# Supplementary material for: High-resolution comparative mapping among man, cattle and mouse suggests a role for repeat sequences in mammalian genome evolution
Source: BMC Genomics. 2006 Aug 1;7:194. doi: 10.1186/1471-2164-7-194 (PMC3225868; doi:10.1186/1471-2164-7-194)
Supplement: Additional File 1 — comparative_supp. This excel file contains the comparative maps aligned along each genome in three different pages and gives details on their genome coverage. [file 1471-2164-7-194-S1.xls]

## Sheet: Caption
Cattle and human comparative maps

## Sheet: BTA vs Hg17
BTA	Bands_BTA	Contig	Framework	Locus	ID GB	Scaffold	chrom HSA	seq HSA (bp)
1	q12.2		0	KCNE1			21	34742135
1	q12.1-q12.		0.2	KCNE2			21	34658192
1	q12.2		0.4	ATP5O			21	34197629
1	q12.2		0.6	SON			21	33839785
1	q12.2		0.8	IFNAR1			21	33629858
1	q12.1-q12.		1	IL10RB			21	33561350
1	q12.1-q12.		1.5	OLIG2			21	33320112
1			2.1	DIK4591	AB165775	SCAFFOLD236245	21	33258075
1		ctg1	2.5	BM6438			21	33042457
1	q12.1-q12.		3	SYNJ1			21	32924056
1	q12.1-q12.		3.5	HUNK			21	32167498
1	q12.2		5.5	SOD1			21	31953889
1		ctg1	5.6	TGLA49			21	31825266
1			5.7	ARO24	U85508	SCAFFOLD195059	21	31586866
1	q12.2		6	TIAM1			21	31238437
1			6.7	DIK5019	AB166098	SCAFFOLD158295	21	31105783
1	q12.1-q12.		7	CLDN8			21	30508200
1		ctg171	7.5	INRA117	X71540	SCAFFOLD301405	21	30122312
1	q12.2		8	GRIK1			21	29839567
1	q12.2		8.5	CCT8			21	29355834
1		ctg169	10.1	BM8139	G18542	SCAFFOLD60559	21	28643094
1			10.2	DIK4856	AB165980	SCAFFOLD170750	21	28034278
1		ctg172	10.5	DVEPC123			21	27568045
1	q12.2	ctg173	11	APP			21	26178673
1		ctg2505	15.4	DIK070			21	25060614
1		ctg2505	15.5	BMS2321			21	24727439
1			18.4	BMS4020	G19087	SCAFFOLD271588	21	21336981
1			22.4	HEL6	X65206	SCAFFOLD235351	21	19110356
1			22.5	DIK4900	AB166011	SCAFFOLD582	21	18812255
1	q14		23	PRSS7			21	18563560
1			23.9	DIK2112	AB164820	SCAFFOLD111880	21	17035412
1		ctg176	24	RM095			21	17031307
1	q21	ctg175	24.1	BMS711			21	16611520
1			28.2	DIK2431	AB164981	SCAFFOLD303542	21	14593745
1
1			29.6	DIK4751	AB165899	SCAFFOLD210580	3	76747074
1			31	ILSTS104	L37288	SCAFFOLD305256	3	77362348
1	q21	ctg177	31.1	BMS4015			3	77362428
1			33.7	DIK2396	AB164960	SCAFFOLD186936	3	78609779
1			36.4	DIK4803	AB165939	SCAFFOLD312020	3	81489200
1			36.5	DIK2557	AB165039	SCAFFOLD20072	3	81659008
1			37.5	DIK4518	AB165729	SCAFFOLD140951	3	82446735
1		ctg178	38.5	BM4307	G18520	SCAFFOLD206210	3	84667647
1			39.3	DIK4666	AB165831	SCAFFOLD196319	3	84915610
1	q21dist		41	POU1F1			3	87391472
1			43.8	MILSTS080	L37235	SCAFFOLD91964	3	88383553
1			43.9	DIK5372	AB166357	SCAFFOLD91964	3	88383553
1			45.2	BMS4024	G19082	SCAFFOLD20504	3	97087914
1	q21dist	ctg179	45.4	BMS4037			3	97796697
1		ctg181	46.8	BMS2725			3	100063507
1		ctg182	51	TGLA57			3	106489330
1			52	CSSM004	U03784	SCAFFOLD270325	3	106908862
1		ctg182	52.1	BMS948	G18758	SCAFFOLD21093	3	107765454
1		ctg182	52.2	BMS4000			3	108599534
1		ctg183	57.5	BMS4012	G19068	SCAFFOLD110009	3	112441266
1			58.3	DIK4483	AB165705	SCAFFOLD311727	3	113021568
1		ctg184	60.3	BMS4021	G19053	SCAFFOLD175898	3	114172489
1			60.4	INRA011	X63792	SCAFFOLD295632	3	115466116
1		ctg186	61.2	BMS4035			3	115746468
1			61.3	DIK5350	AB166340	SCAFFOLD142370	3	115975299
1			61.5	DIK2659	AB165109	SCAFFOLD286383	3	116662370
1	q24		61.6	GAP43			3	116825141
1		ctg185	61.8	RM326	G29106	SCAFFOLD15257	3	116888967
1		ctg185	61.9	BM1312			3	116917372
1	q31	ctg187	62.4	BMS2572	G18952	SCAFFOLD305016	3	117468502
1		ctg187	62.5	BMS527	G18871	SCAFFOLD109	3	117769730
1			63.2	DIK2339	AB164929	SCAFFOLD137498	3	119025059
1		ctg188	66.8	BMS4030			3	120791137
1	q31prox		66.9	NDUFB4			3	121596384
1			67	DIK4121	AB165443	SCAFFOLD90264	3	121674760
1			67.7	DIK4814	AB165948	SCAFFOLD265008	3	122606023
1	q31		68	CASR			3	123385870
1			68.8	DIK4586	AB165772	SCAFFOLD250010	3	123779927
1			69.7	DIK2886	AB165278	SCAFFOLD91736	3	124773429
1			69.8	BMS4013	G19069	SCAFFOLD91736	3	124773429
1			69.9	DIK2121	AB164824	SCAFFOLD145141	3	125494710
1	q31		70	UMPS			3	125931902
1			70.3	DIK1171	AB164762	SCAFFOLD105203	3	126134461
1	q31		70.5	ZNF148			3	126434359
1
1			70.6	DKFZp761B1514			3	198997735
1			70.7	BMS4029	G19052	SCAFFOLD300197	3	197232661
1	q31dist		70.9	HES1			3	195336646
1			71	DIK4810	AB165945	SCAFFOLD45842	3	195313473
1			73	DIK2289	AB164904	SCAFFOLD234139	3	195086231
1	q31	ctg189	73.1	BMS4001	G19031	SCAFFOLD169078	3	194955753
1		ctg189	73.2	BMS4003	G19029	SCAFFOLD120987	3	193841840
1			75.5	DIK2284	AB164901	SCAFFOLD226453	3	191702746
1		ctg190	75.8	BMS4009			3	191497271
1		ctg190	75.9	BM9019	G18855	SCAFFOLD175048	3	191405908
1			76	DIK2192	AB164853	SCAFFOLD175048	3	191405908
1			76.3	DIK4988	AB166079	SCAFFOLD86880	3	190355432
1			76.5	INRA073	X71516	SCAFFOLD250283	3	189989791
1			76.6	INRA128	X71534	SCAFFOLD250283	3	189989791
1			76.7	INRA119	X71542	SCAFFOLD250283	3	189989791
1		ctg191	77.5	BM7145			3	189800995
1			77.6	DIK4770	AB165914	SCAFFOLD160044	3	189645530
1			77.7	BM6506	G18455	SCAFFOLD305689	3	189313356
1			79.1	DIK2627	AB165086	SCAFFOLD462	3	188996288
1		ctg193	80.4	BMS4008			3	188711282
1	q33		80.6	SIAT1			3	188222366
1			80.9	DIK5290	AB166298	SCAFFOLD4788	3	188089966
1	q33		81	AHSG			3	187813570
1	q33	ctg192	81.6	KNG			3	187743862
1	q33		81.7	CRYGS			3	187739090
1			83.1	DIK2731	AB165165	SCAFFOLD50934	3	183406887
1	q33		83.6	SOX2			3	182912777
1			84.4	DIK2080	AB164805	SCAFFOLD45637	3	182773910
1			84.5	BMS4048	G19073	SCAFFOLD45637	3	182773910
1		ctg194	84.6	BM8246	G18856	SCAFFOLD58875	3	182769409
1		ctg194	85	FXR1			3	182530760
1			85.4	DIK5103	AB166155	SCAFFOLD143491	3	179843207
1			85.5	RM509	U28331	SCAFFOLD199643	3	179061800
1		ctg195	87	BMS4031	G19088	SCAFFOLD30626	3	178922311
1		ctg196	87.1	BL26_1			3	178682628
1		ctg197	88.8	BMS4006			3	177484067
1			89	BMS4023	G19062	SCAFFOLD25159	3	175656909
1			89.9	DIK4151	AB165468	SCAFFOLD312301	3	173941727
1			90	URB038	U21774	SCAFFOLD275290	3	173483852
1	q34-q36		90.31	PRKCI			3	171422982
1		ctg198	92.7	BMS4004	G19081	SCAFFOLD290004	3	170275469
1			93.9	DIK4817	AB165950	SCAFFOLD160031	3	168827841
1		ctg199	97.7	Texan6			3	167250899
1			98	DIK2445	AB164992	SCAFFOLD291720	3	166500001
1		ctg200	98.1	BMS4045			3	166396267
1		ctg202	98.2	BMS4025			3	166349126
1		ctg201	98.3	BR2724			3	165761203
1		ctg203	98.4	BMS4010			3	164772929
1			99.2	CSSM032	U03811	SCAFFOLD146483	3	163428191
1			99.5	DIK2744	AB165177	SCAFFOLD38076	3	161915172
1	q34-q36		100	IL12A			3	161189466
1		ctg204	100.1	BMS119	G18555	SCAFFOLD290428	3	160927521
1		ctg11	105.2	BMS1170	G18627	SCAFFOLD130439	3	157865571
1		ctg205	107	BMS4052	G19086	SCAFFOLD125356	3	154652748
1			108	RM194	G29094	SCAFFOLD168581	3	154248029
1		ctg206	108.1	BMS4028			3	152861064
1			109.3	DIK2670	AB165119	SCAFFOLD186107	3	152000364
1	q41-q42		109.5	SIAH2			3	151941611
1		ctg207	110.8	BMS4050	G19089	SCAFFOLD141099	3	151724488
1		ctg208	111.2	BMS4032	G19055		3	151399315
1			111.3	DIK5127	AB166174	SCAFFOLD171227	3	151209718
1	q41dist	ctg209	111.4	CP1			3	150615459
1	q42		111.5	GYG			3	150193330
1	q42		111.6	AGTR1			3	149898409
1		ctg211	111.7	BMS4038	G19049	SCAFFOLD214843	3	149441028
1		ctg210	112.9	RM153	U13237	SCAFFOLD46966	3	149081507
1		ctg212	113.6	BMS1789	G18603	SCAFFOLD186274	3	148004977
1		ctg213	115.1	BMS4011	G18510	SCAFFOLD87081	3	147375009
1			115.4	DIK2378	AB164950	SCAFFOLD146725	3	147109315
1			116.3	DIK2305	AB164913	SCAFFOLD16005	3	146064723
1		ctg214	117.8	BMS1939			3	145325820
1			119	URB055	U21783	SCAFFOLD190695	3	143487611
1	q43prox		119.1	TFDP2			3	143153538
1		ctg3	119.5	LSCV099			3	140729480
1	q43	ctg3	119.6	CRBP1			3	140693561
1	q43		120	RBP2			3	140654655
1			121.9	BMS4039	G19085	SCAFFOLD65576	3	140493061
1		ctg2	122	LSCV202			3	139739328
1			122.1	DIK2960	AB165327	SCAFFOLD265754	3	138244460
1			122.2	CSSM019	U03794	SCAFFOLD265754	3	138244460
1	q43		122.3	NCK1			3	138063770
1	q31-q36		122.4	PCCB			3	137477368
1			122.5	NRKM004	AB166511	SCAFFOLD61780	3	136928073
1		ctg215	122.8	TF			3	135687696
1	q44	ctg216	127.4	BM3205			3	134028092
1			127.6	ATP2C1			3	132105417
1
1			128	DIK5060	AB166127	SCAFFOLD100663:	21	39945074
1			129.1	DIK2373	AB164948	SCAFFOLD50422	21	40138801
1			130.3	BMS4007	G19030	SCAFFOLD259490	21	41035442
1	q45prox		130.5	MX2			21	41655819
1	q45prox		131	MX1			21	41725439
1		ctg217	132.5	BMS918	G18754	SCAFFOLD245550	21	42262356
1	q45prox		133	TFF3			21	42605995
1	q45med		134	CRYAA			21	43463757
1	q45med	ctg5096	135	COL6A1			21	46240082
1
1	q45med		138.5	RUNX1			21	35081974
1		ctg4	139.4	BMS599	G18878	SCAFFOLD192276	21	35318979
1			139.8	DIK5034	AB166108	SCAFFOLD34663	21	35641629
1			140.6	DIK2761	AB165190	SCAFFOLD195430	21	36292827
1	q45med		140.7	CBR1			21	36364192
1			140.8	DIK4778	AB165920	SCAFFOLD240207	21	36491761
1			141.2	NLBCMK16	AB166498	SCAFFOLD140073	21	37001860
1			142.3	BMS4043	G19078	SCAFFOLD120055:	21	38594159
1	q45dist		142.5	ERG			21	38792212
1			144.4	DIK2050	AB164794	SCAFFOLD63924	21	39051684
1
1			145	SH3BP5			3	15271366
1			147.8	DIK2028	AB164779	SCAFFOLD175189	3	16072697
1	q45	ctg218	147.9	BMS2263	G18934	SCAFFOLD175189	3	16072697
1			148	DIK2818	AB165229	SCAFFOLD175189	3	16072697
1	q45	ctg218	148.2	BMS922	G18755	SCAFFOLD21014	3	16235905
1			150.3	DIK4958	AB166055	SCAFFOLD106080	3	17440622
1			150.4	DIK4575	AB165765	SCAFFOLD270192	3	17899716
1			152.1	DIK5044	AB166115	SCAFFOLD418124	3	18386403
1			152.2	DIK2040	AB164788	SCAFFOLD120263	3	18496697
1			152.3	DIK4974	AB166068	SCAFFOLD120263	3	18496697
1			152.8	DIK4239	AB165525	SCAFFOLD261923	3	18769594
1			153.5	DIK4667	AB165832	SCAFFOLD201172	3	19037639
2			1.7	DIK2606			2	129932161
2	q12.2		2.8	PROC			2	127892264
2			3	BIN1			2	127521999
2
2			4.9	BM81124	G18784	SCAFFOLD7138	2	191378047
2	q13dist		5	NAB1			2	191349389
2	q12.2	ctg219	5.6	GDF8			2	190807864
2			6.1	DIK4469	AB165696	SCAFFOLD10376	2	190647084
2	q12.2-q13		7	COL3A1			2	189685578
2			8.1	DIK5121	AB166171	SCAFFOLD34843	2	188942664
2		ctg220	8.8	BM3627			2	188187106
2	q13		10	TFPI			2	188156790
2			13.5	DIK2111	AB164819	SCAFFOLD60127	2	185794393
2			18.2	DIK1172	AB164763	SCAFFOLD181629	2	181844371
2			20.2	DIK2908	AB165295	SCAFFOLD265977	2	181223969
2	q21	ctg221	20.5	TGLA431			2	179544771
2	q21		21.5	TTN			2	179369583
2			23.2	DIK2299	AB164911	SCAFFOLD212271	2	178953404
2			24.5	DIK4648	AB165814	SCAFFOLD50054	2	176905300
2			25.9	DIK4416	AB165663	SCAFFOLD300426	2	175938156
2	q21	ctg222	26	TEXAN2	L24779	SCAFFOLD20170	2	175384604
2			26.5	DIK4155	AB165471	SCAFFOLD160005	2	175142305
2			27.3	DIK1081	AB164725	SCAFFOLD312927	2	174294277
2	q21		28.5	GAD1			2	171498578
2		ctg223	28.6	OARHH30			2	171386366
2		ctg224	30.7	TGLA377			2	170185089
2			32.4	DIK2204	AB164861	SCAFFOLD291077	2	169574724
2			34.7	DIK4334	AB165598	SCAFFOLD20642	2	167471580
2			37.6	URB042	U21775	SCAFFOLD191812	2	165941455
2			38	ETH121	Z14037	SCAFFOLD135195	2	164988088
2		ctg225	38.1	CSSM042	Z14037	SCAFFOLD135195	2	164988088
2			38.2	DIK2824	AB165234	SCAFFOLD322187	2	164715836
2			38.9	ILSTS030	L37212	SCAFFOLD215561	2	164103304
2			39	BM3010	G18785	SCAFFOLD30168	2	163634163
2	q21-q22		40.2	GCG			2	162824900
2			41.5	DIK4706	AB165864	SCAFFOLD404541	2	161072383
2			42.3	DIK5022	AB166100	SCAFFOLD180188	2	158110869
2			44	DIK4967	AB166061	SCAFFOLD198981	2	155757973
2			44.5	TEXAN7	G01764	SCAFFOLD121617	2	153067269
2		ctg226	44.6	BMS803	G18580	SCAFFOLD230941	2	151756617
2			45.3	DIK2853	AB165254	SCAFFOLD236184	2	151655262
2			45.4	DIK1007	AB164710	SCAFFOLD166170	2	151283317
2			45.5	BMS2782	G18769	SCAFFOLD105258	2	151219345
2			46.3	DIK1140	AB164747	SCAFFOLD165630	2	150566761
2			47	DIK4077	AB165410	SCAFFOLD160523	2	149748441
2		ctg227	47.1	BMS2053	G18918	SCAFFOLD155558	2	148578977
2			47.2	DIK2588	AB165060	SCAFFOLD155558	2	148578977
2	q23-q24		47.5	ACVR2			2	148435916
2			49.6	DIK2496	AB165029	SCAFFOLD5786	2	146313701
2	q23	ctg15	50.6	BMS1300	G18651	SCAFFOLD280366	2	145419565
2			50.9	DIK2729	AB165163	SCAFFOLD280366	2	145419565
2			52.9	DIK2705	AB165146	SCAFFOLD116234	2	144108615
2		ctg228	56.9	RM356			2	141537905
2			59.4	DIK4673	AB165838	SCAFFOLD80219	2	138190010
2			60.2	BMS2024	G18715	SCAFFOLD405117	2	137643598
2		ctg229	60.3	ILSTS098	L37285	SCAFFOLD297047	2	137554839
2		ctg229	60.4	BM4440	G18508	SCAFFOLD297047	2	137554839
2	q24	ctg230	61.7	BMS1126			2	134665799
2			62	DIK2719	AB165156	SCAFFOLD250139	2	134548947
2			62.1	DIK4949	AB166048	SCAFFOLD25110	2	134288083
2			62.3	DIK2418	AB164972	SCAFFOLD230637	2	133787782
2			62.4	DIK5157	AB166198	SCAFFOLD260013	2	133555621
2
2	q31		63	CD28			2	204396789
2			63.5	AOX1			2	201276216
2
2			63.9	TEXAN8	G01765	SCAFFOLD31273	2	114578186
2	q32	ctg232	64	ILSTS082	L37236	SCAFFOLD175508	2	115396281
2			64.2	DIK2962	AB165329	SCAFFOLD120655	2	115611156
2			64.3	DIK2963	AB165330	SCAFFOLD165096	2	115715180
2			66.6	DIK5209	AB166237	SCAFFOLD85295	2	118514578
2			66.7	ILSTS050	L37221	SCAFFOLD149807	2	118740705
2			67.2	DIK5294	AB166301	SCAFFOLD294665	2	119001060
2	q33		67.3	EN1			2	119315995
2		ctg231	68.7	BMS353			2	120458610
2	q31-q33		69	INHBB			2	120819948
2	q33		69.5	GLI2			2	121269884
2			69.8	DIK4972	AB166066	SCAFFOLD170326	2	122685793
2
2	q34		70	STAT4			2	191719808
2			74.9	BMS778	G18894	SCAFFOLD276015	2	194656862
2	q35-36	ctg233	75.3	BMS2626			2	196723587
2
2			79.7	DIK5133	AB166178	SCAFFOLD215137	2	204676181
2	q42	ctg234	85.8	TGLA226			2	208244538
2			87.5	DIK4880	AB165996	SCAFFOLD90253	2	209418631
2			88.8	DIK4726	AB165878	SCAFFOLD195006	2	211369746
2			91.4	DIK4554	AB165754	SCAFFOLD316716	2	214025323
2		ctg235	92	ATIC			2	216009875
2			92.5	DIK4633	AB165804	SCAFFOLD5138	2	216104214
2	q42-q43		93	TNP1			2	217549689
2			95.2	DIK1109	AB164732	SCAFFOLD10280	2	218433667
2			95.3	DIK4056	AB165395	SCAFFOLD215798	2	218498905
2		ctg14	95.4	VIL1MS			2	218555708
2	q43	ctg14	95.5	VIL1			2	218555708
2	q43	ctg14	95.6	ARO28			2	218629400
2			95.8	DIK4120	AB165442	SCAFFOLD265252	2	218880479
2	q43		96	SLC11A1			2	219072495
2			96.1	DIK5362	AB166348	SCAFFOLD120817	2	220030594
2	q36-q42		96.2	INHA			2	220262521
2			96.3	TEXAN4	L24781	SCAFFOLD68025	2	220956448
2			96.4	MM8D3	Z30346	SCAFFOLD290995	2	221012418
2		ctg236	97	BM6444	G18444	SCAFFOLD55020	2	221515981
2	q43		97.5	PAX3			2	222914670
2	q44		99	SCG2			2	224287164
2		ctg237	99.8	BMS829			2	224912031
2			100.2	BM1223	G18380	SCAFFOLD142788	2	225388064
2		ctg75	103.9	TEXAN5			2	228198371
2			106.9	INRA135	X73128	SCAFFOLD155237	2	230318218
2			108.7	BMS2267	G18935	SCAFFOLD190656	2	232595499
2		ctg238	109	BMS356			2	232964466
2	q44-q45	ctg238	109.1	ALPI			2	233146406
2	q42-q45		109.2	CHRND			2	233216426
2
2	q45prox		109.5	AK2			1	33144117
2	q45prox		110	FABP3			1	31507566
2			110.1	BMS2519	G19007	SCAFFOLD25270	1	31382529
2	q44	ctg239	110.2	IDVGA64	X85079	SCAFFOLD15348	1	31381029
2			110.3	DIK4294	AB165565	SCAFFOLD215250	1	30786088
2			114.5	DIK4572	AB165763	SCAFFOLD412210	1	27529334
2			114.8	DIK4418	AB165664	SCAFFOLD90293	1	27038824
2		ctg240	115	SMP1			1	26268771
2		ctg240	115.5	BM2113	M97162	SCAFFOLD221172	1	26014176
2			116.1	DIK4580	AB165768	SCAFFOLD70510	1	25855741
2			116.4	DIK4985	AB166076	SCAFFOLD105306	1	25615487
2	q45		116.5	RHCE			1	25434184
2	q45		116.7	RHD			1	25344349
2			117.2	IDVGA37	X85053	SCAFFOLD135110	1	24784758
2			118	DIK1155	AB164755	SCAFFOLD200822	1	24133858
2			125.4	DIK2084	AB164807	SCAFFOLD240916	1	19120625
2			125.5	DIK2198	AB164857	SCAFFOLD318890	1	18075624
2			125.6	DIK4627	AB165800	SCAFFOLD257422	1	18038448
2	q45	ctg241	126.4	IDVGA2			1	17696198
2			126.5	MFAP2			1	17046306
2			127	Hspb7			1	16087380
3			1	DKFZP564B167			1	164618968
3			2.2	DIK2421	AB164974	SCAFFOLD240011	1	164568591
3	q12-q14		3.5	CD3Z			1	164131538
3			4.2	DIK2274	AB164894	SCAFFOLD220782	1	162884639
3			6	DIK4922	AB166029	SCAFFOLD211375	1	162495004
3			9.4	URB006	U21752	SCAFFOLD246061	1	160583681
3			12.2	DIK4842	AB165967	SCAFFOLD318580	1	159828006
3	q13		12.5	FCGR2B			1	158368756
3	q13		12.6	HSPA6			1	158307394
3		ctg242	17.1	INRA006			1	156952330
3	q13		17.3	CRP			1	156495521
3		ctg242	17.4	UWCA7			1	156381608
3			27.4	DIK4193	AB165496	SCAFFOLD53207	1	154220786
3			27.5	ILSTS096	L37284	SCAFFOLD5202	1	154205943
3			27.6	BMS2904	G18947	SCAFFOLD270707	1	154032292
3			27.7	DIK4944	AB166044	SCAFFOLD317751	1	153614544
3	q21	ctg243	27.8	IDVGA53	X85070	SCAFFOLD52796	1	153166311
3			27.9	DIK2101	AB164813	SCAFFOLD152091	1	152097948
3	q21		28	IL6R			1	151190741
3		ctg245	28.7	BMS2522			1	151022569
3			28.8	DIK4878	AB165995	SCAFFOLD155274	1	150486172
3	q21		28.9	S100A6			1	150320148
3			29	DIK2667	AB165116	SCAFFOLD45929	1	150282589
3	q21	ctg246	30.5	IVL			1	149545455
3			30.7	DIK5119	AB166169	SCAFFOLD273729	1	149518378
3	q21	ctg247	31	THH			1	149141017
3			31.9	DIK4196	AB165498	SCAFFOLD311868	1	149134368
3			32	DIK4708	AB165866	SCAFFOLD275306	1	149015238
3		ctg248	32.6	RME023	U15433	SCAFFOLD245030	1	147995041
3			32.9	BMS963	G18761	SCAFFOLD170115	1	147513985
3		ctg249	34	BMS482	G18850	SCAFFOLD289433	1	147291498
3	q21	ctg249	34.1	FCGR1A			1	146567318
3			34.3	DIK2833	AB165241	SCAFFOLD85255	1	143325328
3			35	BMS819		SCAFFOLD99789	1	142640772
3	q21dist		35.5	HSD3B1			1	119762055
3		ctg252	35.8	CSSM054	U03832	SCAFFOLD140686	1	119601021
3			37.4	DIK4246	AB165532	SCAFFOLD313586	1	119307206
3			37.5	DIK2434	AB164984	SCAFFOLD172065	1	118898198
3			38	DIK5418	AB166394	SCAFFOLD145109	1	118826963
3			41	DIK4773	AB165916	SCAFFOLD136215	1	117423195
3	q21	ctg251	43.3	BL41			1	115985220
3		ctg253	46.1	BM723	G18425	SCAFFOLD245820	1	115682241
3	q23		46.2	NGFB			1	115540580
3	q23	ctg254	46.5	TSHB			1	115385950
3	q23	ctg4624	47	NRAS			1	114790293
3			47.8	DIK5036	AB166109	SCAFFOLD101107	1	111994908
3			47.9	DIK2609	AB165074	SCAFFOLD305278	1	111851049
3		ctg255	48	BMS2075	G18719	SCAFFOLD190354	1	110443864
3		ctg3202	52.4	BM4129	G18549	SCAFFOLD285128	1	108513902
3			52.5	DIK4353	AB165613	SCAFFOLD241641	1	107897945
3	q23-q24	ctg256	58	AMY1A			1	103952368
3		ctg257	59.4	INRA003	X63794	SCAFFOLD225225	1	101164136
3			62.4	BMS2790	G18945	SCAFFOLD265268	1	99133312
3			65	ILSTS029	L37252	SCAFFOLD115325	1	95217142
3		ctg258	66.3	INRA123	X71533	SCAFFOLD180839	1	92840939
3			66.4	INRA130	X71536	SCAFFOLD180839	1	92840939
3			66.5	BM220	G18591	SCAFFOLD16211	1	92754973
3			68	BMS937	G18901	SCAFFOLD105676	1	90311995
3			68.1	DIK4664	AB165829	SCAFFOLD105676	1	90311995
3		ctg260	68.3	HUJ246			1	89785765
3		ctg259	68.5	BMS862			1	89151938
3			69.1	DIK4690	AB165854	SCAFFOLD24362	1	88411757
3			69.2	DIK2679	AB165126	SCAFFOLD1650	1	86986141
3		ctg261	69.3	BM6465	G18547	SCAFFOLD220164	1	86080677
3			69.4	DIK2123	AB164826	SCAFFOLD50129	1	85730645
3		ctg262	72.1	BMS2095	G18721	SCAFFOLD6071	1	83525580
3			72.2	DIK4925	AB166031	SCAFFOLD150439	1	82832563
3	q32.2		77	ACADM			1	75902458
3			77.6	DIK2912	AB165298	SCAFFOLD312403	1	75422794
3			77.7	DIK2702	AB165144	SCAFFOLD85849	1	74746570
3		ctg263	77.9	ILSTS064			1	73582320
3			79.8	DIK4768	AB165912	SCAFFOLD170519	1	69827030
3			80	DIK4755	AB165902	SCAFFOLD20065	1	69316608
3			80.1	ILSTS044	L37259	SCAFFOLD5032	1	69211262
3			80.3	DIK4839	AB165965	SCAFFOLD75146	1	68956692
3			80.4	DIK4990	AB166081	SCAFFOLD231079	1	67499866
3		ctg264	82.6	BM4301			1	65879433
3	q33		82.7	LEPR			1	65670814
3			82.8	DIK4037	AB165381	SCAFFOLD182465	1	65451714
3			83.5	RM038	U03055	SCAFFOLD167610	1	64277130
3			84.8	DIK5000	AB166087	SCAFFOLD151892	1	63920473
3			84.9	BM3020	G18820	SCAFFOLD282083	1	63807159
3			85.2	DIK4833	AB165960	SCAFFOLD80627	1	63663710
3			86.5	DIK4297	AB165567	SCAFFOLD221228	1	62837104
3			92.8	DIK2900	AB165289	SCAFFOLD32040	1	59406231
3		ctg1235	93.8	BMS2145			1	58592787
3			93.9	DIK4269	AB165548	SCAFFOLD263915	1	57864873
3			95.5	DIK2686	AB165132	SCAFFOLD265110	1	57452118
3			96.9	DIK2597	AB165065	SCAFFOLD81541	1	57175087
3			97	INRA088	X71566	SCAFFOLD30584	1	56024802
3		ctg266	99	BMS835			1	54805757
3			99.1	DIK5346	AB166336	SCAFFOLD295510	1	53350210
3			100	DIK4093	AB165422	SCAFFOLD355023	1	49915577
3	q35	ctg267	102.5	IDVGA35	X85052	SCAFFOLD300218	1	48059785
3			102.6	DIK2726	AB165160	SCAFFOLD160363	1	47822383
3			102.9	BMS2891	G19112	SCAFFOLD326621	1	45891383
3			103	DIK2251	AB164880	SCAFFOLD123804	1	45863330
3			105.3	DIK2889	AB165281	SCAFFOLD65872	1	44286584
3			105.4	DIK635	AB166468	SCAFFOLD207738	1	43760631
3	q35		107	CDC20			1	43493727
3			107.5	DIK4406	AB165654	SCAFFOLD41545	1	41562015
3			107.6	DIK4029	AB165375	SCAFFOLD298455	1	41537732
3			108.5	HAUT31	X89256	SCAFFOLD45335	1	41155638
3			114.9	INRA197	X73947	SCAFFOLD63536	1	36952782
3			115.6	DIK5164	AB166205	SCAFFOLD293645	1	36427531
3			116.6	BMS896	G18749	SCAFFOLD50042	1	35399081
3		ctg268	118.6	BM2924	G18463	SCAFFOLD107496	1	34564028
3		ctg269	120	BMS2833	G18994	SCAFFOLD245486	1	33903863
3
3	q37		121	SAG			2	234037701
3			123.3	DIK2004	AB164768	SCAFFOLD192081	2	235745790
3			123.4	DIK5085	AB166145	SCAFFOLD280749	2	236217307
3			124.9	BMC5227	G19094	SCAFFOLD316717	2	236807405
3			125.7	DIK2042	AB164790	SCAFFOLD85519	2	237361024
3	q37	ctg270	125.8	IDVGA27	X85046	SCAFFOLD42089	2	237909048
3			125.9	BMC4214	G19105	SCAFFOLD10860	2	237916656
3		ctg270	126	BMS2712	G18999	SCAFFOLD230421	2	237986548
3	q37		126.1	COL6A3			2	238014660
3	q37	ctg271	126.2	COP9*			2	238085211
3			126.3	DIK4947	AB166046	SCAFFOLD60049	2	238519414
3			126.4	DIK5351	AB166341	SCAFFOLD114408	2	238772684
3			127.9	DIK5365	AB166351	SCAFFOLD323003	2	239052563
3			128	RM309	G29101	SCAFFOLD160663	2	239126751
3			130	PPP1R7			2	241825852
4			4.2	DIK5275	AB166286	SCAFFOLD125067	7	51474876
4
4	q13	ctg272	7.9	BL1024			7	89787180
4		ctg273	12.6	BMS1788	G18700	SCAFFOLD542	7	92813821
4	q13		14.5	PON2			7	94681343
4			17	DIK5138	AB166181	SCAFFOLD160679	7	96133787
4	q14		17.1	TAC1			7	97006364
4
4			18.8	McM218	L39828	SCAFFOLD50698	7	8735124
4			23.9	DIK5113	AB166164	SCAFFOLD270626	7	12760486
4			27.5	DIK4257	AB165541	SCAFFOLD290569	7	14799676
4	q15	ctg274	28.4	BMS827	G18583	SCAFFOLD190201	7	15624009
4		ctg274	28.5	RM188			7	15665656
4			28.6	DIK1146	AB164751	SCAFFOLD170710	7	16537620
4		ctg275	30.8	BMS1172			7	18114995
4	q15	ctg276	34.4	BMS1237	G18639	SCAFFOLD120410	7	19703787
4			35.6	DIK2956	AB165324	SCAFFOLD116249	7	20996065
4			37	LOC346403			7	23219402
4
4	q15		38	CD36			7	79912642
4			38.9	DIK4266	AB165546	SCAFFOLD322036	7	79955244
4
4	q15-21		39	ABCB1			7	86874834
4			39.1	DIK4816	AB165949	SCAFFOLD100027	7	85101220
4			39.2	BMS789	G18883	SCAFFOLD80250	7	84279913
4			41.1	DIK4159	AB165475	SCAFFOLD10629	7	82604255
4			42.1	DIK4553	AB165753	SCAFFOLD291972	7	82442156
4		ctg277	43.2	BMS2646	G18405	SCAFFOLD140258	7	81558550
4	q18		43.5	CACNA2D1			7	81224068
4	q15dist-q21		44	HGF			7	81044103
4
4			44.6	DIK4373	AB165628	SCAFFOLD220002	7	78184970
4			45	GNAI1			7	79493376
4
4			46	DIK2875	AB165270	SCAFFOLD35318	7	102734921
4			46.3	DIK2663	AB165113	SCAFFOLD225291	7	104806736
4			46.4	UCD001	G05105	SCAFFOLD95364	7	104964550
4			46.5	DIK2068	AB164801	SCAFFOLD120057	7	105233388
4	q22		46.7	LAMB1			7	107158205
4			46.8	BMS1840	G18980	SCAFFOLD818	7	107252090
4	q23		47	DNAJB9			7	107804322
4
4	q23-q25		48	CFTR			7	116713967
4		ctg279	51.3	MAF50	M77377	SCAFFOLD85946	7	113221235
4			52.2	DIK008	NW_207033.	SCAFFOLD41866:	7	113045161
4			52.4	HUJ673	G00407	SCAFFOLD1369	7	111387715
4			52.5	DIK4168	AB165480	SCAFFOLD185304	7	110191585
4			52.6	TGLA116	NW_271075	SCAFFOLD105908	7	110105603
4			53.4	BMS2172	G19018	SCAFFOLD236301	7	109125836
4			54	DIK4133	AB165453	SCAFFOLD89831	7	108904302
4		ctg281	54.9	BM1224	G18381	SCAFFOLD146397	7	107828067
4
4
4			56.6	BM6437	G18436	SCAFFOLD25968	7	37269731
4			58.2	DIK5255	AB166273	SCAFFOLD205729	7	36860531
4			58.5	DIK1139	AB164746	SCAFFOLD287449	7	36114679
4			60.5	DIK4876	AB165994	SCAFFOLD136074	7	34258707
4		ctg286	63	INRA072	X71515	SCAFFOLD71591	7	33310228
4			64.8	BMS3013	G19037	SCAFFOLD10181	7	29898877
4			67.5	RM232	G29099	SCAFFOLD180204	7	28284053
4			68.6	BMS3002	G19040	SCAFFOLD60180	7	27920178
4			68.7	DIK5026	AB166104	SCAFFOLD51574	7	26641281
4		ctg282	68.8	BMS2571	G19005	SCAFFOLD338226	7	25446050
4			68.9	DIK4473	AB165698	SCAFFOLD182102	7	25444088
4			69	DIK2746	AB165179	SCAFFOLD338226	7	25414525
4			69.1	DIK2811	AB165224	SCAFFOLD305047	7	24955555
4	q25-q26		70	NPY			7	24097046
4			70.3	DIK2472	AB165015	SCAFFOLD218	7	24064817
4
4	q26	ctg283	72.4	BM6458			7	87835486
4			74.1	DIK4682	AB165846	SCAFFOLD108331	7	89232082
4
4			74.5	DIK4851	AB165975	SCAFFOLD148354	7	46378012
4	q26		75	IGFBP3			7	45725197
4	q26		75.6	PPIA			7	44609518
4			76.1	OARCP26	U15698	SCAFFOLD85209	7	42206771
4			77.1	DIK2360	AB164938	SCAFFOLD215240	7	41997629
4		ctg285	77.2	BMS2809	G18990	SCAFFOLD150132	7	41853700
4	q26	ctg284	77.4	INHBA			7	41495961
4			77.5	DIK2293	AB164906	SCAFFOLD95351	7	41103859
4			77.6	DIK2109	AB164817	SCAFFOLD43308	7	41055472
4	q26		80	BMS1074	G18612	SCAFFOLD225048	7	38625260
4
4			80.9	DIK2353	AB164934	SCAFFOLD80092	7	119606740
4	q32		87.3	LEP			7	127475283
4	q32		88	OPN1SW			7	128006497
4			88.5	ATP6S14			7	128096884
4			89	UBE2H			7	129067836
4			90.4	DIK4042	AB165384	SCAFFOLD305796	7	131231357
4			90.5	DIK5284	AB166292	SCAFFOLD87774	7	131327153
4			90.6	DIK2805	AB165221	SCAFFOLD270265	7	131575365
4			91.2	BMS648	G18727	SCAFFOLD92149	7	131679006
4	q32-q33		93.2	BPGM			7	133788814
4			94.2	DIK4259	AB165543	SCAFFOLD28134	7	134966681
4			95.1	BM6315	G18796	SCAFFOLD246069	7	136247768
4			95.2	DIK4236	AB165522	SCAFFOLD280485	7	136429145
4			96.4	DIK2646	AB165098	SCAFFOLD245584	7	139419742
4			99.9	DIK2579	AB165054	SCAFFOLD20546	7	140577610
4	q34dist		101	SSBP1			7	140891466
4	q34		101.1	MGAM			7	141148862
4			101.2	DIK5403	AB166382	SCAFFOLD288243	7	141296381
4			101.3	BM2023	G18409	SCAFFOLD276886	7	141435643
4			101.4	DIK4290	AB165561	SCAFFOLD180354	7	142772606
4		ctg287	102.1	TGLA159	NW_372250	SCAFFOLD207083	7	143222503
4			104	DIK4099	AB165428	SCAFFOLD51804	7	144536141
4			104.5	DIK503	AB166426	SCAFFOLD15849	7	145654695
4			104.6	DIK2756	AB165187	SCAFFOLD180265	7	145727005
4			105	BR6303	G18783	SCAFFOLD16134	7	145767353
4			108.9	DIK5217	AB166243	SCAFFOLD165091	7	151293934
4			113.4	CSSM014	U03795	SCAFFOLD42074	7	152771095
5			0	DIK4935	AB166036	SCAFFOLD10407	12	71204705
5			0.5	BMS1095	G18613	SCAFFOLD55210	12	71474030
5	q12	ctg288	1.2	BMS695	G18574	SCAFFOLD30177	12	73112951
5		ctg289	6.1	BM6026			12	75983841
5			7.4	DIK4074	AB165407	SCAFFOLD266502	12	77023364
5			10.2	DIK2322	AB164919	SCAFFOLD301770	12	79299383
5	q13	ctg31	11	MYF5			12	79569333
5		ctg290	12	BMS610			12	80444146
5		ctg291	17.3	BP1			12	81578638
5			18.3	DIK5108	AB166160	SCAFFOLD70965	12	81632894
5	q13		20	NTS			12	84770542
5			25.8	DIK4845	AB165970	SCAFFOLD200088	12	87441995
5			30.2	DIK2718	AB165155	SCAFFOLD30052	12	91460851
5			30.5	DIK2135	AB164829	SCAFFOLD240357	12	91953288
5		ctg293	32.3	AGLA293			12	93204883
5	q21	ctg294	33.7	BMS1315	G18653	SCAFFOLD145677	12	93803117
5
5			34.7	DIK4136	AB165456	SCAFFOLD240221	12	53272584
5	q21	ctg295	35.3	OARFCB5			12	52762959
5			35.9	DIK2583	AB165057	SCAFFOLD121966	12	52721622
5			36.2	DIK697	AB166481	SCAFFOLD317502	12	52005131
5	q14-q23		37	KRT8			12	51577244
5		ctg297	38.3	BM321	G18515	SCAFFOLD317415	12	51230075
5			40.3	DIK4759	AB165905	SCAFFOLD200156	12	51112077
5	q21	ctg297	40.5	KRT1B			12	51008409
5			41.7	DIK2465	AB165009	SCAFFOLD112881	12	49790923
5	q21	ctg30	43	LALBA			12	49017975
5		ctg29	44.5	BMS1898			12	47818090
5	q21-q22		45.2	PRKAG1			12	47682328
5		ctg29	45.5	CSSM034			12	47619277
5	q22	ctg27	46.5	COL2A1			12	46530962
5			47.6	DIK4352	AB165612	SCAFFOLD1990	12	46168444
5			50.4	DIK4782	AB165924	SCAFFOLD105194	12	41706101
5			50.5	DIK2558	AB165040	SCAFFOLD300405	12	41319795
5			50.6	DIK4139	AB165458	SCAFFOLD119521	12	41002482
5			51.7	DIK2948	AB165319	SCAFFOLD45735	12	40690236
5
5			52	BI550285			12	69113037
5			52.9	DIK4337	AB165600	SCAFFOLD121268	12	68668980
5			53	DIK5253	AB166272	SCAFFOLD211129	12	68348308
5	q23		53.2	LYZ			12	68028436
5			53.3	DIK2992	AB165349	SCAFFOLD311986	12	67515872
5	q23	ctg298	53.8	IFNG			12	67269905
5			53.9	DIK5210	AB166238	SCAFFOLD235015	12	66338743
5		ctg299	56.4	BMS1617	G18678	SCAFFOLD70864	12	64502896
5			56.7	RM084	U32916	SCAFFOLD280276	12	64441324
5	q23		63	AVPR1A			12	61827243
5			64	DIK2732	AB165166	SCAFFOLD196598	12	60658969
5		ctg300	65.2	BR2936	G18488	SCAFFOLD220751	12	60156755
5		ctg300	66	MAF23			12	59675751
5		ctg301	66.3	BMS490	G18857	SCAFFOLD150596	12	59115385
5			66.6	DIK3012	AB166405	SCAFFOLD150596	12	59115385
5			67	DIK5046	AB166117	SCAFFOLD35635	12	58723421
5	q14-q22		71	SHMT2			12	55909779
5		ctg302	71.8	ETH10	Z22739	SCAFFOLD135204	12	55774738
5	q22	ctg303	72.5	CDK2			12	54452551
5
5	q31	ctg304	74.2	CSSM022			12	96146398
5			74.3	RM154	U28328	SCAFFOLD125957	12	96352206
5			74.8	DIK5248	AB166269	SCAFFOLD135501	12	96416312
5		ctg304	74.9	ILSTS066			12	96469391
5			75	DIK4695	AB165859	SCAFFOLD28886	12	97255859
5			75.1	SYCP3			12	100624895
5	q31prox	ctg305	76.2	IGF1			12	101237879
5			76.3	NLBCMK41	AB166501	SCAFFOLD135097	12	101292035
5			78.7	DIK4787	AB165926	SCAFFOLD70409	12	105180810
5
5	q31	ctg5083	78.8	BMS1216			22	31550075
5			79	DIK5165	AB166206	SCAFFOLD45395	22	31624195
5			79.1	DIK4983	AB166074	SCAFFOLD70070	22	31784320
5			80.1	DIK2610	AB165075	SCAFFOLD225062	22	32522862
5		ctg306	80.2	BM1819			22	33093398
5			81	DIK4710	AB165868	SCAFFOLD110733	22	33704876
5	q32	ctg26	81.9	RM029			22	35109166
5			82.9	DIK4356	AB165615	SCAFFOLD14916	22	35376317
5
5			83.5	PKP2			12	32835054
5			84.1	DIK5104	AB166156	SCAFFOLD231019	12	32164590
5			85.6	DIK545	AB166436	SCAFFOLD50094	12	27791828
5			86.4	DIK4441	AB165681	SCAFFOLD311964	12	26230515
5	q33		89	BCAT1			12	24895468
5			90.4	DIK4559	AB165756	SCAFFOLD112882	12	24440235
5		ctg307	90.7	BM8230	G18789	SCAFFOLD401881	12	24268795
5			90.8	DIK2413	AB164969	SCAFFOLD224685	12	23992874
5		ctg308	90.9	BMS1248			12	23620399
5			91	DIK4722	AB165876	SCAFFOLD300603	12	22703265
5		ctg309	103.2	BM315	G18514	SCAFFOLD61133	12	12935557
5			103.5	ILSTS034	L37254	SCAFFOLD61133	12	12935557
5		ctg310	105.7	BMS1658			12	10451520
5			107	DIK4843	AB165968	SCAFFOLD295154	12	10256955
5			108.2	DIK2393	AB164957	SCAFFOLD101852	12	7268301
5			108.3	DIK583	AB166445	SCAFFOLD160011	12	7161265
5			108.5	JAB2	X98435	SCAFFOLD295601	12	6636140
5			108.9	BMS772	G18877	SCAFFOLD136624	12	6191137
5	q35		109	VWF			12	6000511
5			109.8	DIK2017	AB164774	SCAFFOLD236830	12	5833445
5			111	DIK5238	AB166260	SCAFFOLD225741	12	5183187
5			111.4	DIK2752	AB165184	SCAFFOLD280564	12	5135529
5			111.6	UW48	L38846	SCAFFOLD280564	12	5135529
5	q35prox		112	FGF6			12	4413568
5			114.6	DIK4891	AB166003	SCAFFOLD140295	12	4010892
5			114.7	ETH2	Z22743	SCAFFOLD190567	12	3947328
5			114.8	DIK2122	AB164825	SCAFFOLD65291	12	3548807
5	q35	ctg311	116.9	BM2830			12	890504
5
5	q35	ctg313	117	BM733	G18449	SCAFFOLD255546	22	36929806
5	q35		119	DMC1			22	37239453
5			120	DIK4609	AB165788	SCAFFOLD121706	22	38591659
5			120.2	DIK5106	AB166158	SCAFFOLD121706	22	38591659
5			120.3	DIK5059	AB166126	SCAFFOLD31952	22	38633054
5			120.8	DIK2035	AB164783	SCAFFOLD55002	22	39639267
5	q35		120.9	ACO2			22	40189628
5			121	DIK5277	AB166288	SCAFFOLD356679	22	40596713
5			121.1	NAGA			22	40778884
5			121.2	DIK4775	AB165918	SCAFFOLD443489	22	40909943
5		ctg312	125.1	BMS597	G18887	SCAFFOLD305665	22	42541761
5			127.5	DIK4500	AB165716	SCAFFOLD120471	22	44645566
5			129.1	DIK5212	AB166240	SCAFFOLD215582	22	44673137
5			129.9	DIK5247	AB166268	SCAFFOLD310078	22	45044321
5	q35		131	ACR			22	49466790
6			2.6	DIK680	AB166477	SCAFFOLD135259	4	122420577
6			5.3	DIK4050	AB165390	SCAFFOLD42778	4	120339180
6			8	DIK2394	AB164958	SCAFFOLD120078	4	117040504
6	q12	ctg316	8.1	INRA133	X73127	SCAFFOLD190410	4	116232735
6			8.2	DIK5153	AB166195	SCAFFOLD145438	4	116060756
6	q13		13	UGT8			4	115901126
6			14.6	DIK2602	AB165068	SCAFFOLD694	4	114911197
6		ctg317	15.4	ILSTS090	L37281	SCAFFOLD191933	4	114682722
6			20.2	DIK4498	AB165714	SCAFFOLD130116	4	110620977
6		ctg318	22	HADHSC			4	109268539
6			34.4	URB016	U21760	SCAFFOLD55269	4	101736752
6			34.5	DIK2285	AB164902	SCAFFOLD85728	4	101638295
6		ctg320	35.4	BM1329	G18422	SCAFFOLD95083	4	101270203
6			35.9	DIK5359	AB166346	SCAFFOLD236773	4	101170374
6	q16-q18		36	ADH1B			4	100583300
6	q15	ctg319	37	MTP			4	100061158
6			38.1	DIK1058	AB164721	SCAFFOLD100179	4	99944568
6			38.2	CSSM059	U03837	SCAFFOLD25041	4	99488735
6			42.4	DIK4371	AB165627	SCAFFOLD100084	4	96713436
6	q23-q31		42.5	BMPR1B			4	96382683
6			42.6	DIK4511	AB165724	SCAFFOLD220710	4	95897295
6			43.9	DIK4649	AB165815	SCAFFOLD120306	4	94396385
6	q17	ctg321	44	BMS2508			4	91352715
6			45	SPP1			4	89261740
6
6	q14		46	TXK			4	47909688
6
6			47.3	DIK1117	AB164736	SCAFFOLD193978	4	18782344
6			48	SLIT2			4	20297057
6			50.1	DIK4382	AB165632	SCAFFOLD265594	4	20643506
6	q17	ctg322	52.8	BMS1242	G18641	SCAFFOLD191633	4	22499862
6			52.9	DIK4683	AB165847	SCAFFOLD220550	4	23330120
6			54.2	DIK4656	AB165822	SCAFFOLD86151	4	23613639
6			54.6	DIK4482	AB165704	SCAFFOLD75103	4	23885407
6			56.5	BMS690	G18736	SCAFFOLD324632	4	25517843
6		ctg323	58.4	BL1099			4	26986419
6			58.5	MNB23	AF252437	SCAFFOLD50994	4	28480864
6			58.7	DIK4186	AB165492	SCAFFOLD176971	4	29211223
6			58.8	MNB208	AF430242	SCAFFOLD260860	4	29781443
6		ctg324	58.9	BMS518			4	30402132
6			59	MNB192	AF430230	SCAFFOLD46121	4	31419319
6			59.1	MNB178	AF430218	SCAFFOLD244461	4	32486237
6			63.8	BM4322	G29053	SCAFFOLD132058	4	33811729
6			67.6	BMS5033	AF506935	SCAFFOLD255521	4	37246763
6		ctg326	67.7	BMS470	G18569	SCAFFOLD60882	4	37369191
6			67.9	DIK4149	AB165466	SCAFFOLD204849	4	38089768
6			68.4	MNB209	AF430243	SCAFFOLD295039	4	39338487
6			71.5	DIK3026	AB166414	SCAFFOLD190391	4	41388941
6			71.6	DIK3024	AB166412	SCAFFOLD314801	4	41441755
6			72	DIK2291	AB164905	SCAFFOLD175008	4	42028535
6		ctg327	72.8	BMS360	G18557	SCAFFOLD50248	4	43819585
6		ctg328	73	ILSTS097			4	44161436
6		ctg328	73.5	BM4528			4	44211506
6			74	DIK2248	AB164878	SCAFFOLD275333	4	44568807
6			75.2	DIK2294	AB164907	SCAFFOLD20185	4	45344018
6			76	FBN15	Z83212	SCAFFOLD196199	4	46317311
6
6			77.6	DIK2163	AB164838	SCAFFOLD238665	4	52932759
6	q23	ctg922	77.7	BM4621	G18529	SCAFFOLD60720	4	52984983
6		ctg331	78	RM28			4	54679877
6		ctg330	79	KIT			4	55273866
6			81.5	DIK4668	AB165833	SCAFFOLD76958	4	57468575
6		ctg332	82	BM415	G18413	SCAFFOLD95272	4	57966768
6			83.5	DIK4808	AB165943	SCAFFOLD175129	4	62016788
6		ctg333	87.1	ILSTS035			4	64761475
6			87.2	DIK4766	AB165910	SCAFFOLD290430	4	65796835
6			87.3	DIK4237	AB165523	SCAFFOLD260245	4	66666295
6	q32prox	ctg334	88	GNRHR			4	68433811
6	q32		89	CSN2			4	71001824
6		ctg335	89.1	CSN1S1			4	71892294
6	q32	ctg335	89.4	CSN3			4	72053745
6		ctg335	89.8	ILSTS087	L37279	SCAFFOLD40366	4	72172770
6			90.6	DIK4574	AB165764	SCAFFOLD208161	4	74041698
6			91.4	DIK5102	AB166154	SCAFFOLD195317	4	75064029
6		ctg337	97	AFR227			4	79013856
6		ctg337	97.8	BM4311	G18522	SCAFFOLD80177	4	79079472
6		ctg338	98.5	BP7			4	79850268
6			99.9	DIK722	AB166490	SCAFFOLD111223	4	80942585
6	q33	ctg339	101.5	BM8124	G18801	SCAFFOLD339351	4	81581448
6			107.2	DIK4827	AB165957	SCAFFOLD159632	4	85388762
6			108	DIK5150	AB166192	SCAFFOLD261465	4	85492119
6			111.9	DIK5279	AB166290	SCAFFOLD210424	4	87936575
6			113.4	DIK1177	AB080342	SCAFFOLD76040	4	88314647
6			114.4	DIK1178	AB080343	SCAFFOLD28347	4	88594008
6			114.9	DIK1179	AB080344	SCAFFOLD10431	4	88847596
6
6	q36		115	PDE6B			4	609394
6		ctg345	115.1	FGFR3			4	1939502
6			115.2	DIK613	AB166456	SCAFFOLD50783	4	6486500
6			115.3	DIK1005	AB164709	SCAFFOLD50783	4	6486500
6		ctg340	115.4	ETH8			4	6549436
6
6		ctg341	119	BMC4203			4	9653784
6			123	DIK4485	AB165707	SCAFFOLD206060	4	10542093
6			121	BMS739	G18889	SCAFFOLD318075	4	10678535
6			125.1	DIK2923	AB165306	SCAFFOLD181712	4	14216076
6			125.2	BM9047	G18811	SCAFFOLD295107	4	14698973
6			126.7	DIK2861	AB165259	SCAFFOLD190576	4	16859592
6	q36	ctg343	127.3	BM2320			4	16894246
6			128	QDPR			4	17164291
6
6			129.5	BMS5002	AF506914	SCAFFOLD170652	4	7844409
6		ctg344	130	BL1038			4	7498703
6			130.8	DIK4992	AB166082	SCAFFOLD138481	4	6900762
6			134.4	OARJMP12	U35060	SCAFFOLD306671	4	6713833
7	q13-q14		5	ARF1			1	224577144
7			5.1	GUK1			1	224637359
7
7			6	p66alpha			19	19430396
7	q13	ctg347	7.5	COMP			19	18838329
7		ctg346	8.5	RM012	U03047	SCAFFOLD116751	19	18082122
7		ctg346	9	INSL3			19	17607800
7
7		ctg351	14.7	BM9289	G18816	SCAFFOLD231276	19	14812794
7			15.5	DIK2211	AB164868	SCAFFOLD235574	19	14368873
7		ctg36	15.6	BP41			19	14154828
7
7	q14	ctg351	16.1	BL5			19	14823868
7		ctg350	16.2	TGLA176			19	14823888
7		ctg349	16.7	BMS713			19	15091780
7			16.8	DIK4378	AB165629	SCAFFOLD226641:	19	15709030
7		ctg348	17.5	ILSTS001			19	15762717
7			17.6	DIK2626	AB165085	SCAFFOLD246039	19	17267992
7
7		ctg353	19.5	MANB			19	12627837
7		ctg352	20	DNASE2			19	12768888
7			20.6	DIK5394	AB166375	SCAFFOLD355144	19	13236628
7		ctg36	20.7	DIK079			19	13476467
7
7			22.2	DIK5321	AB166318	SCAFFOLD14960	19	9875283
7	q15	ctg354	22.3	DNMT1			19	10105022
7			22.5	IDVGA62A	X86811	SCAFFOLD300010	19	10152044
7		ctg354	22.6	ICAM3			19	10305456
7		ctg356	22.7	URB051	U21781	SCAFFOLD360401	19	10575015
7			22.8	DIK4421	AB165666	SCAFFOLD206349	19	10744121
7		ctg355	23	EST1379			19	11144877
7	q15	ctg355	24	LDLR			19	11144877
7			24.4	DIK4204	AB165504	SCAFFOLD80366	19	11369903
7
7			25.6	DIK2989	AB165347	SCAFFOLD214068	19	7831485
7			26.8	DIK4091	AB165420	SCAFFOLD29199	19	7576253
7	q15prox	ctg357	27	VAV1			19	6753418
7		ctg357	27.5	RM6			19	6648353
7	q15		28	FUT3			19	5793901
7		ctg358	28.2	EST1067			19	5776960
7	q15		28.4	FUT6			19	5767403
7			29.6	DIK2661	AB165111	SCAFFOLD105802	19	5282827
7		ctg358	29.7	BMS1116	G18618	SCAFFOLD271063	19	5212719
7			29.8	DIK4886	AB166000	SCAFFOLD271063	19	5202639
7		ctg359	29.9	BM2607			19	4250053
7		ctg359	30	R33729			19	4018845
7	q15		30.3	EEF2			19	3928146
7		ctg360	30.5	CSSM020	U03804	SCAFFOLD245572	19	3218312
7		ctg361	31.4	EST1925			19	2198517
7	q15		31.6	AP3D1			19	2056390
7
7	q15	ctg364	32	IL4			5	132046178
7	q15-q21		33	IL13			5	132021763
7	q15-q21	ctg46	33.5	IL5			5	131677981
7	q13-15	ctg48	34	CSF2			5	131319930
7		ctg365	35	TGLA48			5	129624097
7		ctg366	37	BM6105			5	129165381
7		ctg367	40	BF603251			5	126083215
7			48	DIK2819	AB165230	SCAFFOLD15666	5	123809317
7		ctg368	49	BM741	G18440	SCAFFOLD246053	5	122437710
7			55.3	DIK4606	AB165785	SCAFFOLD157297	5	117271836
7		ctg369	55.5	BM7247			5	116692857
7			56	DIK4460	AB165690	SCAFFOLD3024	5	116674815
7	q21	ctg369	56.1	TGLA164			5	116252509
7
7			58.4	DIK4739	AB165888	SCAFFOLD290466	5	176201787
7		ctg50	58.6	UWCA20	U01794	SCAFFOLD290466	5	176201787
7	q21	ctg50	59.1	F12			5	176266039
7			59.2	DIK4284	AB165557	SCAFFOLD136164	5	176472438
7			59.3	DIK4355	AB165614	SCAFFOLD30732	5	176855767
7	q21	ctg371	59.5	HNRPAB			5	177564187
7			61	MGAT1			5	180162410
7
7	q22.1	ctg373	62	HSPA4			5	132841255
7			63.5	DIK4563	AB165759	SCAFFOLD282085	5	134446820
7		ctg375	65.4	BMS2840	G18985	SCAFFOLD117101	5	136284010
7		ctg374	66	HNRPA0			5	137116062
7			67.8	DIK2256	AB164882	SCAFFOLD167168	5	138015694
7		ctg376	68	CD14			5	140351998
7		ctg377	68.5	ARA54			5	141017037
7			69	CSSM057	U03840	SCAFFOLD236813	5	141879060
7		ctg377	69.5	FGF1			5	141959274
7		ctg378	70.4	BMS904			5	143613404
7		ctg379	72	DIK050			5	144833708
7			72.1	DIK4135	AB165455	SCAFFOLD310033	5	145044476
7			72.2	DIK4790	AB165928	SCAFFOLD265022	5	145412125
7		ctg381	72.5	EST1096			5	146035405
7		ctg381	72.8	INRA112	X71589	SCAFFOLD316963	5	146322058
7			73.8	DIK2407	AB164966	SCAFFOLD60132	5	146685290
7			74	DIK2986	AB165345	SCAFFOLD164218	5	146962464
7		ctg382	74.5	PDE6A			5	148387548
7		ctg382	75	ADRB2			5	149060730
7			75.6	DIK2666	AB165115	SCAFFOLD210172	5	149143292
7	q23-q24		75.7	SLC26A2			5	149335809
7		ctg383	75.8	CD74			5	149692211
7		ctg384	76	BMS2258			5	149977299
7			76.2	DIK4052	AB165392	SCAFFOLD196269	5	150020636
7			76.3	DIK2915	AB165301	SCAFFOLD196269	5	150020636
7		ctg384	76.5	GPX3			5	150380349
7	q21		76.9	GM2A			5	150616246
7		ctg81	77	SPARC			5	150981491
7		ctg385	79.7	BMS792	G18879	SCAFFOLD270134	5	153098934
7		ctg386	80	INRA253			5	154134225
7		ctg387	82	BB719			5	158466745
7	q23-q24		83.5	IL12B			5	158674492
7			84.8	DIK4645	AB165811	SCAFFOLD285623	5	159618602
7			89.3	BM1557	G19025	SCAFFOLD15680	5	163740782
7			90	DIK2152	AB164835	SCAFFOLD241192	5	164883841
7	q24	ctg388	90.7	BMS1331			5	165736530
7			90.8	DIK630	AB166465	SCAFFOLD129528	5	166373124
7			94.1	DIK5216	AB166242	SCAFFOLD55398	5	167148331
7
7	q25	ctg389	96	OarAE129			5	80879229
7		ctg91	98	AGLA260			5	81870194
7			99.1	DIK2795	AB165215	SCAFFOLD180052	5	82429608
7		ctg390	99.5	CRTL1			5	82724712
7		ctg391	101.2	BM9065			5	85740284
7		ctg392	102	GAPRMS			5	87435497
7	q25.2	ctg392	102.1	RASA1			5	87451298
7		ctg393	102.5	SP235C7			5	87984470
7		ctg393	103	BMS2209	G19017	SCAFFOLD47766	5	88056572
7			103.1	DIK2895	AB165287	SCAFFOLD408781	5	88063155
7			110.5	DIK4679	AB165844	SCAFFOLD233780	5	91277992
7			113.2	DIK4838	AB165964	SCAFFOLD50090	5	92532306
7		ctg35	116.7	ILSTS006			5	94089599
7	q27		118.2	CAST			5	96084097
7			118.7	DIK2734	AB165168	SCAFFOLD165407	5	96371067
7		ctg34	119.1	BMS1520	G18910	SCAFFOLD57227	5	96938936
7			119.9	DIK4855	AB165979	SCAFFOLD51869	5	97777555
7		ctg38	120	AI461399			5	98071772
7		ctg38	120.6	BMS522			5	98119452
7			121.5	DIK4300	AB165570	SCAFFOLD266099	5	99207038
7			122.8	DIK1114	AB164735	SCAFFOLD220383	5	100169608
7			124.9	DIK4212	AB165508	SCAFFOLD91331	5	101669033
7		ctg394	125	INRA053	X71498	SCAFFOLD235179	5	101695700
7			125.1	DIK5375	AB166360	SCAFFOLD300268	5	102243138
7		ctg42	125.2	PAM			5	102315493
7		ctg42	126.2	BMS1979	G18917	SCAFFOLD130829	5	103140760
7			126.3	DIK5167	AB166208	SCAFFOLD316762	5	103212650
7			126.4	DIK4357	AB165616	SCAFFOLD305562	5	103404283
7			126.5	DIK4005	AB165359	SCAFFOLD205628	5	103856731
7			128.4	DIK5286	AB166294	SCAFFOLD31210	5	104454577
7			129.5	DIK2149	AB164834	SCAFFOLD178044	5	104951144
7		ctg395	133.9	BMS1247	G18643	SCAFFOLD85017	5	106836877
7	q28	ctg397	135.6	BL1043			5	109621017
8			0	UW47	L38845	SCAFFOLD271200	4	170805770
8			2.4	DIK5348	AB166338	SCAFFOLD275734	4	172519386
8			2.7	DIK703	AB166482	SCAFFOLD185164	4	172884132
8			4.5	DIK4442	AB165682	SCAFFOLD175219	4	174909230
8			4.6	DIK5369	AB166355	SCAFFOLD185267	4	175767630
8
8	q12		7	CTSB			8	11739920
8			7.1	FDFT1			8	11697663
8			7.5	DIK4719	AB165873	SCAFFOLD153	8	11622092
8			8	MSRA			8	9970022
8
8	q14	ctg399	11.4	IDVGA11	Z27077	SCAFFOLD311806	8	28630093
8			11.5	PNOC			8	28230722
8	q14		12.5	CLU			8	27511430
8
8			14	TP53BPL			9	32530823
8	q14	ctg400	18.6	BM3419			9	29731244
8			19.1	DIK4961	AB166058	SCAFFOLD126323	9	29474200
8			21.2	RM372	G29112	SCAFFOLD162812	9	28120016
8			22	TEK			9	27099485
8			31.3	DIK4614	AB165791	SCAFFOLD316970	9	23598183
8			31.4	BMS1591	G18675	SCAFFOLD316970	9	23598183
8			31.5	BM310	G18513	SCAFFOLD131556	9	21981611
8			31.6	DIK5385	AB166369	SCAFFOLD87133	9	21650649
8	q15		31.7	IFNW1			9	21130630
8	q15		31.8	IFNB1			9	21067104
8			32	URB068	U21792	SCAFFOLD156517	9	19399080
8		ctg401	33.9	TGLA10			9	18542554
8			40.9	DIK2736	AB165170	SCAFFOLD20674	9	13273145
8		ctg402	41.6	BMS678			9	12870006
8			47.9	DIK4086	AB165417	SCAFFOLD95137	9	3964001
8	q17		49	VLDLR			9	2611968
8			52.5	DIK4146	AB165464	SCAFFOLD240422	9	474546
8			52.6	BM4006	G18503	SCAFFOLD301769	9	361380
8			52.7	DIK4508	AB165722	SCAFFOLD205002	9	77564
8
8			52.8	DIK1174	AB164765	SCAFFOLD299399	9	67333091
8			53.5	PGM5			9	68201368
8			54.6	INRA129	X71535	SCAFFOLD183593	9	71641315
8		ctg403	54.7	BMS1341	G18660	SCAFFOLD165064	9	72581171
8			55.3	INRA122	X71547	SCAFFOLD210262	9	75240995
8			58	RM32	U03053	SCAFFOLD419834	9	78210380
8			61.5	DIK2753	AB165185	SCAFFOLD180809	9	78719668
8			63.1	HUJ174	G00404	SCAFFOLD120025	9	80327625
8			63.6	DIK5334	AB166330	SCAFFOLD295373	9	80575112
8
8	q21		65	CNTFR			9	34541430
8			65.1	C9orf23			9	34600492
8	q13		65.6	GALT			9	34636666
8			66.6	NPR2			9	35786590
8			66.7	UW29	L38831	SCAFFOLD55108	9	35859478
8			66.8	BMS2072	G18718	SCAFFOLD210011	9	36692756
8			66.9	DIK2902	AB165291	SCAFFOLD210011	9	36692756
8			68.4	DIK4969	AB166063	SCAFFOLD30882	9	36913336
8			68.5	MGC14836			9	37875376
8
8			68.6	ROR2			9	91564443
8		ctg404	68.7	BMS887	G18577	SCAFFOLD266593	9	96079277
8			68.8	DIK2612	AB165076	SCAFFOLD65374	9	96548196
8			68.9	DIK4954	AB166052	SCAFFOLD65374	9	96548196
8			69	URB037	U21772	SCAFFOLD90337	9	97459433
8
8			72	LPL			8	19841144
8	q21		73	BMP1			8	22078863
8	q21dist	ctg405	73.1	SFTPC			8	22089771
8			74.6	DIK610	AB166453	SCAFFOLD10828	8	23591171
8			75.3	DIK2635	AB165093	SCAFFOLD186239	8	23802187
8	q21-q22		76	ADRA1A			8	26714877
8			77.5	BB703	G63887	SCAFFOLD250902	8	26731988
8			82.8	DIK4594	AB165778	SCAFFOLD314295	8	26850968
8			82.9	DIK2244	AB164876	SCAFFOLD31196	8	27101997
8	q23	ctg114	83	IDVGA52			8	27155102
8
8			84	DIK4279	AB165553	SCAFFOLD95023	9	83062747
8			84.9	HEL9	AF236380	SCAFFOLD50128	9	85333401
8			87.2	BM3412	G18550	SCAFFOLD165725	9	85389506
8	q25		89	CTSL			9	87571180
8			90	BM711			9	89819818
8
8
8			100	ZNF189			9	101247963
8			102	CYLC2			9	102837217
8			111.6	DIK1169	AB164761	SCAFFOLD21172	9	110972856
8			115.2	DIK4432	AB165673	SCAFFOLD55864	9	112349310
8			117.8	DIK2621	AB165083	SCAFFOLD305120	9	114276170
8			118.3	INRA059	X71503	SCAFFOLD251065	9	114603694
8			120.8	DIK2362	AB164940	SCAFFOLD178943	9	116773834
8			120.9	BMS2847	G18988	SCAFFOLD316921	9	116880288
8			123	BMS836	G18581	SCAFFOLD270020	9	117732312
8			124.8	BMS2629	G19003	SCAFFOLD215432	9	118165858
8			125	C5			9	120794169
8	q28	ctg408	126	GSN			9	121145915
9			5.3	DIK5160	AB166201	SCAFFOLD230933	6	65992912
9	q12	ctg409	5.4	BM757	G18473	SCAFFOLD130618	6	66754491
9			6.5	DIK5339	AB166332	SCAFFOLD310151	6	67539377
9			10.1	BMS1694	G18688	SCAFFOLD50034	6	70837259
9	q12.2		10.2	COL9A1			6	71004141
9			10.3	DIK4669	AB165834	SCAFFOLD105115	6	71014271
9			10.4	BMS1234	G18638	SCAFFOLD155791	6	71385092
9			10.5	BM6449	G18536	SCAFFOLD45327	6	72038272
9	q12	ctg410	10.6	BMS425			6	72152946
9			12.8	ETH225	Z14043	SCAFFOLD35517	6	72192518
9			15.2	DIK2433	AB164983	SCAFFOLD85495	6	73709215
9			20.4	DIK4425	AB165668	SCAFFOLD275140	6	76001164
9			20.5	DIK2876	AB165271	SCAFFOLD140160	6	76303795
9			24.1	BM1227			6	78780764
9	q13		26.3	ILSTS037	L37215	SCAFFOLD406103	6	80532487
9			27.8	DIK2614	AB165078	SCAFFOLD140376	6	81613318
9			29.8	DIK4654	AB165820	SCAFFOLD270646	6	82697066
9			30	TPBG			6	83130257
9
9			30.8	DIK2892	AB165284	SCAFFOLD897	6	126667656
9			30.9	INRA127	X71550	SCAFFOLD255287	6	126478149
9	q14	ctg411	31	BM2504			6	126430028
9			36.4	DIK5402	AB166381	SCAFFOLD242030	6	122158122
9	q14-q15		36.5	GJA1			6	121798605
9			36.6	DIK3003	AB166399	SCAFFOLD71699	6	121416758
9			36.7	DIK3002	AB166398	SCAFFOLD135045	6	121280655
9			42.5	BMS817	G18873	SCAFFOLD317132	6	113305367
9			43.9	DIK5142	AB166185	SCAFFOLD240036	6	112370966
9			45.2	DIK4268	AB165547	SCAFFOLD102049	6	111496304
9	q16prox		45.5	AMD1			6	111302906
9			45.7	DIK2810	AB165223	SCAFFOLD270044	6	110081837
9			45.8	DIK5364	AB166350	SCAFFOLD155267	6	109733296
9		ctg412	45.9	CSSM025			6	109048949
9			48.8	ILSTS013	L23487	SCAFFOLD185585	6	104476029
9			50	UWCA9	L15338	SCAFFOLD317368	6	103780102
9			50.5	BM4627	G18805	SCAFFOLD256023	6	103041285
9			51	BMS1148	G18624	SCAFFOLD76068	6	101998715
9			52.3	DIK5130	AB166176	SCAFFOLD135446	6	100867688
9			54	DIK4720	AB165874	SCAFFOLD240389	6	99630584
9			55.4	BM4204	G18506	SCAFFOLD210099	6	96230430
9			57	BMS434	G18561	SCAFFOLD60110	6	94110284
9			57.1	DIK4926	AB166032	SCAFFOLD316814	6	93160317
9		ctg413	61.5	BMS345	G18556	SCAFFOLD221175	6	91729319
9			61.6	ILSTS084	L37237	SCAFFOLD146503	6	91337155
9			61.7	DIK2011	AB164771	SCAFFOLD301077	6	90864547
9			61.8	DIK1125	AB164741	SCAFFOLD25058	6	90551900
9			62.4	BMC701	G18559	SCAFFOLD295232	6	90508628
9	q22		63	CNR1			6	88909681
9	q22		63.5	CGA			6	87851936
9			65	BMS1290	G18649	SCAFFOLD46212	6	85110811
9			65.5	DIK2652	AB165103	SCAFFOLD297093	6	84562542
9
9			67	LAMA2			6	129246034
9			68.1	DIK2816	AB165227	SCAFFOLD56303	6	131383101
9			68.5	AKAP7			6	131560674
9	q23		69	CTGF			6	132311022
9			69.7	DIK2473	AB165016	SCAFFOLD171388	6	132765183
9			71.5	BMS2377	G19015	SCAFFOLD65157	6	132869429
9			74.4	DIK4400	AB165649	SCAFFOLD150821	6	133527421
9			74.9	DIK2655	AB165106	SCAFFOLD130518	6	134879095
9			75	MYB			6	135544822
9			77.5	DIK4007	AB165360	SCAFFOLD220027	6	136480751
9		ctg414	77.6	BM6436	G18437	SCAFFOLD85124	6	136689334
9			80.3	DIK2145	AB164833	SCAFFOLD135032	6	140313444
9		ctg415	81.6	BM7209	G18791	SCAFFOLD318593	6	141602068
9			84.3	DIK4986	AB166077	SCAFFOLD70027	6	143877444
9			86.5	BMS2251	G18767	SCAFFOLD66537	6	145737427
9		ctg416	88.1	BM7234			6	147224843
9			90	NLBCMK7	AB166496	SCAFFOLD270612	6	148543408
9		ctg418	90.7	BM4208	G18509	SCAFFOLD96826	6	148626944
9			90.9	NLBCMK2	AB166494	SCAFFOLD205528	6	148691852
9		ctg417	91	INRA144	X74174	SCAFFOLD25517	6	148741872
9		ctg417	91.1	INRA084	X71527	SCAFFOLD190226	6	148826989
9			94.8	DIK4795	AB165933	SCAFFOLD170142	6	152354838
9	q25-27		94.9	ESR1			6	152512227
9			95	DIK096	D83316	SCAFFOLD270595	6	152516252
9			95.1	DIK4509	AB165723	SCAFFOLD120381	6	153455612
9			95.4	BMS2063	G18717	SCAFFOLD120381	6	153455612
9			98.3	URB024	U21763	SCAFFOLD228101	6	155666419
9		ctg419	98.7	BMS2295	G18938	SCAFFOLD95052	6	156041751
9		ctg420	100	CSSM056			6	156838665
9			101.6	BM3215	G18802	SCAFFOLD50331	6	156845260
9			101.7	DIK4548	AB165751	SCAFFOLD5017	6	157067335
9	q26dist	ctg421	103	IGF2R			6	160360541
9	q27	ctg422	103.8	BMS1943	G19021	SCAFFOLD275646	6	161995650
9			106.8	DIK2917	AB165303	SCAFFOLD160059	6	163568825
9			110	DIK5357	AB166344	SCAFFOLD91951	6	165235024
9			111.6	DIK2364	AB164942	SCAFFOLD85311	6	167322833
10			0	DIK5169	AB166210	SCAFFOLD240019	5	112649097
10			1.9	BM3033	G18546	SCAFFOLD190313	5	113287049
10			2.8	DIK2658	AB165108	SCAFFOLD288450	5	113417216
10
10			7.3	DIK4251	AB165537	SCAFFOLD250386	5	174522268
10
10	q12		7.4	HMGCR			5	74668812
10			7.5	DIK2345	AB164931	SCAFFOLD276391	5	75627390
10			9	DIK2503	AB165033	SCAFFOLD29318	5	76687801
10		ctg424	11.1	CSSM038	U03817	SCAFFOLD150091	5	76939908
10			14.3	BM6418	G18442	SCAFFOLD175047	5	77647406
10
10	q12		18.5	SLC24A1			15	63690756
10	q13		19	RAB11A			15	63948883
10		ctg425	20.6	BMS2635	G19035	SCAFFOLD45250	15	64927021
10	q13		21	MADH3			15	65209217
10			27	BMS2349	G18956	SCAFFOLD16209	15	68207740
10	q15dist		28.5	HEXA			15	70412028
10
10	q15		29	CPNE6			14	23610589
10	q15-q21		29.5	MYH7			14	22951788
10	q15-q21		30	MYH6			14	22921088
10			30.9	DIK4897	AB166009	SCAFFOLD210235	14	21968482
10		ctg426	33.5	BMS2748	G18997	SCAFFOLD205306	14	21670659
10			33.8	SRN			14	20340018
10	q21		33.9	NP			14	20007406
10			34	INRA069	X71513	SCAFFOLD68924	14	19538378
10			34.1	DIK4938	AB166039	SCAFFOLD165251	14	18928821
10
10			37.6	DIK2000	AB164767	SCAFFOLD295211	15	31571124
10
10			39.1	DIK668	AB166474	SCAFFOLD165935	15	34417066
10			39.2	DIK4165	AB165478	SCAFFOLD20730	15	34602737
10			41.1	BM6305	G18782	SCAFFOLD10102	15	36094296
10			41.3	RASGRP1			15	36569793
10			41.6	URB025	U21765	SCAFFOLD141191	15	36634297
10			43	BMS861	G18902	SCAFFOLD101208	15	36801641
10			43.6	DIK4292	AB165563	SCAFFOLD101208	15	36801641
10			43.7	ILSTS053			15	37022348
10	q22		44.1	THBS1			15	37660639
10			44.3	BMS2742	G18996	SCAFFOLD256463	15	38027408
10			45	SNAP23			15	40575143
10			45.5	EPB42			15	41276764
10
10			45.9	DIK2453	AB164999	SCAFFOLD50277	14	45110659
10			46	DIK2906	AB165294	SCAFFOLD155370	14	45148184
10	q24	ctg427	46.5	SP811C04			14	46907515
10		ctg54	47	T833B04			14	49082769
10	q24		47.5	MGAT2			14	49157262
10			52	DIK1067	AB164722	SCAFFOLD270124	14	49427961
10			52.9	DIK4036	AB165380	SCAFFOLD389068	14	50134097
10	q24	ctg428	53	BM875			14	51377811
10
10			53.1	DIK5107	AB166159	SCAFFOLD305168	15	62726821
10	q24-q25		53.2	SNX1			15	62175250
10	q24-q25		53.3	RPS27L			15	61233108
10	q26		53.4	TPM1			15	61124354
10			54.5	DIK5011	AB166093	SCAFFOLD317440	15	60118788
10		ctg429	54.9	INRA107	X71577	SCAFFOLD268	15	59190648
10			55.3	DIK4538	AB165744	SCAFFOLD80156	15	59010641
10			55.7	BMS529	G18868	SCAFFOLD306060	15	57885817
10	q24-q25		56	MYO1E			15	57215901
10			56.2	CCNB2			15	57184623
10	q24-q25		57	ADAM10			15	56676368
10			58	DIK2458	AB165003	SCAFFOLD130271	15	55892082
10			59.8	BM888	G18484	SCAFFOLD290148	15	53743021
10	q25		59.9	C15ORF15			15	53260810
10		ctg430	60	BMS419	G18862	SCAFFOLD35205	15	52695765
10			60.1	DIK4799	AB165936	SCAFFOLD46179	15	52248525
10	q25-q26		64.3	MYO5C			15	50286236
10			64.4	DIK2967	AB165333	SCAFFOLD130534	15	49141558
10	q32.1	ctg431	65	CYP19			15	48673887
10			65.9	DIK2866	AB165263	SCAFFOLD10322	15	48132949
10			66.8	DIK2469	AB165013	SCAFFOLD95242	15	47431393
10	q26		67	FBN1			15	46489562
10			67.7	DIK4434	AB165674	SCAFFOLD40479	15	45514562
10			68.1	BR1603	G19024	SCAFFOLD186921	15	45440072
10		ctg432	68.2	INRA071	X71514	SCAFFOLD190031	15	45293155
10		ctg433	68.3	T162H11			15	45185150
10			70	GATM			15	43440619
10			70.6	DIK1049	AB164715	SCAFFOLD45587	15	43158838
10	q32		70.7	SORD			15	43102643
10
10	q34		70.9	MIG2			14	52393742
10			71.1	DIK4288	AB165560	SCAFFOLD265029	14	52913578
10			71.9	DIK4757	AB165903	SCAFFOLD15446	14	58014080
10			75	HIF1A			14	61232021
10			77.9	DIK2984	AB165343	SCAFFOLD83650	14	62787213
10		ctg434	79.1	INRA037	X71551	SCAFFOLD301224	14	63410365
10			80.5	BMS1620	G18679	SCAFFOLD151562	14	64216593
10	q34prox		81	SPTB			14	64302870
10			81.4	X67827	X67827	SCAFFOLD150752	14	64564758
10	q34	ctg435	82.2	BMS1318	G18655	SCAFFOLD250430	14	66821294
10			82.3	BMS2466	G19014	SCAFFOLD272091	14	67137630
10			87.5	BMS2641	G19103	SCAFFOLD160325	14	71343373
10			88	LTBP2			14	74036213
10	q34		88.5	EIF2B2			14	74539423
10			89.8	DIK580	AB166444	SCAFFOLD6012	14	75393773
10	q34dist		90	TGFB3			14	75496676
10			95.2	DIK4024	AB165371	SCAFFOLD302059	14	75798162
10			95.3	DIK4647	AB165813	SCAFFOLD250168	14	77053133
10		ctg436	96.6	BMS2721			14	77709653
10		ctg436	97.2	TGLA272			14	78233496
10			100.1	BMS614	G18724	SCAFFOLD261633	14	78534965
10			103.4	DIK4652	AB165818	SCAFFOLD105412	14	79771915
10	q34		103.5	TSHR			14	80554080
10		ctg57	103.6	CSSM039			14	80947886
10		ctg437	107.9	ILSTS005	L23481	SCAFFOLD165583	14	82805735
10			108	BMS823	G18875	SCAFFOLD21448	14	82892351
10		ctg437	108.4	OARAE64			14	82942606
10			109.3	DIK4874	AB165993	SCAFFOLD50302	14	83729718
10			109.5	BMS2614	G19002	SCAFFOLD255162	14	84048260
10			110.1	DIK571	AB166442	SCAFFOLD183195	14	84305731
10		ctg438	111.9	BL1134			14	87392997
10			114.5	ILSTS020	L23493	SCAFFOLD260071	14	87632571
10	q34		116	CALM1			14	89933129
10			118.9	DIK2016	AB164773	SCAFFOLD245224	14	90568845
10
10			119	B2M			15	42791016
10	q36		120	EIF3S1			15	42623810
11			0	DIK4274	AB165551	SCAFFOLD40739	2	112354378
11			1.5	HAUT30	X89255	SCAFFOLD196047	2	111694101
11
11			3.3	DIK2715	AB165153	SCAFFOLD305386	2	95162181
11			5.6	DIK5318	AB166315	SCAFFOLD1449	2	96265302
11			8.6	DIK4735	AB165885	SCAFFOLD317712	2	98449804
11			9.1	DIK2783	AB165207	SCAFFOLD316767	2	98881788
11			10.1	DIK4197	AB165499	SCAFFOLD180627	2	98909520
11			10.6	BM827	U06763	SCAFFOLD132597	2	100114153
11			11	DIK4980	AB166072	SCAFFOLD115521	2	100489862
11	q12	ctg439	12	BMS2621	G19114	SCAFFOLD105598	2	100808290
11			12.1	INRA044	X71584	SCAFFOLD165247	2	101186085
11	q12		13	IL1R1			2	102228919
11			14.2	DIK4385	AB165635	SCAFFOLD262109	2	102964703
11			14.8	BMS424	G18867	SCAFFOLD131331	2	103053454
11		ctg440	18.9	BMS2131	G18964		2	105505373
11
11			19.5	BM716	G18439	SCAFFOLD52014	2	74578304
11	q13		20	MTHFD2			2	74337407
11		ctg441	21.1	BMS2569	G18982	SCAFFOLD115106	2	73197287
11		ctg442	21.6	BMS1953	G18712	SCAFFOLD165885	2	72164096
11			22.6	DIK4637	AB165806	SCAFFOLD220268	2	71122733
11	q14		23	TGFA			2	70589095
11
11			23.5	XDH			2	31470146
11			23.8	DIK5029	AB166106	SCAFFOLD110740	2	32104952
11			23.9	LTBP1			2	33271380
11			24	DIK5324	AB166321	SCAFFOLD210445	2	33326749
11			24.1	BP38		SCAFFOLD145114	2	34195845
11
11			24.2	AUP1			2	74665435
11	q15		24.2	WBP1			2	74597231
11
11			24.3	CBF2			2	37340472
11			24.4	DIK5151	AB166193	SCAFFOLD146664	2	37616480
11			30.1	DIK4194	AB165497	SCAFFOLD240068	2	38999983
11			33.6	DIK5114	AB166165	SCAFFOLD300675	2	40988447
11			35.1	INRA177	X74201	SCAFFOLD195637	2	42282271
11			36.5	DIK5018	AB166097	SCAFFOLD61687	2	43590264
11			37	PPM1B			2	44307696
11			40.4	DIK4411	AB165659	SCAFFOLD176335	2	45393725
11		ctg443	40.5	RM096	U10393	SCAFFOLD119583	2	46454272
11			40.6	DIK5343	AB166333	SCAFFOLD40188	2	46682269
11			40.7	DIK2572	AB165050	SCAFFOLD110021	2	47157155
11		ctg444	43	FSHR			2	49179949
11			43.2	DIK2957	AB165325	SCAFFOLD55168	2	49184584
11			43.7	DIK5145	AB166187	SCAFFOLD85292	2	49475095
11		ctg445	46	TGLA327			2	50560967
11			46.1	DIK2027	AB164778	SCAFFOLD291196	2	50719718
11		ctg446	46.2	INRA199			2	50997633
11			46.3	INRA198	X73951	SCAFFOLD70370	2	51088279
11			47.6	DIK4067	AB165403	SCAFFOLD24178	2	52943784
11			50.4	BM7169	G18799	SCAFFOLD15625	2	55683861
11		ctg447	53.1	INRA111	X71575	SCAFFOLD96313	2	58035559
11			53.2	DIK5262	AB166277	SCAFFOLD261495	2	59034042
11			54	DIK2814	AB165225	SCAFFOLD107342	2	59514867
11			54.5	BMS1716	G18690	SCAFFOLD357556	2	59574784
11			56.2	DIK4796	AB165934	SCAFFOLD156254	2	59627036
11			56.7	DIK4407	AB165655	SCAFFOLD155340	2	60282442
11			56.8	DIK5205	AB166234	SCAFFOLD195085	2	60327455
11		ctg448	59.1	ILSTS049	L37261	SCAFFOLD200390	2	60754786
11			59.2	DIK2894	AB165286	SCAFFOLD172059	2	61155597
11
11			59.3	UW41	L38841	SCAFFOLD175056	2	108624033
11
11	q22		61	IL1B			2	113303942
11			61.5	BM6445	G18458	SCAFFOLD146969	2	113489997
11	q22		61.6	PAX8			2	113691170
11			61.7	UMBTL184	G63945	SCAFFOLD16749	2	113809966
11			61.8	ILSTS036	L37255	SCAFFOLD40261	2	113964798
11
11	q21-q23		62.4	IGKC			2	88995941
11			63.4	DIK4675	AB165840	SCAFFOLD45302	2	85390625
11			64.4	DIK2772	AB165199	SCAFFOLD90535	2	83257961
11			66	INRABERN169	X74196	SCAFFOLD100989	2	80529635
11
11			69.5	DIK4216	AB165510	SCAFFOLD195045	2	62583681
11			70.1	DIK4741	AB165890	SCAFFOLD195879	2	64530431
11			70.2	RM150	G29089	SCAFFOLD6131	2	65567268
11			71	TGLA58	G18740	SCAFFOLD170495	2	66385935
11			71.2	DIK4784	AB165925	SCAFFOLD187064	2	66598085
11	q22	ctg449	71.3	BMS692			2	67192555
11			73.3	DIK2671	AB165120	SCAFFOLD70144	2	68090597
11			73.4	DIK5337	AB166331	SCAFFOLD75010	2	69017950
11			73.5	DIK4844	AB165969	SCAFFOLD185125	2	69927050
11			74	DIK2897	AB165288	SCAFFOLD115265	2	70265432
11
11			74.3	EHD3			2	31368966
11			74.6	DIK4892	AB166004	SCAFFOLD175824	2	30980890
11			77.1	BM8118	G18825	SCAFFOLD120074	2	27775929
11	q24dist		78	CAD			2	27378304
11			78.5	BMS2047	G18716	SCAFFOLD66495	2	25595614
11	q24dist		78.8	POMC			2	25295542
11			78.9	DIK2785	AB165208	SCAFFOLD175022	2	24796452
11			79	DIK5313	AB166311	SCAFFOLD250108	2	23684002
11			79.3	DIK4390	AB165639	SCAFFOLD5075	2	23584699
11			79.4	BM1861	G18403	SCAFFOLD51713	2	22882101
11			81.1	BMS1048	G18609	SCAFFOLD286961	2	22526667
11	q23	ctg450	81.7	IDVGA3	Z27072	SCAFFOLD318380	2	22382414
11			81.8	DIK709	AB166484	SCAFFOLD318728	2	21702081
11			81.9	DIK2199	AB164858	SCAFFOLD323784	2	19273044
11			84.6	DIK4691	AB165855	SCAFFOLD152137	2	19061697
11			92.1	BMS989	G18908	SCAFFOLD143153	2	14698364
11			92.2	DIK2205	AB164862	SCAFFOLD260800	2	14578986
11			92.5	HUJVI74	M96344	SCAFFOLD261471	2	14327990
11		ctg451	96	BM746	G18451	SCAFFOLD155348	2	12475734
11			96.1	DIK2971	AB165337	SCAFFOLD155348	2	12475734
11			96.2	ILSTS024	L37209	SCAFFOLD166900	2	12268560
11			96.3	DIK2258	AB164883	SCAFFOLD175276	2	11718248
11			97.2	BM3501	G18545	SCAFFOLD322546	2	10424703
11			97.6	RM363	G29111	SCAFFOLD140599	2	9640091
11			105.3	DIK5014	AB166095	SCAFFOLD110538	2	7630839
11	q25	ctg452	109.4	BMS460			2	7563471
11			110	INRA162	X74189	SCAFFOLD155531	2	6417316
11			110.1	BMS2315	G18759	SCAFFOLD215058	2	5690333
11			110.6	DIK4717	AB165871	SCAFFOLD55017	2	5273606
11	q25		111	IDVGA63			2	3722235
11
11	q27	ctg453	112.1	ILSTS071	L37231	SCAFFOLD268722	9	119859962
11			112.5	BMS607	G18567	SCAFFOLD130530	9	120265186
11	q27	ctg454	112.6	ILSTS028	L37211	SCAFFOLD175579	9	120624631
11			113.7	DIK2384	AB164953	SCAFFOLD135294	9	120691654
11			114.4	DIK5226	AB166251	SCAFFOLD418356	9	122518919
11		ctg455	114.5	BM6491			9	122556450
11			114.9	DIK5048	AB166118	SCAFFOLD16174	9	122594978
11			115.4	BMS352	G18828	SCAFFOLD195811	9	122893838
11		ctg456	118.8	RM379			9	125404502
11			120.5	DIK5263	AB166278	SCAFFOLD126100	9	126352255
11		ctg457	121.4	BMS2208	G18940	SCAFFOLD313015	9	128076115
11			123.4	DIK2887	AB165279	SCAFFOLD290755	9	129005488
11	q28prox		124	ASS			9	130354066
11			125	DIK4819	AB165951	SCAFFOLD196274	9	130561794
11			126.1	DIK2571	AB165049	SCAFFOLD164584	9	131035419
11			127	GFI1B			9	132883651
11	q28	ctg458	131	BMS1350			9	135580378
11	q28		132	LGB			9	135680681
12	q12	ctg459	0	BMS410	G18722	SCAFFOLD180763	13	58769312
12	q12	ctg460	6	TGLA36			13	56025422
12			7.2	DIK2953	AB165321	SCAFFOLD40117	13	53417975
12			9.8	DIK4996	AB166084	SCAFFOLD71042	13	52191110
12			10	SUGT1			13	52124988
12
12	q13		15	ELF1			13	40404131
12		ctg461	15.1	BMS2252			13	40934669
12			15.2	BM6108	U06762	SCAFFOLD86210	13	40947454
12		ctg462	20.9	BMS2057	G18965	SCAFFOLD60992	13	44243836
12			23.9	DIK4305	AB165574	SCAFFOLD291386	13	45916759
12	q13dist	ctg63	28	RB1			13	48990120
12		ctg463	29.2	IDVGA57	X85073	SCAFFOLD205227	13	49688033
12
12			33.8	DIK5161	AB166202	SCAFFOLD105797	13	38198189
12			33.9	DIK4758	AB165904	SCAFFOLD50055	13	37846408
12			35.8	DIK2437	AB164986	SCAFFOLD75031	13	37120053
12			36	P38IP			13	36481630
12			37.1	DIK575	AB166443	SCAFFOLD271354	13	33718395
12			37.2	DIK1069	AB164723	SCAFFOLD35662	13	31857274
12	q15		37.3	BRCA2			13	31787616
12			37.4	TEXAN3	L24780	SCAFFOLD95274	13	31322285
12			37.5	CSSM048	U03823	SCAFFOLD312129	13	31104235
12			39.9	DIK2684	AB165130	SCAFFOLD211352	13	28104091
12	q15		40	FLT1			13	27832246
12		ctg464	40.2	BMS712			13	27554376
12			42.7	RM162	U28329	SCAFFOLD270111	13	24888622
12			42.8	RM094	G29086	SCAFFOLD270111	13	24888622
12			43.5	DIK4436	AB165676	SCAFFOLD190952	13	24397917
12			43.6	DIK1108	AB164731	SCAFFOLD96948	13	24125992
12	q15dist		43.7	SGCG			13	22653090
12			43.8	DIK4312	AB165579	SCAFFOLD197217	13	21527950
12	q15		43.9	FGF9			13	21143874
12		ctg465	44	IDVGA41	X85056	SCAFFOLD155630	13	19831193
12			44.1	DIK2999	AB165355	SCAFFOLD15333	13	18332374
12
12	q15	ctg466	46.3	BM1827			13	65880409
12			48.4	DIK2645	AB165097	SCAFFOLD265126	13	70845325
12			50.4	BM860	G18479	SCAFFOLD235356	13	71022392
12			56.3	TGLA345	G18912	SCAFFOLD270427	13	72902863
12		ctg467	57.1	BM6404			13	74002227
12			60.3	DIK2620	AB165082	SCAFFOLD251990	13	74959960
12			60.4	DIK4860	AB165982	SCAFFOLD50645	13	75837812
12			60.5	DIK2552	AB165037	SCAFFOLD170648	13	75871184
12			63.3	DIK5347	AB166337	SCAFFOLD313198	13	76772530
12			63.9	BMS975	G18763	SCAFFOLD240698	13	77115231
12			64.9	DIK4789	AB165927	SCAFFOLD312359	13	77590417
12	q22	ctg468	66	EDNRB5			13	78060554
12			68.6	ILSTS056	L37224	SCAFFOLD16719	13	79195919
12			71.3	DIK4028	AB165374	SCAFFOLD76138	13	81120322
12			73.6	DIK4830	AB165959	SCAFFOLD209495	13	84254702
12			78.6	DIK2901	AB165290	SCAFFOLD316983	13	89361970
12
12		ctg469	81.3	BMS2598	G19001	SCAFFOLD300150	13	91964302
12			81.4	RM113	U10394	SCAFFOLD300150	13	91964302
12			82.4	DIK5191	AB166226	SCAFFOLD170657	13	91877899
12
12			82.9	DIK4316	AB165583	SCAFFOLD174436	13	93380047
12			83	DIK4073	AB165406	SCAFFOLD129095	13	93380047
12			83.1	BMS585	G18573	SCAFFOLD175755	13	92782006
12			83.2	DIK5333	AB166329	SCAFFOLD175755	13	92782006
12
12		ctg469	83.6	BM4028	G18493	SCAFFOLD129095	13	93448276
12			85.5	DIK5276	AB166287	SCAFFOLD146990	13	93738201
12	q23		86	DCT			13	93897703
12		ctg471	86.9	INRA005	X63793	SCAFFOLD70274	13	95394196
12			88.3	DIK4227	AB165516	SCAFFOLD145084	13	95846912
12			99.3	DIK4686	AB165850	SCAFFOLD111473	13	102197662
12		ctg472	100.6	ILSTS033	L37213	SCAFFOLD110201	13	103153725
12			100.7	DIK4128	AB165449	SCAFFOLD80198	13	103385742
12		ctg473	102	BMS1316			13	104164646
12			103.5	DIK4346	AB165607	SCAFFOLD235637	13	104778419
12			104.9	DIK2981	AB165342	SCAFFOLD140866	13	105556012
12		ctg475	106.8	HAUT1			13	108314399
12	q33-qter	ctg474	109	F10			13	112825132
12			109.4	DIK4583	AB165770	SCAFFOLD295810	13	112974809
12	qter		109.5	LAMP1			13	113008277
12			110	INRA209	X95390	SCAFFOLD177022	13	113547386
13			0	DIK083		SCAFFOLD245460	20	9459504
13			1	DIK4387	AB165637	SCAFFOLD255129	20	9513106
13			1.1	DIK2325	AB164921	SCAFFOLD231187	20	9548111
13
13			3.7	DIK4309	AB165576	SCAFFOLD155158	20	8282610
13			5.8	UWCA21	U04829	SCAFFOLD25455	20	9186317
13
13	q12	ctg476	8.9	TGLA23		SCAFFOLD60359	20	10883599
13			11.1	DIK4118	AB165440	SCAFFOLD165678	20	12355142
13			16	DIK708	AB166483	SCAFFOLD185058	20	13223407
13			18	TGLA6		SCAFFOLD301783	20	15241006
13			18.1	SNRPB2			20	16658680
13
13			21.3	DIK4520	AB165730	SCAFFOLD100030	10	11360110
13			22.9	BMS1742	G18694	SCAFFOLD270993	10	10710915
13			23	DIK5420	AB166395	SCAFFOLD270993	10	10710915
13			24.2	DIK4242	AB165528	SCAFFOLD290431	10	10027564
13			27.6	DIK1164	AB164758	SCAFFOLD175523	10	8462286
13			27.7	BMC1222	G19106	SCAFFOLD121049	10	7030988
13	q13	ctg477	28	IL2RA			10	6777830
13
13			29.4	DIK4621	AB165796	SCAFFOLD140475	10	27013242
13
13			29.6	DIK4536	AB165743	SCAFFOLD70702	10	34371158
13			29.7	DIK5366	AB166352	SCAFFOLD312226	10	34317401
13			31.4	DIK5112	AB166163	SCAFFOLD265059	10	33375205
13	q13		31.5	ITGB1			10	33229360
13
13			34.4	DIK2058	AB164797	SCAFFOLD264832	10	21080130
13			35.6	DIK4543	AB165748	SCAFFOLD91230	10	21810281
13			36.5	DIK2039	AB164787	SCAFFOLD156929	10	22426899
13			37.4	DIK4098	AB165427	SCAFFOLD165510	10	24980636
13			37.5	DIK2709	AB165149	SCAFFOLD20717	10	25140912
13			38	DIK1105	AB164729	SCAFFOLD200225	10	25374182
13			38.4	DIK5201	AB166231	SCAFFOLD222069	10	26507071
13
13		ctg478	38.7	BMS1352	G18664	SCAFFOLD201667	10	13840059
13		ctg479	39.6	BMS1231			10	14991202
13			41.8	ILSTS059	L37266	SCAFFOLD100004	10	15529697
13			42.6	BMS1145	G18623	SCAFFOLD110358	10	16286597
13	q15prox	ctg481	43	RAB18			10	16974131
13	q14	ctg480	44	VIM			10	17311324
13			45	DIK4178	AB165485		10	18607672
13
13			45.6	DIK4123	AB165445	SCAFFOLD5428	10	31207920
13			46.7	BM720	G18447	SCAFFOLD254042	10	30621303
13			47.5	DIK4057	AB165396	SCAFFOLD378672	10	28157492
13
13			49.2	DIK1120	AB164739	SCAFFOLD8729	20	16974131
13			51.6	HUJ616	M88250	SCAFFOLD85590	20	19341584
13			51.7	URB063	U21791	SCAFFOLD85590	20	19341584
13			51.8	DIK5374	AB166359	SCAFFOLD15035	20	19696609
13			51.9	DIK2730	AB165164	SCAFFOLD312889	20	21006895
13			52.1	INRA052	X71496	SCAFFOLD10483	20	22535312
13	q15		52.5	THBD			20	22974634
13			53.2	DIK2961	AB165328	SCAFFOLD301484	20	23573796
13
13			54.7	ILSTS086	L37238	SCAFFOLD250570	10	5934705
13			58.4	DIK4467	AB165694	SCAFFOLD45007	10	3464522
13			59	DIK5268	AB166282	SCAFFOLD5126	10	2628077
13			59.2	BMS1669	G18684	SCAFFOLD40271	10	825773
13
13	q15	ctg65	59.3	PRNP			20	4615117
13	q15		59.4	RASSF2			20	4708669
13			59.5	DIK2053	AB164796	SCAFFOLD256004	20	4768960
13	q17		59.7	SLC23A1			20	4930145
13			61.9	DIK054		SCAFFOLD190968	20	6775804
13			62.9	DIK2628	AB165087	SCAFFOLD295712	20	7305935
13
13			64.2	DIK4358	AB165617	SCAFFOLD191687	20	3170759
13	q21-q22		64.5	AVP			20	3012204
13	q21-q22		64.6	OXT			20	3000284
13
13			64.8	ETH7	Z22746	SCAFFOLD70897	20	62237562
13			64.9	BM1602	G18430	SCAFFOLD51721	20	62115965
13			66.7	DIK4065	AB165401	SCAFFOLD310538	20	60464583
13	q22prox	ctg485	67	PSMA7			20	60145179
13			69.9	DIK4806	AB165941	SCAFFOLD290357	20	58595188
13		ctg483	70	BL42			20	57801316
13			71	MNB55	AF252467	SCAFFOLD290179	20	57770753
13			71.1	DIK1151	AB164753	SCAFFOLD70353	20	57618722
13	q22		71.4	GNAS			20	56892858
13	q21-q22		71.6	SPO11			20	55338248
13	q21	ctg484	72	BMS1226			20	55052962
13
13	q22		72.5	HCK			20	30103717
13			72.9	DIK5149	AB166191	SCAFFOLD323650	20	31242551
13			74.3	DIK2309	AB164915	SCAFFOLD246340	20	31845389
13		ctg66	75.1	BMS1784			20	32165985
13	q22dist		75.2	ASIP			20	32311831
13			75.3	DIK2890	AB165282	SCAFFOLD3857	20	32546492
13			76.6	DIK5305	AB166309	SCAFFOLD300112	20	34909661
13			77.1	DIK4350	AB165610	SCAFFOLD192644	20	35491706
13		ctg486	77.5	CSSM030			20	35838496
13	q22-q23		81	TOP1			20	39120068
13		ctg487	84.4	INRA196			20	41202621
13	q24prox		85	ADA			20	42682012
13		ctg488	91.4	AGLA232			20	46699979
13			94.5	DIK2117	AB164823	SCAFFOLD55452	20	49383108
13	q24	ctg67	95	MAF018		SCAFFOLD322762	20	50279971
13			96.1	BMS995	G18766	SCAFFOLD86790	20	50379881
13			97.3	BMS2319	G18973	SCAFFOLD285296	20	50818743
13		ctg67	99.4	BM6548	G18485	SCAFFOLD17287	20	51341688
13			102.1	DIK4468	AB165695	SCAFFOLD180337	20	52294616
13			104.9	CSSM017	U03797	SCAFFOLD16517	20	53245771
13			105.4	DIK5243	AB166264	SCAFFOLD285335	20	53516309
14	q12		0	RECQL4			8	145707525
14	q12-q13		0.1	GPT			8	145699163
14	q12		0.2	PPP1R16A			8	145674247
14	q12		0.3	FOXH1			8	145670316
14	q12		0.4	NFKBIL2			8	145624998
14	q12		0.5	VPS28			8	145619807
14	q12		0.6	SLC39A4			8	145608202
14	q12		0.7	CPSF1			8	145589254
14	q12		0.8	ADCK5			8	145588272
14	q12		0.9	FBXL6			8	145549899
14	q12-q13		1	DGAT1			8	145521360
14	q12		1.1	HSF1			8	145509187
14	q12-q13		1.2	BOP1			8	145429717
14	q12-q13		1.3	CYC1			8	145222002
14	q13		1.8	CYP11B1			8	143952217
14			2	ILSTS039	L37216	SCAFFOLD20044	8	142299895
14			7.3	DIK4230	AB165518	SCAFFOLD46783	8	136155292
14			7.4	DIK2359	AB164937	SCAFFOLD172718	8	136009878
14			10	DIK2710	AB165150	SCAFFOLD155040	8	134123193
14	q15	ctg489	10.1	TG			8	133927447
14			10.2	DIK4015	AB165366	SCAFFOLD140250	8	133869075
14		ctg489	10.6	BMS1747	G18696	SCAFFOLD140250	8	133869075
14		ctg490	14	BMS1678			8	133473040
14		ctg490	17.8	BM1508			8	132051678
14			21.3	DIK5082	AB166142	SCAFFOLD240280	8	131254475
14			25.8	ILSTS011	L23485	SCAFFOLD85672	8	129136849
14	q15		26	MYC			8	128817164
14			28.6	DIK4314	AB165581	SCAFFOLD313092	8	127845981
14			31.2	DIK5080	AB166141	SCAFFOLD309607	8	123942268
14			31.3	DIK2008	AB164769	SCAFFOLD15022	8	123794870
14			32.2	MNB14		SCAFFOLD30529	8	123388456
14		ctg491	33.3	RM180			8	123114008
14
14			33.4	DIK1144	AB164749	SCAFFOLD20068	8	48358912
14	q15-q17		34	CEBPD			8	48812023
14			36.5	NRKM044	AB166536	SCAFFOLD10783	8	53207163
14			36.9	NRKM046	AB166537	SCAFFOLD210729	8	53367495
14			38	DIK2964	AB165331	SCAFFOLD60654	8	53636636
14		ctg329	41.6	BMS1941			8	58563661
14			41.7	DIK4119	AB165441	SCAFFOLD195152	8	58710653
14			41.8	CBDIKM002	AB166502	SCAFFOLD200438	8	59649755
14			41.9	NRKM009	AB166515	SCAFFOLD141606	8	61002680
14
14		ctg492	43.7	RM011			8	63911704
14
14		ctg492	45.8	BM4630	G18779	SCAFFOLD166388	8	61870918
14			47	DIK4774	AB165917	SCAFFOLD45388	8	62572839
14			47.1	CBDIKM006	AB166506	SCAFFOLD45388	8	62572839
14			47.2	NRKM040	AB166533	SCAFFOLD27103	8	62066580
14			47.3	DIK2743	AB165176	SCAFFOLD216909	8	62153948
14			47.4	DIK5058	AB166125	SCAFFOLD204020	8	63459298
14
14			48.3	BM8215	G18885	SCAFFOLD190131	8	64385119
14			48.9	NRKM047	AB166538	SCAFFOLD140325	8	64362156
14			49	CSSM055	U03833	SCAFFOLD95397	8	65263048
14			49.1	DIK4707	AB165865	SCAFFOLD100597	8	65322473
14			49.2	NRKM014	AB166519	SCAFFOLD40981	8	65653279
14	q19		49.7	CRH			8	67251237
14			49.8	DIK2439	AB164988	SCAFFOLD195258	8	67624652
14			49.9	INRA094	X71571	SCAFFOLD271055	8	67696012
14			50	DIK2570	AB165048	SCAFFOLD5683	8	67805646
14			50.9	ILSTS008	L23483	SCAFFOLD165037	8	70307037
14			51	BM302	G18774	SCAFFOLD126865	8	70570913
14			51.9	DIK4244	AB165530	SCAFFOLD25002	8	70971133
14			52.1	BMC1207	G19098	SCAFFOLD110089	8	71100465
14
14			56.1	DIK4884	AB165999	SCAFFOLD86243	8	74563864
14			57.7	DIK530	AB166432	SCAFFOLD255459	8	77150978
14			59.4	NRKM019	AB166524	SCAFFOLD323220	8	77669734
14		ctg494	59.5	BL1029			8	77770589
14			60.1	NRKM008	AB166514	SCAFFOLD65543	8	79473623
14	q22-q24		60.5	IL7			8	79807563
14		ctg495	60.7	BMS740	G18890	SCAFFOLD80387	8	80224986
14			61.4	DIK4655	AB165821	SCAFFOLD285693	8	81012307
14	q21	ctg1435	63.1	BM1577	G19027	SCAFFOLD287429	8	81801654
14			63.2	DIK4361	AB165619	SCAFFOLD238320	8	81921125
14
14			64.8	DIK4323	AB165588	SCAFFOLD5039	8	118832713
14			64.9	DIK2196	AB164855	SCAFFOLD57880	8	118419333
14			67.7	BMS108	G18826	SCAFFOLD165246	8	116069717
14	q21	ctg496	67.8	BMS1304			8	115102545
14			68.1	DIK2592	AB165062	SCAFFOLD5422	8	113987837
14			68.2	DIK4801	AB165937	SCAFFOLD175430	8	113169991
14		ctg138	69	BMS1899			8	112722935
14			69.1	DIK4737	AB165886	SCAFFOLD200231	8	112268953
14		ctg138	69.2	BMS947	G18757	SCAFFOLD200231	8	112136614
14			69.3	BMS2513	G18960	SCAFFOLD90783	8	111798089
14			69.4	DIK4278	AB165552	SCAFFOLD286261	8	111486019
14
14			74.1	NRKM020	AB166525	SCAFFOLD92017	8	106550052
14			76.1	NRKM005	AB166512	SCAFFOLD170002	8	104987017
14			76.6	DIK2742	AB165175	SCAFFOLD140688	8	104035130
14	q21-q22		77	ODF1			8	103633035
14		ctg497	79.7	BM4513	G18507	SCAFFOLD429036	8	102123874
14			79.8	DIK5158	AB166199	SCAFFOLD65668	8	102116418
14			80.6	DIK4471	AB165697	SCAFFOLD270169	8	101072051
14			82	NRKM022	AB166526	SCAFFOLD181798	8	99495560
14			82.9	DIK1175	AB164766	SCAFFOLD245005	8	99011457
14			83.3	DIK1101	AB164727	SCAFFOLD245066	8	98787980
14		ctg498	83.4	BM4305			8	98357052
14	q24	ctg498	84	BM2934	G18464	SCAFFOLD106910	8	97913370
14			85.2	RM137	G29117	SCAFFOLD50341	8	95974473
14			86.7	DIK4087	AB165418	SCAFFOLD130247	8	94541929
14			87.8	DIK4177	AB165484	SCAFFOLD280624	8	93629904
14			87.9	DIK2233	AB164872	SCAFFOLD45034	8	93550644
14			88	DIK2127	AB164827	SCAFFOLD15733	8	93418556
14			89.9	NRKM012	AB166517	SCAFFOLD115673	8	92781423
14			90	NRKM006	AB166513	SCAFFOLD150464	8	92217678
14			93.7	BMS2055	G18919	SCAFFOLD41841	8	88158596
14			95.2	BM6425	G18443	SCAFFOLD190133	8	88590244
14			99	CA2			8	86563497
14			99.6	INRA100	X71562	SCAFFOLD20441	8	86500535
14			99.7	INRA092	X71573	SCAFFOLD20441	8	86500535
14			100	BL1036			8	85781381
14			103.5	BMS348	G18835	SCAFFOLD41615	8	85128196
14
14			103.6	TAF2			8	120835613
14			103.7	DIK2447	AB164994	SCAFFOLD90140	8	120815805
14			104	DIK5174	AB166213	SCAFFOLD265167	8	120606492
15			0	DIK5241	AB166263	SCAFFOLD36934	11	104082154
15			0.1	DIK2777	AB165202	SCAFFOLD270514	11	104045621
15			1	MNS053	AF259726	SCAFFOLD155762	11	103216987
15	q12prox	ctg74	2	MMP1			11	102018125
15		ctg74	3	MMP3			11	101997514
15		ctg499	8.2	MGTG13B			11	98649355
15			8.3	DIK4032	AB165377	SCAFFOLD26599	11	97213612
15			8.4	DIK710	AB166485	SCAFFOLD165231	11	96790252
15			8.5	DIK5326	AB166323	SCAFFOLD200691	11	96627084
15		ctg500	9.4	BR3510			11	95710132
15			10.4	DIK5303	AB166307	SCAFFOLD10020	11	95675000
15	q12	ctg501	14	BMS2533	G19009	SCAFFOLD235892	11	94164881
15
15			15.8	DIK4945	AB166045	SCAFFOLD266468	11	107637548
15	q21prox	ctg502	15.9	AD3			11	108884774
15		ctg502	16	BMS1004	G18607	SCAFFOLD158869	11	109171114
15	q21prox		16.1	FDX1			11	109805901
15			16.2	DIK5116	AB166166	SCAFFOLD310987	11	110121433
15	q13-q14		18.8	IL18			11	111519190
15			19.2	DIK2560	AB165041	SCAFFOLD35142	11	111646476
15			20.2	DIK2980	AB165341	SCAFFOLD60190	11	111916114
15			20.6	DIK4405	AB165653	SCAFFOLD296371	11	112273104
15	q14-q21		22	NCAM1			11	112398983
15			22.6	DIK5232	AB166255	SCAFFOLD100844	11	112914566
15		ctg80	24.6	INRA224	U51937	SCAFFOLD219219	11	113652467
15			26.3	DIK4547	AB165750	SCAFFOLD356132	11	114475259
15			27	DIK2871	AB165267	SCAFFOLD80789	11	115195935
15	q21		28	APOA1			11	116213334
15		ctg503	29	PAFAH1B2			11	116578952
15		ctg505	30	BMS96	G18880	SCAFFOLD409023	11	117223670
15		ctg76	30.2	CD3D			11	117373491
15		ctg76	30.4	ORP150			11	118463735
15		ctg504	30.6	EST1471			11	118906063
15		ctg505	31.2	JAB1	X98434	SCAFFOLD85287	11	119725560
15		ctg505	31.3	JAB8			11	120148862
15			33.6	DIK5129	AB166175	SCAFFOLD344704	11	120347245
15			35.1	DIK5344	AB166334	SCAFFOLD25067	11	120509174
15			35.7	DIK5181	AB166217	SCAFFOLD66540	11	121135807
15		ctg506	36	SORL1			11	121176565
15		ctg508	36.5	CRTAM			11	121512771
15		ctg507	37	HSPA8			11	122433412
15			38	HEL1	X65202	SCAFFOLD261546	11	122642099
15	q22	ctg509	39	JAB4	X98438	SCAFFOLD40008	11	122790584
15		ctg509	39.1	BMS1782	G18601	SCAFFOLD231345	11	123112959
15			40.2	DIK2302	AB112800	SCAFFOLD256595	11	123142884
15
15			40.7	DIK4398	AB165647	SCAFFOLD65095	11	17473082
15	q23	ctg511	41	NUCB2			11	16965461
15			41.2	DIK2660	AB165110	SCAFFOLD55161	11	16402914
15			41.3	INRA050	X71494	SCAFFOLD136028	11	16176145
15		ctg512	42	NOR04			11	16069311
15			42.7	DIK4632	AB165803	SCAFFOLD255081	11	14953166
15		ctg513	43	PSMA1			11	14278621
15			43.5	DIK4797	AB165935	SCAFFOLD82011	11	14119008
15		ctg514	43.9	EST1456			11	13925270
15		ctg514	44	ABS011			11	13821927
15	q22-q27		44.1	PTH			11	13470177
15			44.2	DIK4041	AB165383	SCAFFOLD265109	11	13310660
15			46.6	DIK2330	AB164925	SCAFFOLD128681	11	12542444
15		ctg78	47	PARVA			11	12355678
15		ctg516	47.5	DKK3			11	11941228
15			47.6	DIK1168	AB164760	SCAFFOLD265096	11	11631738
15		ctg515	48.2	BMS2684	G19036	SCAFFOLD295247	11	11461687
15		ctg515	48.5	EIF4G2			11	10607671
15		ctg516	49	WEE1			11	9551885
15		ctg517	51	ST5			11	8888793
15		ctg517	51.5	C11ORF15			11	8747252
15			52	DIK1106	AB164730	SCAFFOLD80137	11	8703996
15			53.6	DIK4324	AB165589	SCAFFOLD250166	11	7400332
15		ctg72	53.7	APBB1			11	6692413
15		ctg72	53.9	MRPL17			11	6005077
15		ctg520	54.1	RNF21			11	5760702
15	q25prox		54.3	HBB			11	5204770
15		ctg519	55	INRA266			11	5178358
15		ctg519	55.5	DIK036			11	5116445
15		ctg521	56	RRM1			11	4131185
15	q25	ctg521	57	STIM1			11	4131185
15			58.1	DIK5070	AB166135	SCAFFOLD90480	11	3820200
15	q25	ctg79	58.2	TRPC2			11	3617134
15
15	q25	ctg79	58.3	TRPC2			11	71493479
15			58.4	DIK5187	AB166222	SCAFFOLD170792	11	72033245
15			59.2	INRA046	X71495	SCAFFOLD206332	11	72062396
15		ctg79	59.3	KIAA0769			11	72255342
15		ctg522	60.5	PHRET1			11	72813468
15			61	UCP2			11	73363364
15	q25	ctg529	62	ARRB1			11	74654241
15			65	IDVGA28	X85047	SCAFFOLD70072	11	74714718
15			67.2	IDVGA32	X85051	SCAFFOLD125020	11	74757684
15			67.8	INRA145	X74169	SCAFFOLD185203	11	75001062
15			67.9	UVRAG			11	75203922
15	q25	ctg523	70	IDVGA10	Z27076	SCAFFOLD246711	11	77765980
15
15			73.5	DIK4760	AB165906	SCAFFOLD241250	11	27367996
15		ctg524	73.6	BMS2812	G18991	SCAFFOLD241250	11	27416004
15	q25	ctg524	73.7	BY1520			11	27604967
15			74.1	DIK4850	AB165974	SCAFFOLD280450	11	27681021
15		ctg527	75.8	ILSTS061	L37267	SCAFFOLD260032	11	28282624
15		ctg526	76.5	POTCHA			11	28427085
15		ctg526	76.6	X57033			11	29823010
15	q25dist-q26	ctg525	76.8	FSHB			11	30210025
15		ctg525	76.9	BM4325	G18607	SCAFFOLD305006	11	30499687
15	q27		77	PAX6			11	31768057
15		ctg528	77.2	RCN1			11	31964030
15			78	DIK2768	AB165196	SCAFFOLD312311	11	32186142
15	q27		81.5	WT1			11	32365896
15		ctg528	82	T935F11			11	32961567
15		ctg530	82.5	T608B5			11	33276847
15		ctg530	83	SP608B5			11	33555994
15		ctg529	83.5	ILSTS027	L37251	SCAFFOLD311822	11	35319442
15		ctg529	84	CD44			11	35458111
15			84.3	DIK2928	AB165309	SCAFFOLD120051	11	35604828
15			84.4	BMS1660	G18598	SCAFFOLD120051	11	35619754
15		ctg531	84.9	BMS812			11	36135919
15			86	DIK2208	AB164865	SCAFFOLD85834	11	36703004
15	q12	ctg501	87.4	BMS540	G18876	SCAFFOLD35241	11	38141624
15		ctg533	87.5	TGLA75			11	38483785
15			88.7	DIK5028	AB166105	SCAFFOLD30134	11	38791676
15		ctg535	91.8	BMS2076	G18720	SCAFFOLD35588	11	41449230
15			91.9	DIK4629	AB165801	SCAFFOLD25025	11	41505294
15	q27-q28	ctg534	93.7	IOBT395			11	42434249
15		ctg70	94.8	BL1095			11	42969030
15			97.9	DIK4740	AB165889	SCAFFOLD150350	11	44933124
15			98.2	BMS820	G18892	SCAFFOLD89161	11	45215066
15		ctg515	99	BMS686	G18735	SCAFFOLD312812	11	45398235
15			100	IDVGA23	X89114	SCAFFOLD139628	11	45470294
15		ctg70	100.5	CHST1			11	45643748
15			101	DIK5382	AB166366	SCAFFOLD238156	11	46664950
15			101.1	DIK4474	AB165699	SCAFFOLD211208	11	47090397
15			105	BMS927	G18756	SCAFFOLD150094	11	56285692
15			105.5	DIK4083	AB165414	SCAFFOLD96331	11	56433611
15			106	DIK4045	AB165387	SCAFFOLD150011	11	56641155
15		ctg69	106.1	INRA281			11	56676658
15		ctg69	106.2	SSRP1			11	56676658
15		ctg536	106.4	SERPING1			11	57201821
15		ctg536	106.5	C1NH			11	57201821
15		ctg537	107	GLYAT			11	57882745
15		ctg537	107.5	LDPL			11	58050925
15	q28	ctg538	108	EST1093			11	59179554
15			108.9	DIK4427		SCAFFOLD317455	11	59624165
15
15	q29	ctg539	109.8	BMS429	G18863	SCAFFOLD246350	11	134270415
16		ctg541	0	MYOG			1	200400551
16			0.1	DIK5066	AB166131	SCAFFOLD33227	1	200587193
16		ctg541	2.7	BMS357	G18845		1	200746145
16			6.2	DIK1012		SCAFFOLD423529	1	202196411
16			8.6	BM6430	G18453	SCAFFOLD266199	1	202577400
16	q13	ctg540	9.5	PIGR			1	202979939
16			12.1	DIK2427	AB164979	SCAFFOLD90001	1	203101311
16	q12		12.3	IL10			1	203334175
16			13.2	DIK4497	AB165713	SCAFFOLD56578	1	203583440
16			14.2	HUJ614	M93653	SCAFFOLD160138	1	204324540
16
16			14.8	BMS1348	G18662	SCAFFOLD345399	1	191854056
16			15.6	DIK4303	AB165572	SCAFFOLD35200	1	191297095
16			21.5	DIK043	D44526	SCAFFOLD85163	1	188646362
16			23.9	DIK4982	AB166073	SCAFFOLD31132	1	187002527
16			26.5	BMS538	G18571	SCAFFOLD290297	1	186125101
16
16			28.9	DIK4261	AB165544	SCAFFOLD205429	1	212700563
16			29	DIK2699	AB165142	SCAFFOLD76467	1	213313286
16			30.3	BM4025	G18496	SCAFFOLD312445	1	213836488
16			32.5	BM1311			1	214172045
16			34	DIK2794	AB165214	SCAFFOLD85105	1	215138510
16			35.4	DIK4903	AB166014	SCAFFOLD190282	1	216353965
16			37	BM9034	G18814	SCAFFOLD28	1	217722544
16			37.1	DIK4916	AB166023	SCAFFOLD123929	1	218035388
16			37.3	DIK4117	AB165439	SCAFFOLD298880	1	218106278
16			37.4	BM3011	G18786	SCAFFOLD466	1	218963909
16			37.5	DIK4150	AB165467	SCAFFOLD170	1	220518401
16			41.7	DIK2460	AB165004	SCAFFOLD211092	1	222487064
16	q16		42	PSEN2			1	223365703
16			42.7	DIK2826	AB165236	SCAFFOLD20209	1	223874445
16
16			43.8	BMS1907	G18939	SCAFFOLD131677	1	243575179
16	q16	ctg544	45	IDVGA68	X85081	SCAFFOLD154713	1	242294560
16			47.6	DIK4635	AB165805	SCAFFOLD135193	1	240238280
16			48	RGS7			1	237264883
16
16			48.3	DIK689	AB166478	SCAFFOLD243	1	165352797
16			50	SELE			1	166425483
16	q14	ctg545	52.2	BMS1185	G18629	SCAFFOLD317201	1	167818242
16			53.9	BMS1207	G18632	SCAFFOLD92049	1	169530035
16			54	IDVGA49	X85066	SCAFFOLD95237	1	169864521
16			54.1	DIK5064	AB166129	SCAFFOLD120492	1	170054106
16
16	q21		54.2	NPPA			1	11840034
16			54.3	BMS1192	G18630	SCAFFOLD206271	1	10605571
16	q21	ctg546	54.4	ETH11	Z22740	SCAFFOLD206271	1	10605571
16	q21	ctg547	54.6	PGD			1	10429503
16			57.4	DIK584	AB166446	SCAFFOLD57738	1	6943765
16			57.5	DIK4435	AB165675	SCAFFOLD152016	1	6874777
16	q21	ctg548	57.6	BM8225	G18535	SCAFFOLD80889	1	6809249
16	q21	ctg84	60.1	IDVGA26	X85045	SCAFFOLD201284	1	3723842
16			63.6	IDVGA25D	X89116	SCAFFOLD35441	1	2890355
16			64	AKIP			1	384948
16
16			65	ELA2A			1	15528542
16			65.3	IDVGA69	X85082	SCAFFOLD230063	1	14041659
16			65.6	DIK2103	AB164815	SCAFFOLD140372	1	13582717
16		ctg549	66	ISAGBUTG1			1	12775989
16
16			67	PRDX6			1	170189603
16			68.6	DIK5244	AB166265	SCAFFOLD326263	1	174289140
16			68.7	BMS1181	G18628	SCAFFOLD265704	1	174802242
16		ctg550	72.2	INRA048	X71591	SCAFFOLD304402	1	177710557
16	q21		73	GLUL			1	179083687
16	q22-q24		74	LAMC1			1	179777747
16	q23		75	LAMC2			1	179887079
16			76.4	DIK2187	AB164849	SCAFFOLD130056	1	180479286
16			77.5	DIK4456	AB165689	SCAFFOLD250154	1	181457358
16		ctg551	77.6	BM719	G18427	SCAFFOLD125083	1	181597430
16			78	DIK2296	AB164908	SCAFFOLD165476	1	181873925
16		ctg83	80.1	BM1706	G18460	SCAFFOLD235006	1	183767653
16
16			84	BM3509	G18810	SCAFFOLD201939	1	211674152
16			87.5	INRA013	X63796	SCAFFOLD43672	1	209754559
16			88.9	HUJ625	M93004	SCAFFOLD91727	1	207143657
16			89	DIK2977	AB165340	SCAFFOLD155068	1	206957363
16	q24	ctg553	89.1	BMS719			1	206800940
16			89.9	DIK4399	AB165648	SCAFFOLD60672	1	206683796
16			90.8	DIK2323	AB164920	SCAFFOLD48128	1	205740260
16			94.5	BMS462	G18864	SCAFFOLD215227	1	205073795
16
16			96.3	DIK608	AB166451	SCAFFOLD136181	1	196391133
16			98.7	DIK4011	AB165363	SCAFFOLD40009	1	198635243
17			0	BB718	G63905	SCAFFOLD135121	4	156701650
17	q12		1	NPY2R			4	156487385
17			2.5	RM156	G29091	SCAFFOLD100476	4	155954015
17	q12-q13	ctg555	4	FGG			4	155677794
17			4.8	DIK5240	AB166262	SCAFFOLD175156	4	154174834
17		ctg556	5.4	BMS1825	G18701	SCAFFOLD275031	4	153160207
17			5.5	URB048	U21778	SCAFFOLD255496	4	153137449
17		ctg556	5.6	BMS499	G18869	SCAFFOLD55182	4	153045784
17			10.4	DIK4384	AB165634	SCAFFOLD111330	4	150410836
17			15.1	DIK4189	AB165494	SCAFFOLD135331	4	149152772
17			17	EDNRA			4	148759734
17			18.7	DIK4703	AB165863	SCAFFOLD186609	4	148130479
17			18.8	BMS2220	G18932	SCAFFOLD114406	4	147986214
17			18.9	URB062	U21794	SCAFFOLD440207	4	147437235
17			19	DIK2105	AB164816	SCAFFOLD261014	4	147412474
17			24.4	DIK4976	AB166069	SCAFFOLD215327	4	144834871
17	q13-q14		28.7	IL15			4	142915359
17			34.4	DIK5105	AB166157	SCAFFOLD4455	4	142466407
17		ctg557	34.5	INRA193	X73943	SCAFFOLD246122	4	141150272
17			34.6	DIK5322	AB166319	SCAFFOLD312512	4	140795907
17			34.9	DIK4122	AB165444	SCAFFOLD20789	4	140325322
17		ctg558	36.3	BMS2780	G18998	SCAFFOLD120943	4	139603147
17			37.1	BMS941	G18907	SCAFFOLD10158	4	138812644
17			38	FGF2			4	137439255
17			40.6	DIK2346	AB164932	SCAFFOLD156411	4	135055621
17	q15		43	OARFBC48			4	133969824
17			45	DIK4080	AB165412	SCAFFOLD170741	4	131490316
17			46.2	DIK5152	AB166194	SCAFFOLD318369	4	131241426
17	q23		46.7	BM9138	G18548	SCAFFOLD245082	4	130549329
17			46.8	ILSTS023	L37249	SCAFFOLD378	4	129665470
17			52.4	DIK4218	AB165512	SCAFFOLD110516	4	123958406
17	q22dist		52.6	IL2			4	123730454
17			53	INRA110	X71580	SCAFFOLD175231	4	123659738
17
17			57.1	BMS1167	G18626	SCAFFOLD92544	4	157689843
17			57.5	PPID			4	159987890
17			58	GUCY1A3			4	156945788
17
17			58.5	PXMP2			12	131874558
17		ctg559	59.6	BMS1879	G18704	SCAFFOLD80645	12	129590665
17			62.5	URB002	U21388	SCAFFOLD175030	12	127621920
17			63.5	DIK2747	AB165180	SCAFFOLD310135	12	124481334
17			64	DIK2910	AB165296	SCAFFOLD50084	12	124157959
17			65	SCARB1			12	123789586
17		ctg561	66.5	BM8125			12	123129938
17			67.2	HUJ223	M93647	SCAFFOLD235138	12	121986581
17			67.3	DIK2327	AB164922	SCAFFOLD323680	12	120839882
17			67.4	CSSM033	U03805	SCAFFOLD175187	12	120059951
17			68	DIK2023	AB164776	SCAFFOLD31493	12	119779741
17			68.5	COX6A1			12	119338647
17			69	PLA2G1B			12	119222638
17			70	RPLP0			12	119097229
17			71	DIK5360	AB166347	SCAFFOLD190328	12	117685672
17			71.4	DIK5227	AB166252	SCAFFOLD255719	12	117181537
17		ctg562	72.2	BL50			12	117091171
17		ctg563	74.8	TGLA170			12	116302246
17	q25		75	NOS1			12	116113698
17		ctg563	75.4	ILSTS058	L37225	SCAFFOLD181252	12	116069832
17			76	DIK2766	AB165194	SCAFFOLD55230	12	116015053
17			77	DIK4907	AB166017	SCAFFOLD140087	12	114893020
17			78	DIK4383	AB165633	SCAFFOLD169787	12	114499852
17			78.1	DIK4978	AB166070	SCAFFOLD110454	12	114144345
17			78.2	DIK5024	AB166102	SCAFFOLD110454	12	114144345
17	q26	ctg564	80.9	BM1862	G18404	SCAFFOLD85358	12	112645837
17			81.7	INRA025		SCAFFOLD108296	12	112330102
17			84.1	DIK4712	AB165869	SCAFFOLD185269	12	108620700
17			85	RM323	G29105	SCAFFOLD131768	12	108549287
17			86	CORO1C			12	107541354
17
17			88.5	DIK5190	AB166225	SCAFFOLD310018	22	23548425
17			90	ADRBK2			22	24285488
17			91.4	DIK4243	AB165529	SCAFFOLD2849	22	26375852
17			92	IOZARA975	U47616	SCAFFOLD81115	22	28742249
17			92.8	DIK2970	AB165336	SCAFFOLD300925	22	28911751
17	q12		93	LIF			22	28960996
17			93.5	KIAA0542			22	30216814
17			94	BB1542	NW_396324	SCAFFOLD231157	22	30761869
17
17			95.9	DIK4622	AB165797	SCAFFOLD286530	22	23328032
17			98	HTF9C			22	18473951
17	q26		98.2	COMT			22	18313581
17			99	DGCR2			22	17398354
18			1.3	BMS2559	G19004	SCAFFOLD320	16	73797630
18			1.8	DIK2926	AB165308	SCAFFOLD150333	16	74249475
18			2.7	IDVGA42	X85057	SCAFFOLD170512	16	75801189
18	q12	ctg565	2.8	IDVGA31			16	76011000
18	q12	ctg565	2.9	BMS1355			16	76503958
18			4.7	DIK5411	AB166389	SCAFFOLD190370	16	78161282
18			6.3	DIK2852	AB165253	SCAFFOLD126761	16	78112146
18		ctg566	7	BM856	G18478	SCAFFOLD275091	16	79586687
18			8.7	BR4206	G18527	SCAFFOLD225084	16	79759694
18			11.8	INRA038	X71555	SCAFFOLD65562	16	82076414
18	q13	ctg567	13.2	BMS2355	G18957	SCAFFOLD317708	16	82596153
18			13.5	BMS1322	G18657	SCAFFOLD220064	16	82948108
18		ctg568	15.7	UWCA28	L35544	SCAFFOLD25471	16	84395923
[truncated: 907 more rows]

## Sheet: Hg17 vs BTA - Mmu
BTA	Bands_BTA	Contig	Framework	Locus	chrom HSA	seq HSA (bp)	Alu density		L1 density		chrom MMU	seq MMU (bp)	Alu density		ERV density
16			64	AKIP	1	384948
16					1	914833					4	154678264
16			63.6	IDVGA25D	1	2890355
16	q21	ctg84	60.1	IDVGA26	1	3723842
16	q21	ctg548	57.6	BM8225	1	6809249
16			57.5	DIK4435	1	6874777
16			57.4	DIK584	1	6943765
16	q21	ctg547	54.6	PGD	1	10429503
16	q21	ctg546	54.4	ETH11	1	10605571
16			54.3	BMS1192	1	10605571
16	q21		54.2	NPPA	1	11840034
					1
16		ctg549	66	ISAGBUTG1	1	12775989
16			65.6	DIK2103	1	13582717
16			65.3	IDVGA69	1	14041659
16			65	ELA2A	1	15528542
					1
2			127	Hspb7	1	16087380
2			126.5	MFAP2	1	17046306
2	q45	ctg241	126.4	IDVGA2	1	17696198
2			125.6	DIK4627	1	18038448
2			125.5	DIK2198	1	18075624
2			125.4	DIK2084	1	19120625
2			118	DIK1155	1	24133858
2			117.2	IDVGA37	1	24784758
2	q45		116.7	RHD	1	25344349
2	q45		116.5	RHCE	1	25434184
2			116.4	DIK4985	1	25615487
2			116.1	DIK4580	1	25855741
2		ctg240	115.5	BM2113	1	26014176
2		ctg240	115	SMP1	1	26268771
2			114.8	DIK4418	1	27038824
2			114.5	DIK4572	1	27529334
2	q44	ctg239	110.4	IDVGA64	1	30770402
2			110.3	DIK4294	1	30786088
2	q44	ctg239	110.2	IDVGA64	1	31381029
2			110.1	BMS2519	1	31382529
2	q45prox		110	FABP3	1	31507566
2	q45prox		109.5	AK2	1	33144117
					1
3		ctg269	120	BMS2833	1	33903863
3		ctg268	118.6	BM2924	1	34564028
3			116.6	BMS896	1	35399081
3			115.6	DIK5164	1	36427531
3			114.9	INRA197	1	36952782
3			108.5	HAUT31	1	41155638
3			107.6	DIK4029	1	41537732
3			107.5	DIK4406	1	41562015
3	q35		107	CDC20	1	43493727
3			105.4	DIK635	1	43760631
3			105.3	DIK2889	1	44286584
3			103	DIK2251	1	45863330
3			102.9	BMS2891	1	45891383
3		ctg267	102.7	IDVGA35	1	47731133
3			102.6	DIK2726	1	47822383
3	q35	ctg267	102.5	IDVGA35	1	48059785
3			100	DIK4093	1	49915577
3			99.1	DIK5346	1	53350210
3		ctg266	99	BMS835	1	54805757
3			97	INRA088	1	56024802
3			96.9	DIK2597	1	57175087
3			95.5	DIK2686	1	57452118
3			93.9	DIK4269	1	57864873
3		ctg1235	93.8	BMS2145	1	58592787					4	102272388
3			92.8	DIK2900	1	59406231					4	93917113
3			86.5	DIK4297	1	62837104
3			85.2	DIK4833	1	63663710
3			84.9	BM3020	1	63807159
3			84.8	DIK5000	1	63920473
3			83.5	RM038	1	64277130
3			82.8	DIK4037	1	65451714
3	q33		82.7	LEPR	1	65670814
3		ctg264	82.6	BM4301	1	65879433
3					1	67300000					4	102259623
3			80.4	DIK4990	1	67499866					6	67675702
3					1	67879241					6	67148787
3			80.3	DIK4839	1	68956692					3	158945362
3			80.1	ILSTS044	1	69211262
3			80	DIK4755	1	69316608
3			79.8	DIK4768	1	69827030
3					1	70065690
3		ctg263	77.9	ILSTS064	1	73582320
3			77.7	DIK2702	1	74746570
3			77.6	DIK2912	1	75422794
3	q32.2		77	ACADM	1	75902458
3			72.2	DIK4925	1	82832563
3		ctg262	72.1	BMS2095	1	83525580
3			69.4	DIK2123	1	85730645
3		ctg261	69.3	BM6465	1	86080677
3			69.2	DIK2679	1	86986141
3			69.1	DIK4690	1	88411757
3		ctg259	68.5	BMS862	1	89151938
3					1	89450156					3	141465970
3		ctg260	68.3	HUJ246	1	89785765					5	104581541
3			68.1	DIK4664	1	90311995
3			68	BMS937	1	90311995
3			66.5	BM220	1	92754973
3			66.4	INRA130	1	92840939
3		ctg258	66.3	INRA123	1	92840939
3					1	93523490					5	107345107
3					1	93625860					3	121416267
3			65	ILSTS029	1	95217142
3			62.4	BMS2790	1	99133312
3		ctg257	59.4	INRA003	1	101164136
3	q23-q24	ctg256	58	AMY1A	1	103952368
3			52.5	DIK4353	1	107897945
3		ctg3202	52.4	BM4129	1	108513902
3		ctg3202	52.3	BM4129	1	108889766
3		ctg255	48	BMS2075	1	110443864
3			47.9	DIK2609	1	111851049
3			47.8	DIK5036	1	111994908
3	q23	ctg4624	47	NRAS	1	114790293
3	q23	ctg254	46.5	TSHB	1	115385950
3	q23		46.2	NGFB	1	115540580
3		ctg253	46.1	BM723	1	115682241
3	q21	ctg251	43.3	BL41	1	115985220
3			41	DIK4773	1	117423195
3			38	DIK5418	1	118826963
3			37.5	DIK2434	1	118898198
3			37.4	DIK4246	1	119307206
3		ctg252	35.8	CSSM054	1	119601021
3	q21dist		35.5	HSD3B1	1	119762055
3			35	BMS819	1	142640772
3			34.3	DIK2833	1	143325328
3		ctg249	34.2	BMS482	1	144827993
3	q21	ctg249	34.1	FCGR1A	1	146567318
3		ctg249	34	BMS482	1	147291498
3			32.9	BMS963	1	147513985
3		ctg248	32.6	RME023	1	147995041
3			32	DIK4708	1	149015238
3			31.9	DIK4196	1	149134368
3	q21	ctg247	31	THH	1	149141017
3			30.7	DIK5119	1	149518378
3	q21	ctg246	30.5	IVL	1	149545455
3			29	DIK2667	1	150282589
3	q21		28.9	S100A6	1	150320148
3			28.8	DIK4878	1	150486172
3		ctg245	28.7	BMS2522	1	151022569
3	q21		28	IL6R	1	151190741
3			27.9	DIK2101	1	152097948
3	q21	ctg243	27.8	IDVGA53	1	153166311
3			27.7	DIK4944	1	153614544
3			27.6	BMS2904	1	154032292
3			27.5	ILSTS096	1	154205943
3			27.4	DIK4193	1	154220786
3					1	154967814					3	86740102
3					1	155329976					1	174363604
3		ctg242	17.4	UWCA7	1	156381608
3	q13		17.3	CRP	1	156495521
3		ctg242	17.1	INRA006	1	156952330
3	q13		12.6	HSPA6	1	158307394
3	q13		12.5	FCGR2B	1	158368756
3			12.2	DIK4842	1	159828006
3			9.4	URB006	1	160583681
3			6	DIK4922	1	162495004
3			4.2	DIK2274	1	162884639
3	q12-q14		3.5	CD3Z	1	164131538
3			2.2	DIK2421	1	164568591
3			1	DKFZP564B167	1	164618968
					1
16			48.3	DIK689	1	165352797
16			50	SELE	1	166425483
16	q14	ctg545	52.2	BMS1185	1	167818242
16			53.9	BMS1207	1	169530035
16			54	IDVGA49	1	169864521
16			54.1	DIK5064	1	170054106
					1
16			67	PRDX6	1	170189603
16			68.6	DIK5244	1	174289140
16			68.7	BMS1181	1	174802242
16		ctg550	72.2	INRA048	1	177710557
16	q21		73	GLUL	1	179083687
16	q22-q24		74	LAMC1	1	179777747
16	q23		75	LAMC2	1	179887079
16			76.4	DIK2187	1	180479286
16			77.5	DIK4456	1	181457358
16		ctg551	77.6	BM719	1	181597430
16			78	DIK2296	1	181873925
16		ctg83	80.1	BM1706	1	183767653
					1
16			26.5	BMS538	1	186125101
16			23.9	DIK4982	1	187002527
16			21.5	DIK043	1	188646362
16			15.6	DIK4303	1	191297095
16			14.8	BMS1348	1	191854056
					1
16			96.3	DIK608	1	196391133
16			98.7	DIK4011	1	198635243
					1
16		ctg541	0	MYOG	1	200400551
16			0.1	DIK5066	1	200587193
16		ctg541	2.7	BMS357	1	200746145
16			6.2	DIK1012	1	202196411
16			8.6	BM6430	1	202577400
16	q13	ctg540	9.5	PIGR	1	202979939
16			12.1	DIK2427	1	203101311
16	q12		12.3	IL10	1	203334175
16			13.2	DIK4497	1	203583440					1	130240198
16			14.2	HUJ614	1	204324540					1	194961480
					1
16			94.5	BMS462	1	205073795
16			90.8	DIK2323	1	205740260
16			89.9	DIK4399	1	206683796
16	q24	ctg553	89.1	BMS719	1	206800940
16			89	DIK2977	1	206957363
16			88.9	HUJ625	1	207143657
16			87.5	INRA013	1	209754559
16			84	BM3509	1	211674152
					1
16			28.9	DIK4261	1	212700563
16			29	DIK2699	1	213313286
16			30.3	BM4025	1	213836488
16			32.5	BM1311	1	214172045
16			34	DIK2794	1	215138510
16			35.4	DIK4903	1	216353965
16			37	BM9034	1	217722544
16			37.1	DIK4916	1	218035388
16			37.3	DIK4117	1	218106278
16			37.4	BM3011	1	218963909
16			37.5	DIK4150	1	220518401
16			41.7	DIK2460	1	222487064
16					1	223100038
16	q16		42	PSEN2	1	223365703
16			42.7	DIK2826	1	223874445					1	179792330
					1
7	q13-q14		5	ARF1	1	224577144					11	59181585
7			5.1	GUK1	1	224637359					11	58640483
					1
					1	225158590					8	122941001
28	q19		66	AGT	1	227145321
					1
28			1.1	INRA201	1	227324785
28					1	231598701					8	126222302
28					1	231649726					13	13506342
28			6	DIK5101	1	231980985
28			6.1	BMS2060	1	232064512
28	q13-q14		6.5	CHS1	1	232356261
28					1	233390003
28			8.1	BMC6020	1	234865255
28			10.9	BMS2892	1	235436146
					1	236410700					13	9860822
					1	236979832					1	174496859
16			48	RGS7	1	237264883
16			47.6	DIK4635	1	240238280
16					1	242000000
16	q16	ctg544	45	IDVGA68	1	242294560
16			43.8	BMS1907	1	243575179					1	179783497
16					1	243645538					11	59343988
					1	245363022					11	57955688
11	q25		111	IDVGA63	2	3722235					12	27650830
11			110.6	DIK4717	2	5273606
11			110.1	BMS2315	2	5690333
11			110	INRA162	2	6417316
11	q25	ctg452	109.4	BMS460	2	7563471
11			105.3	DIK5014	2	7630839
11			97.6	RM363	2	9640091
11			97.2	BM3501	2	10424703
11			96.3	DIK2258	2	11718248
11			96.2	ILSTS024	2	12268560
11			96.1	DIK2971	2	12475734
11		ctg451	96	BM746	2	12475734
11			92.5	HUJVI74	2	14327990
11			92.2	DIK2205	2	14578986
11			92.1	BMS989	2	14698364
11			84.6	DIK4691	2	19061697
11			81.9	DIK2199	2	19273044
11			81.8	DIK709	2	21702081
11	q23	ctg450	81.7	IDVGA3	2	22382414
11			81.1	BMS1048	2	22526667
11			79.4	BM1861	2	22882101
11			79.3	DIK4390	2	23584699
11			79	DIK5313	2	23684002
11			78.9	DIK2785	2	24796452
					2						12	3043959
11	q24dist		78.8	POMC	2	25295542
11			78.5	BMS2047	2	25595614					5	28575741
11	q24dist		78	CAD	2	27378304
11			77.1	BM8118	2	27775929
11					2	28886265					5	30917485
11					2	29167948					17	69489886
11			74.6	DIK4892	2	30980890
11			74.3	EHD3	2	31368966
11			23.5	XDH	2	31470146
11			23.8	DIK5029	2	32104952
11			23.9	LTBP1	2	33271380
11			24	DIK5324	2	33326749
11			24.3	CBF2	2	37340472
11			24.4	DIK5151	2	37616480
11			30.1	DIK4194	2	38999983
11			33.6	DIK5114	2	40988447
11			35.1	INRA177	2	42282271
11			36.5	DIK5018	2	43590264
11			37	PPM1B	2	44307696
11			40.4	DIK4411	2	45393725
11		ctg443	40.5	RM096	2	46454272
11			40.6	DIK5343	2	46682269
11			40.7	DIK2572	2	47157155
11					2	49000000
11		ctg444	43	FSHR	2	49179949
11			43.2	DIK2957	2	49184584
11			43.7	DIK5145	2	49475095
11		ctg445	46	TGLA327	2	50560967
11			46.1	DIK2027	2	50719718
11		ctg446	46.2	INRA199	2	50997633
11			46.3	INRA198	2	51088279
11			47.6	DIK4067	2	52943784					17	91096878
11					2	53808769					11	30849253
11			50.4	BM7169	2	55683861
11		ctg447	53.1	INRA111	2	58035559
11			53.2	DIK5262	2	59034042
11			54	DIK2814	2	59514867
11			54.5	BMS1716	2	59574784
11			54.6	BMS1716	2	59627036
11			56.2	DIK4796	2	59627036
11			56.7	DIK4407	2	60282442
11			56.8	DIK5205	2	60327455
11		ctg448	59.1	ILSTS049	2	60754786
11			59.2	DIK2894	2	61155597
					2
11			69.5	DIK4216	2	62583681
11			70.1	DIK4741	2	64530431
11			70.2	RM150	2	65567268
11			71	TGLA58	2	66385935
11			71.2	DIK4784	2	66598085
11	q22	ctg449	71.3	BMS692	2	67192555
11			73.3	DIK2671	2	68090597					11	16867021
11					2	68606393					6	88064600
11			73.4	DIK5337	2	69017950
11			73.5	DIK4844	2	69927050
11			74	DIK2897	2	70265432
					2
11	q14		23	TGFA	2	70589095
11			22.6	DIK4637	2	71122733
11		ctg442	21.6	BMS1953	2	72164096
11		ctg441	21.1	BMS2569	2	73197287
11	q13		20	MTHFD2	2	74337407
11			19.5	BM716	2	74578304
					2
11	q15		24.2	WBP1	2	74597231
11			24.1	AUP1	2	74665435
					2
11			66	INRABERN169	2	80529635
11			64.4	DIK2772	2	83257961
11			63.4	DIK4675	2	85390625
11	q21-q23		62.4	IGKC	2	88995941					6	67957513
					2
11			3.3	DIK2715	2	95162181					2	127101279
11					2	95253064
11			5.6	DIK5318	2	96265302					2	126617684
11					2	96624383					1	36602348
11			8.6	DIK4735	2	98449804
11			9.1	DIK2783	2	98881788
11			10.1	DIK4197	2	98909520
11			10.6	BM827	2	100114153
11			11	DIK4980	2	100489862
11	q12	ctg439	12	BMS2621	2	100808290
11			12.1	INRA044	2	101186085
11	q12		13	IL1R1	2	102228919
11			14.2	DIK4385	2	102964703
11			14.8	BMS424	2	103053454
11		ctg440	18.9	BMS2131	2	105505373					1	44044006
					2
11			59.3	UW41	2	108624033
					2	110198824					2	127218243
11			1.5	HAUT30	2	111694101
11			0	DIK4274	2	112354378
					2						2	128878439
11	q22		61	IL1B	2	113303942
11			61.5	BM6445	2	113489997
11	q22		61.6	PAX8	2	113691170
11			61.7	UMBTL184	2	113809966
11			61.8	ILSTS036	2	113964798
					2
2			63.9	TEXAN8	2	114578186					1	125395950
2	q32	ctg232	64	ILSTS082	2	115396281
2			64.2	DIK2962	2	115611156
2			64.3	DIK2963	2	115715180
2			66.6	DIK5209	2	118514578
2			66.7	ILSTS050	2	118740705
2			67.2	DIK5294	2	119001060
2	q31 ou q33		67.3	EN1	2	119315995
2		ctg231	68.7	BMS353	2	120458610
2	q31-q33		69	INHBB	2	120819948
2	q31 ou q33		69.5	GLI2	2	121269884
2			69.8	DIK4972	2	122685793					1	118048037
					2
2			3	BIN1	2	127521999					18	32617401
2	q12.2		2.8	PROC	2	127892264
2					2	128415027					18	31874527
2			1.7	DIK2606	2	129932161
					2
2			62.4	DIK5157	2	133555621					1	125707252
2			62.3	DIK2418	2	133787782
2			62.1	DIK4949	2	134288083
2			62	DIK2719	2	134548947
2	q24	ctg230	61.7	BMS1126	2	134665799
2		ctg229	60.5	BM4440	2	135255620
2		ctg229	60.4	BM4440	2	137554839
2		ctg229	60.3	ILSTS098	2	137554839
2			60.2	BMS2024	2	137643598					1	129123892
2			59.4	DIK4673	2	138190010					2	43487491
2		ctg228	56.9	RM356	2	141537905
2					2	143468951
2			52.9	DIK2705	2	144108615
2			50.9	DIK2729	2	145419565
2	q23	ctg15	50.6	BMS1300	2	145419565
2			49.6	DIK2496	2	146313701
2	q23-q24		47.5	ACVR2	2	148435916
2			47.2	DIK2588	2	148578977
2		ctg227	47.1	BMS2053	2	148578977
2			47	DIK4077	2	149748441
2			46.3	DIK1140	2	150566761
2			45.5	BMS2782	2	151219345
2			45.4	DIK1007	2	151283317
2			45.3	DIK2853	2	151655262
2		ctg226	44.6	BMS803	2	151756617
2			44.5	TEXAN7	2	153067269
2			44	DIK4967	2	155757973
2			42.3	DIK5022	2	158110869
2			41.5	DIK4706	2	161072383
2	q21-q22		40.2	GCG	2	162824900
2			39	BM3010	2	163634163
2			38.9	ILSTS030	2	164103304
2			38.2	DIK2824	2	164715836
2		ctg225	38.1	CSSM042	2	164988088
2			38	ETH121	2	164988088
2			37.6	URB042	2	165941455
2			34.7	DIK4334	2	167471580
2			32.4	DIK2204	2	169574724
2		ctg224	30.7	TGLA377	2	170185089
2		ctg223	28.6	OARHH30	2	171386366
2	q21		28.5	GAD1	2	171498578
2			27.3	DIK1081	2	174294277
2			26.5	DIK4155	2	175142305
2	q21	ctg222	26.1	TEXAN2	2	175173681
2	q21	ctg222	26	TEXAN2	2	175384604
2			25.9	DIK4416	2	175938156
2			24.5	DIK4648	2	176905300
2			23.2	DIK2299	2	178953404
2	q21		21.5	TTN	2	179369583
2	q21	ctg221	20.5	TGLA431	2	179544771
2			20.2	DIK2908	2	181223969
2			18.2	DIK1172	2	181844371
2			13.5	DIK2111	2	185794393
2					2	187000000
2	q13		10	TFPI	2	188156790					2	84130609
2		ctg220	8.8	BM3627	2	188187106					1	44593085
2			8.1	DIK5121	2	188942664
2	q12.2-q13		7	COL3A1	2	189685578					1	46368615
2					2	190131665					1	53652158
2			6.1	DIK4469	2	190647084
2	q12.2	ctg219	5.6	GDF8	2	190807864
2	q13dist		5	NAB1	2	191349389
2			4.9	BM81124	2	191378047
					2
2	q34		70	STAT4	2	191719808
2					2	192537296					1	47099555
2			74.9	BMS778	2	194656862
2	q35-36	ctg233	75.3	BMS2626	2	196723587					1	53691643
					2
2			63.5	AOX1	2	201276216
2	q31		63	CD28	2	204396789
					2
2			79.7	DIK5133	2	204676181
2	q42	ctg234	85.8	TGLA226	2	208244538
2			87.5	DIK4880	2	209418631
2			88.8	DIK4726	2	211369746
2			91.4	DIK4554	2	214025323
2		ctg235	92	ATIC	2	216009875
2			92.5	DIK4633	2	216104214
2	q42-q43		93	TNP1	2	217549689
2			95.2	DIK1109	2	218433667
2			95.3	DIK4056	2	218498905
2		ctg14	95.4	VIL1MS	2	218555708
2	q43	ctg14	95.5	VIL1	2	218555708
2	q43	ctg14	95.6	ARO28	2	218629400
2			95.8	DIK4120	2	218880479
2	q43		96	SLC11A1	2	219072495
2			96.1	DIK5362	2	220030594
2	q36-q42		96.2	INHA	2	220262521
2			96.3	TEXAN4	2	220956448
2			96.4	MM8D3	2	221012418
2		ctg236	97	BM6444	2	221515981
2	q43		97.5	PAX3	2	222914670
2	q44		99	SCG2	2	224287164
2		ctg237	99.8	BMS829	2	224912031
2			100.2	BM1223	2	225388064
2		ctg75	103.9	TEXAN5	2	228198371
2			106.9	INRA135	2	230318218
2			108.7	BMS2267	2	232595499
2		ctg238	109	BMS356	2	232964466
2	q44-q45	ctg238	109.1	ALPI	2	233146406
2	q42-q45		109.2	CHRND	2	233216426
					2
3	q37		121	SAG	2	234037701
3			123.3	DIK2004	2	235745790
3			123.4	DIK5085	2	236217307
3			124.9	BMC5227	2	236807405
3			125.7	DIK2042	2	237361024
3	q37	ctg270	125.8	IDVGA27	2	237909048
3			125.9	BMC4214	2	237916656
3		ctg270	126	BMS2712	2	237986548
3	q37		126.1	COL6A3	2	238014660
3	q37	ctg271	126.2	COP9*	2	238085211
3			126.3	DIK4947	2	238519414
3			126.4	DIK5351	2	238772684
3			127.9	DIK5365	2	239052563
3			128	RM309	2	239126751
3			130	PPP1R7	2	241825852					1	93000000
22			38	DIK4689	3	1919425					6	103991578
22			37.5	DIK2581	3	1960718
22			37.2	DIK2996	3	2149170
22	q13	ctg638	32.9	HUJI75	3	6091899
22		ctg637	31.2	AGLA13	3	7319022
22	q13		28	OXTR	3	8767093
22			26.6	BM8247	3	10287373
22	q13		26.5	ATP2B2	3	10344691
					3
22			77	DIK4304	3	10617905
22			78.9	DIK2398	3	11064857
22	q24dist		79.4	HRH1	3	11277374
22					3	12000000
22	q24dist	ctg145	83	BM4102	3	12200639					6	116243049
22					3	12914278					6	91098746
22			85.4	DIK2988	3	13898225
					3	15112000					6	92634151
1					3	15222000					14	29468562
1			145	SH3BP5	3	15271366
1			147.8	DIK2028	3	16072697
1	q45	ctg218	147.9	BMS2263	3	16072697
1			148	DIK2818	3	16072697
1	q45	ctg218	148.2	BMS922	3	16235905					14	30217781
1	q45	ctg218	148.3	BMS922	3	16401718					17	47525771
					3
22	q13		26	DAZL	3	16603306
					3
1			150.3	DIK4958	3	17440622
1			150.4	DIK4575	3	17899716
1			152.1	DIK5044	3	18386403
1			152.2	DIK2040	3	18496697
1			152.3	DIK4974	3	18496697
1			152.8	DIK4239	3	18769594
1			153.5	DIK4667	3	19037639
					3						17	51207162
27			67.4	DIK2471	3	20904604
27			64.1	DIK4905	3	23260930					14	17092347
27		ctg699	64	BM203	3	23410422
27			63.7	DIK2631	3	24205844
					3	27696398					14	12944518
22			0	SLC4A7	3	27390874					9	118472453
22			1	CSSM026	3	29028035
22			1.4	DIK1161	3	29695820
22			2.8	DIK4313	3	29952537
22			2.9	MB116 (INRA26)	3	30311629
22			3.3	DIK2703	3	30817415
22			10.1	DIK4492	3	34628189
22			11.3	DIK4674	3	35491870
22					3	37009799					9	111269552
22					3	37259742					9	118500315
22			14	PLCD1	3	38024010
22			18.4	BMS742	3	38622985
22			19.1	BM1558	3	38622985
22			20	LAMR1	3	39423215
22			22.4	INRA194	3	41357851
22			25.9	DIK4043	3	43921237
					3
22			76.6	UW49	3	45268994
22			76.5	DIK4685	3	45540323
22		ctg644	76	BMS1932	3	45970488					9	124128581
22	q24	ctg644	75.9	LTF	3	46452507					9	111047623
22			75.8	DIK4859	3	46553572
22	q24		75.7	CAMP	3	48239965
22			75.6	DIK2613	3	49321379
22			72.2	DIK2820	3	50597600
22					3	52296876					9	106146453
22					3	52325560					14	29440544
22		ctg643	70.7	OarFCB304	3	52983728
22			67	DIK4942	3	54114272
22			65.1	DIK4431	3	55360228
22		ctg642	64.6	BMS693	3	55820000
22		ctg642	64.1	BMS875	3	55831536
22					3	57802083					14	24509380
22		ctg641	64	BMS980	3	58861208					14	5634968
22			62	DIK2030	3	59218578
22			60.4	DIK558	3	60527983
22			58.2	DIK5288	3	61820902
22			56.1	DIK5111	3	62888370
22			56	DIK612	3	63268935
22		ctg640	54.1	BM2613	3	63610397					14	12574333
22			52.8	DIK5363	3	65365961					6	94132000
22			51.3	DIK2850	3	66656504
22	q22	ctg639	49	BMS390	3	68381608
22			48.9	CSSM041	3	68769353
22			48	UBE1C	3	69186571
22	q22		47	MITF	3	69986539
22			44.7	CSSM058	3	71919037
22			42.4	DIK4389	3	73827760
22			42.3	BMS2573	3	74083034
22			42	BM1520	3	74135012					6	102641686
					3
1			29.6	DIK4751	3	76747074
1		ctg177	30.9	BMS4015	3	77293876					16	73001837
1			31	ILSTS104	3	77362348
1	q21	ctg177	31.1	BMS4015	3	77362428
1			33.7	DIK2396	3	78609779
1			36.4	DIK4803	3	81489200
1			36.5	DIK2557	3	81659008
1			37.5	DIK4518	3	82446735
1		ctg178	38.5	BM4307	3	84667647
1			39.3	DIK4666	3	84915610
1	q21dist		41	POU1F1	3	87391472
1			43.8	MILSTS080	3	88383553
1			43.9	DIK5372	3	88383553
1			45.2	BMS4024	3	97087914
1	q21dist	ctg179	45.4	BMS4037	3	97796697
1		ctg181	46.8	BMS2725	3	100063507
1		ctg182	51	TGLA57	3	106489330
1			52	CSSM004	3	106908862
1		ctg182	52.1	BMS948	3	107765454
1		ctg182	52.2	BMS4000	3	108599534
1		ctg183	57.5	BMS4012	3	112441266
1			58.3	DIK4483	3	113021568
1		ctg184	60.3	BMS4021	3	114172489
1			60.4	INRA011	3	115466116
1		ctg186	61.2	BMS4035	3	115746468
1			61.3	DIK5350	3	115975299
1			61.5	DIK2659	3	116662370
1	q24		61.6	GAP43	3	116825141
1		ctg185	61.8	RM326	3	116888967
1		ctg185	61.9	BM1312	3	116917372
1	q31	ctg187	62.4	BMS2572	3	117468502
1		ctg187	62.5	BMS527	3	117769730
1			63.2	DIK2339	3	119025059
1		ctg188	66.8	BMS4030	3	120791137
1	q31prox		66.9	NDUFB4	3	121596384
1			67	DIK4121	3	121674760
1			67.7	DIK4814	3	122606023
1	q31		68	CASR	3	123385870
1			68.8	DIK4586	3	123779927
1			69.7	DIK2886	3	124773429
1			69.8	BMS4013	3	124773429
1			69.9	DIK2121	3	125494710
1	q31		70	UMPS	3	125931902
1			70.3	DIK1171	3	126134461
1	q31		70.5	ZNF148	3	126434359					16	32059538
					3
22			88.2	DIK5307	3	127986923					6	91085739
22	q24		86.2	CPA3	3	129526964
22			86	RAB7	3	129951654
					3	130500000					6	88350638
22	q23-q24		85.6	RHO	3	130730179					6	116243049
					3
					3	131097225					6	116632404
1			127.6	ATP2C1	3	132105417					9	105736036
22	q12		?	ACPP	3	133518962
1	q44	ctg216	127.4	BM3205	3	134028092
1		ctg215	122.8	TF	3	135687696
1			122.5	NRKM004	3	136928073
1	q31-q36		122.4	PCCB	3	137477368
1	q43		122.3	NCK1	3	138063770
1			122.2	CSSM019	3	138244460
1			122.1	DIK2960	3	138244460
1		ctg2	122	LSCV202	3	139739328
1			121.9	BMS4039	3	140493061
1	q43		120	RBP2	3	140654655
1	q43	ctg3	119.6	CRBP1	3	140693561
1		ctg3	119.5	LSCV099	3	140729480
1	q43prox		119.1	TFDP2	3	143153538
1			119	URB055	3	143487611
1		ctg214	117.8	BMS1939	3	145325820
1			116.3	DIK2305	3	146064723
1			115.4	DIK2378	3	147109315
1		ctg213	115.1	BMS4011	3	147375009
1		ctg212	113.6	BMS1789	3	148004977
1		ctg210	112.9	RM153	3	149081507					9	90201109
1		ctg211	111.7	BMS4038	3	149441028
1	q42		111.6	AGTR1	3	149898409					3	19904396
1	q42		111.5	GYG	3	150193330					3	19285536
1	q41dist	ctg209	111.4	CP1	3	150615459					3	56883055
1			111.3	DIK5127	3	151209718
1		ctg208	111.2	BMS4032	3	151399315
1		ctg207	110.8	BMS4050	3	151724488
1	q41-q42		109.5	SIAH2	3	151941611
1			109.3	DIK2670	3	152000364
1		ctg206	108.1	BMS4028	3	152861064
1			108	RM194	3	154248029
1		ctg205	107	BMS4052	3	154652748
1		ctg11	105.2	BMS1170	3	157865571
1		ctg204	100.1	BMS119	3	160927521
1	q34-q36		100	IL12A	3	161189466
1			99.5	DIK2744	3	161915172
1			99.2	CSSM032	3	163428191
1		ctg203	98.4	BMS4010	3	164772929
1		ctg201	98.3	BR2724	3	165761203
1		ctg202	98.2	BMS4025	3	166349126
1		ctg200	98.1	BMS4045	3	166396267
1			98	DIK2445	3	166500001
1		ctg199	97.7	Texan6	3	167250899
1			93.9	DIK4817	3	168827841
1		ctg198	92.7	BMS4004	3	170275469					3	75686429
1					3	171382000					3	30735000
1	q34-q36		90.31	PRKCI	3	171422982
1			90	URB038	3	173483852
1			89.9	DIK4151	3	173941727
1			89	BMS4023	3	175656909
1		ctg197	88.8	BMS4006	3	177484067
1		ctg196	87.1	BL26_1	3	178682628
1		ctg195	87	BMS4031	3	178922311					3	21559754
1			85.5	RM509	3	179061800					3	31044327
1			85.4	DIK5103	3	179843207
1		ctg194	85	FXR1	3	182530760
1		ctg194	84.6	BM8246	3	182769409
1			84.5	BMS4048	3	182773910
1			84.4	DIK2080	3	182773910
1	q33		83.6	SOX2	3	182912777
1			83.1	DIK2731	3	183406887
1					3	184000000					3	35000000
1					3	184323506					16	18424233
1	q33		81.7	CRYGS	3	187739090
1	q33	ctg192	81.6	KNG	3	187743862
1	q33		81	AHSG	3	187813570
1			80.9	DIK5290	3	188089966
1	q33		80.6	SIAT1	3	188222366
1		ctg193	80.4	BMS4008	3	188711282
1			79.1	DIK2627	3	188996288
1			77.7	BM6506	3	189313356
1			77.6	DIK4770	3	189645530
1		ctg191	77.5	BM7145	3	189800995
1			76.7	INRA119	3	189989791
1			76.6	INRA128	3	189989791
1			76.5	INRA073	3	189989791
1			76.3	DIK4988	3	190355432
1			76	DIK2192	3	191405908
1		ctg190	75.9	BM9019	3	191405908
1		ctg190	75.8	BMS4009	3	191497271
1		ctg190	75.7	BM9019	3	191497271
1			75.5	DIK2284	3	191702746
1		ctg189	73.2	BMS4003	3	193841840
1	q31	ctg189	73.1	BMS4001	3	194955753
1			73	DIK2289	3	195086231
1			71	DIK4810	3	195313473
1	q31dist		70.9	HES1	3	195336646
1			70.7	BMS4029	3	197232661
1			70.6	DKFZp761B1514	3	198997735					16	32990000
6					4	483000					5	105759000
6	q36		115	PDE6B	4	609394					5	107853450
6					4	1150555					5	31701974
6		ctg345	115.1	FGFR3	4	1939502
6					4	3912747					5	33832948
6			115.2	DIK613	4	6486500					5	36645832
6			115.3	DIK1005	4	6486500
6		ctg340	115.4	ETH8	4	6549436
					4
6			134.4	OARJMP12	4	6713833
6			130.8	DIK4992	4	6900762
6		ctg344	130	BL1038	4	7498703
6			129.5	BMS5002	4	7844409
					4
					4	8566271					5	34142687
6		ctg341	119	BMC4203	4	9653784					5	36825734
6			123	DIK4485	4	10542093
6			121	BMS739	4	10678535
6			125.1	DIK2923	4	14216076
6			125.2	BM9047	4	14698973
6			126.7	DIK2861	4	16859592
6	q36	ctg343	127.3	BM2320	4	16894246
6			128	QDPR	4	17164291
					4
6			47.3	DIK1117	4	18782344
6			48	SLIT2	4	20297057
6			50.1	DIK4382	4	20643506
6	q17	ctg322	52.8	BMS1242	4	22499862
6			52.9	DIK4683	4	23330120
6			54.2	DIK4656	4	23613639
6			54.6	DIK4482	4	23885407
6			56.5	BMS690	4	25517843
6		ctg323	58.4	BL1099	4	26986419
6			58.5	MNB23	4	28480864
6			58.7	DIK4186	4	29211223
6			58.8	MNB208	4	29781443
6		ctg324	58.9	BMS518	4	30402132
6			59	MNB192	4	31419319
6			59.1	MNB178	4	32486237
6			63.8	BM4322	4	33811729
6			67.6	BMS5033	4	37246763
6		ctg326	67.7	BMS470	4	37369191
6			67.9	DIK4149	4	38089768
6			68.4	MNB209	4	39338487
6			71.5	DIK3026	4	41388941
6			71.6	DIK3024	4	41441755
6			72	DIK2291	4	42028535
6		ctg327	72.8	BMS360	4	43819585
6		ctg328	73	ILSTS097	4	44161436
6		ctg328	73.5	BM4528	4	44211506
6			74	DIK2248	4	44568807
6			75.2	DIK2294	4	45344018
6			76	FBN15	4	46317311
					4
6	q14		46	TXK	4	47909688
					4
6			77.6	DIK2163	4	52932759
6	q23	ctg922	77.7	BM4621	4	52984983
6		ctg331	78	RM28	4	54679877
6		ctg330	79	KIT	4	55273866
6			81.5	DIK4668	4	57468575
6		ctg332	82	BM415	4	57966768
6			83.5	DIK4808	4	62016788
6		ctg333	87.1	ILSTS035	4	64761475
6			87.2	DIK4766	4	65796835
6			87.3	DIK4237	4	66666295
6	q32prox	ctg334	88	GNRHR	4	68433811
6	q32		89	CSN2	4	71001824
6		ctg335	89.1	CSN1S1	4	71892294
6	q32	ctg335	89.4	CSN3	4	72053745
6		ctg335	89.8	ILSTS087	4	72172770
6			90.6	DIK4574	4	74041698
6			91.4	DIK5102	4	75064029
6		ctg337	97	AFR227	4	79013856
6		ctg337	97.8	BM4311	4	79079472
6		ctg338	98.5	BP7	4	79850268
6			99.9	DIK722	4	80942585
6	q33	ctg339	101.5	BM8124	4	81581448
6			107.2	DIK4827	4	85388762
6			108	DIK5150	4	85492119
6			111.9	DIK5279	4	87936575
6			113.4	DIK1177	4	88314647
6			114.4	DIK1178	4	88594008
6			114.9	DIK1179	4	88847596
					4						5	103495425
6			45	SPP1	4	89261740
6	q17	ctg321	44	BMS2508	4	91352715					6	57664089
6			43.9	DIK4649	4	94396385
6					4	95630278					6	65371345
6			42.6	DIK4511	4	95897295					3	141211634
6	q23-q31		42.5	BMPR1B	4	96382683
6			42.4	DIK4371	4	96713436
6			38.2	CSSM059	4	99488735
6			38.1	DIK1058	4	99944568
6	q15	ctg319	37	MTP	4	100061158
6	q16-q18		36	ADH1B	4	100583300
6			35.9	DIK5359	4	101170374
6		ctg320	35.4	BM1329	4	101270203
6			34.5	DIK2285	4	101638295
6			34.4	URB016	4	101736752
6		ctg318	22	HADHSC	4	109268539
6			20.2	DIK4498	4	110620977
6		ctg317	15.4	ILSTS090	4	114682722
6			14.6	DIK2602	4	114911197
6	q13		13	UGT8	4	115901126
6			8.2	DIK5153	4	116060756
6	q12	ctg316	8.1	INRA133	4	116232735
6			8	DIK2394	4	117040504
6			5.3	DIK4050	4	120339180					3	121722848
6					4	121338195					6	66787824
6			2.6	DIK680	4	122420577					6	65633366
					4
17			53	INRA110	4	123659738					3	35912529
17	q22dist		52.6	IL2	4	123730454
17			52.4	DIK4218	4	123958406
17			46.8	ILSTS023	4	129665470
17	q23		46.7	BM9138	4	130549329
17			46.2	DIK5152	4	131241426
17			45	DIK4080	4	131490316
17	q15		43	OARFBC48	4	133969824
17			40.6	DIK2346	4	135055621
17			38	FGF2	4	137439255
17			37.1	BMS941	4	138812644
17		ctg558	36.3	BMS2780	4	139603147
17			34.9	DIK4122	4	140325322
17			34.6	DIK5322	4	140795907					3	51293201
17		ctg557	34.5	INRA193	4	141150272					8	82691600
17			34.4	DIK5105	4	142466407
17	q13-q14		28.7	IL15	4	142915359
17			24.4	DIK4976	4	144834871
17			19	DIK2105	4	147412474
17			18.9	URB062	4	147437235
17			18.8	BMS2220	4	147986214
17			18.7	DIK4703	4	148130479
17			17	EDNRA	4	148759734
17			15.1	DIK4189	4	149152772
17			10.4	DIK4384	4	150410836					8	74483917
17					4	151357744					3	86530546
17		ctg556	5.6	BMS499	4	153045784
17			5.5	URB048	4	153137449
17		ctg556	5.4	BMS1825	4	153160207
17			4.8	DIK5240	4	154174834
17	q12-q13	ctg555	4	FGG	4	155677794
17			2.5	RM156	4	155954015
17	q12		1	NPY2R	4	156487385
17			0	BB718	4	156701650
					4
17			58	GUCY1A3	4	156945788
17			57.1	BMS1167	4	157689843
17			57.5	PPID	4	159987890
					4	162662656					3	75804137
					4	163861629					8	66504478
8			0	UW47	4	170805770
8			2.4	DIK5348	4	172519386
8			2.7	DIK703	4	172884132
8			4.5	DIK4442	4	174909230
8			4.6	DIK5369	4	175767630
					4
27			1.3	DIK2191	4	177881286
27			5.4	DIK4745	4	182006929
27		ctg690	7.9	BM871	4	182569207
27			9.6	DIK2630	4	183262646
27			9.8	DIK2365	4	183493674
27	q12.2	ctg692	10.1	BM6526	4	183564845
27	q15		12	F11	4	187572478
27	q12		14	MTNR1A	4	187830070
27			14.7	BMS641	4	188204828
27		ctg693	15.2	RM209	4	188415059
27	q12	ctg694	19	BMS2137	4	191012600					8	40335099
20					5	240234					13	70412209
20			83	DIK553	5	1391752
20	q23	ctg631	80.9	BMS521	5	1406178
20	q24		80.5	SLC6A3	5	1445908
20			80.1	DIK4127	5	4153284
20			80	DIK2269	5	4296878
20		ctg630	77.1	UWCA26	5	5436002
20					5	8437938					13	63025748
20					5	8980745					15	32419980
20			72.5	DIK5156	5	10407883
20		ctg628	72.4	BMS1719	5	10939253
20		ctg627	71.8	BM5004	5	11552989
20			65.5	DIK4072	5	16550654
20			63.2	DIK4527	5	22658681
20			60.1	BMS703	5	27329309
20			57	ILSTS072	5	30374823
20			56.8	DIK5148	5	31393551
20			56.7	DIK5039	5	31840997
20		ctg624	56.6	BM4107	5	32415578
20	q17		56.5	NPR3	5	32747296
20			56.4	DIK5178	5	32782534
20			55.1	DIK2930	5	33990242
20	q17		54.5	PRLR	5	35090998
20	q15-q17		54	IL7R	5	35892814
20			53.1	DIK2416	5	36569574
20		ctg622	50.9	BMS431	5	38209407
20			49.8	BMS2361	5	38702375
20			49.7	DIK506	5	38707919
20			49.3	INRA036	5	38784840
20	q17		46	C9	5	39320764
20	q17		44	GHR	5	42459782					15	3096624
20			43.1	DIK2695	5	43290735
20					5	45590955					13	116456978
20		ctg621	37.8	BM713	5	50839749
20			37.2	DIK5354	5	51806585
20		ctg620	37	BMS1128	5	52021218
20		ctg619	35	TGLA126	5	52997838
20		ctg619	33.4	BMS2461	5	53168734
20		ctg619	33.3	BMS2461	5	53524895
20			32.5	DIK2426	5	55400353
20			31.9	ILSTS068	5	56525785
20		ctg614	26.3	BMS1754	5	61213996
20			26.2	DIK2467	5	61754723
20			24.7	DIK4413	5	63184387
20		ctg617	24.6	RM310	5	64607513
20			24.5	DIK2629	5	65186139
20		ctg616	20.2	TGLA304	5	66788353
20		ctg5090	19.2	BMS1282	5	68041971
20	q14	ctg615	18	SMN	5	70315878
20	q13.1	ctg613	16.8	MAP1B	5	71589505
20			12.5	DIK5273	5	72830494
20		ctg612	12.4	ILSTS085	5	73192840
					5
10	q12		7.4	HMGCR	5	74668812
10			7.5	DIK2345	5	75627390
10			9	DIK2503	5	76687801
10		ctg424	11.1	CSSM038	5	76939908
10			14.3	BM6418	5	77647406
					5
7	q25	ctg389	96	OarAE129	5	80879229
7		ctg91	98	AGLA260	5	81870194
7			99.1	DIK2795	5	82429608
7		ctg390	99.5	CRTL1	5	82724712
7		ctg391	101.2	BM9065	5	85740284
7		ctg392	102	GAPRMS	5	87435497
7	q25.2	ctg392	102.1	RASA1	5	87451298
7		ctg393	102.5	SP235C7	5	87984470
7		ctg393	103	BMS2209	5	88056572
7			103.1	DIK2895	5	88063155
7			110.5	DIK4679	5	91277992
7			113.2	DIK4838	5	92532306
7		ctg35	116.7	ILSTS006	5	94089599
7	q27		118.2	CAST	5	96084097					13	70696832
7			118.7	DIK2734	5	96371067					17	15391620
7		ctg34	119.1	BMS1520	5	96938936
7			119.9	DIK4855	5	97777555
7		ctg38	120	AI461399	5	98071772
7		ctg38	120.6	BMS522	5	98119452					17	13708827
7			121.5	DIK4300	5	99207038					1	93819325
7			122.8	DIK1114	5	100169608
7			124.9	DIK4212	5	101669033
7		ctg394	125	INRA053	5	101695700
7			125.1	DIK5375	5	102243138					1	98277612
7		ctg42	125.2	PAM	5	102315493					17	56556553
7		ctg42	126.2	BMS1979	5	103140760
7			126.3	DIK5167	5	103212650
7			126.4	DIK4357	5	103404283
7			126.5	DIK4005	5	103856731
7			128.4	DIK5286	5	104454577
7			129.5	DIK2149	5	104951144
7		ctg395	133.9	BMS1247	5	106836877
7	q28	ctg397	135.6	BL1043	5	109621017					17	62327018
					5						18	31819928
10			0	DIK5169	5	112649097					18	34567911
10			1.9	BM3033	5	113287049					18	44586611
10			2.8	DIK2658	5	113417216
					5
7	q21	ctg369	56.1	TGLA164	5	116252509
7			56	DIK4460	5	116674815
7		ctg369	55.5	BM7247	5	116692857
7			55.3	DIK4606	5	117271836
7		ctg368	49	BM741	5	122437710
7			48	DIK2819	5	123809317
7		ctg367	40	BF603251	5	126083215
7		ctg366	37	BM6105	5	129165381					18	60404243
7		ctg365	35	TGLA48	5	129624097					11	54619279
7	q13-15	ctg48	34	CSF2	5	131319930
7	q15-q21	ctg46	33.5	IL5	5	131677981
7	q15-q21		33	IL13	5	132021763
7	q15	ctg364	32	IL4	5	132046178
					5
7	q22.1	ctg373	62	HSPA4	5	132841255
7					5	134102212					11	51516548
7			63.5	DIK4563	5	134446820
7		ctg375	65.4	BMS2840	5	136284010
7		ctg374	66	HNRPA0	5	137116062					18	34632445
7			67.8	DIK2256	5	138015694
7		ctg376	68	CD14	5	140351998
7		ctg377	68.5	ARA54	5	141017037
7			69	CSSM057	5	141879060
7		ctg377	69.5	FGF1	5	141959274
7		ctg378	70.4	BMS904	5	143613404
7		ctg379	72	DIK050	5	144833708
7			72.1	DIK4135	5	145044476
7			72.2	DIK4790	5	145412125
7		ctg381	72.5	EST1096	5	146035405
7		ctg381	72.8	INRA112	5	146322058
7			73.8	DIK2407	5	146685290
7			74	DIK2986	5	146962464					18	44324123
7					5	147672183					18	62821226
7		ctg382	74.5	PDE6A	5	148387548
7		ctg382	75	ADRB2	5	149060730
7			75.6	DIK2666	5	149143292
7	q23-q24		75.7	SLC26A2	5	149335809
7		ctg383	75.8	CD74	5	149692211
7		ctg384	76	BMS2258	5	149977299
7			76.2	DIK4052	5	150020636
7			76.3	DIK2915	5	150020636					18	60751547
7		ctg384	76.5	GPX3	5	150380349					11	54500000
7	q21		76.9	GM2A	5	150616246
7		ctg81	77	SPARC	5	150981491
7		ctg385	79.7	BMS792	5	153098934
7		ctg386	80	INRA253	5	154134225					11	57905195
7					5	154307103					11	46731622
7		ctg387	82	BB719	5	158466745
7	q23-q24		83.5	IL12B	5	158674492
7			84.8	DIK4645	5	159618602
7			89.3	BM1557	5	163740782
7			90	DIK2152	5	164883841
7	q24	ctg388	90.7	BMS1331	5	165736530
7			90.8	DIK630	5	166373124
7			94.1	DIK5216	5	167148331
					5
20		ctg609	0	BM3517	5	168614278
20			0.1	DOCK2	5	168996870
20			1.6	DIK2998	5	169119599
20	q12	ctg609	2.6	RM106	5	169376070
20			2.7	URB045	5	169376070
20			2.8	DIK2773	5	169486938
20	q12		3	LCP2	5	169607666
20					5	171864918					11	32243411
20					5	171879357					17	24126179
20			6	DUSP1	5	172127706
20			6.6	DIK4021	5	172131551					17	24636673
20					5	172676000					11	31255000
20					5	173644210					11	32083791
20	q12	ctg611	8.3	BM1225	5	173691385					13	52026240
					5
10			7.3	DIK4251	5	174522268
					5
7			58.4	DIK4739	5	176201787
7		ctg50	58.6	UWCA20	5	176201787
7	q21	ctg50	59.1	F12	5	176266039
7			59.2	DIK4284	5	176472438
7			59.3	DIK4355	5	176855767					13	54216669
					5						11	51435166
7	q21	ctg371	59.5	HNRPAB	5	177564187
7			61	MGAT1	5	180162410					11	48446139
23					6	0					13	30139718
23			80	DIK2066	6	2702925
23	q24dist		77	SERPINB1	6	2778734
23	q24dist		75	F13A1	6	6089316
23			73.8	DIK4203	6	7480845
23			73.7	DIK4576	6	7723194
23		ctg657	71.6	BM1905	6	11007029
23	q24prox		68.5	EDN1	6	12398644
23		ctg656	68	BMS2269	6	12498864
23			65.2	NRKM018	6	14470218
23			65	DIK5069	6	14668317
23			64.4	DIK4281	6	15197736
23		ctg655	64.3	BP34	6	15555899
23			61.8	BMS4036	6	16398681
23			59.1	DIK2608	6	17238803
23		ctg654	58.1	BM1818	6	18343537
23			56.4	BM7233	6	19468125					13	47859488
23					6	20173202					13	29616118
23	q23med	ctg653	54	PRL	6	22491077
23		ctg653	52.2	RM185	6	22529635
23			47.8	ARO58	6	24613092
23			47.6	DIK5408	6	25543685
23	q21-q23		47	BTN1A1	6	26584518
23			45.1	TAMLS113.3	6	28149052
23		ctg652	44.5	BMS2275	6	29162085					13	20552454
23					6	29187647					17	36088053
23			44.4	DIK4615	6	29450350
23	q23dist		44	MOG	6	29732841
23	q22		43.3	HLA-A	6	30385737
23	q21-q22		43.2	DDR1	6	30966310
23		ctg651	43.1	BMS468	6	31012456
23	q22		43	LTA	6	31648071
23	q22		42.9	TNF	6	31651340
23	q22		42.8	MSH5	6	31819656
23		ctg650	42.7	HSP70-2	6	31903502
23	q22		42.6	HSPA1A	6	31903550
23	q22		42.5	BF	6	32021842
23		ctg650	42.4	CYP21	6	32137635
23	q22		41.7	AGPAT1	6	32243970
23			41.6	BOLADRB2	6	32593240
					6
23	q12-q13		12.5	TAP2	6	32901738
23			12.7	LMP7	6	32916472
23	q12-q13		12.9	PSMB8	6	32916594
23	q12-q13		13	PSMB9	6	32929969
23			13.2	DMA	6	33024373
23		ctg645	13.3	BOLA-DYA	6	33041944
23			13.5	SACM2L	6	33326457					17	31614666
23		ctg646	13.7	BM47	6	33532063					17	24712236
23			14	BAK1	6	33648306
23			15.8	DIK5072	6	34103832
23			16	MAPK13	6	36206316
23			17	SFRS3	6	36670143
23			17.9	DIK4895	6	37089024
23			18	DIK4392	6	37188328
23	q24		19	PIM1	6	37245963
23			20.6	DIK5399	6	38944179					17	28714662
23			20.7	RM033	6	39445678					17	47270374
23			21.3	NRKM017	6	40633655
23		ctg647	24.1	BM1815	6	42400345
23	q15		24.2	MEA	6	43087943
23			24.3	VEGF	6	43848384
23		ctg648	26.5	UWCA1	6	43928317
23		ctg649	28.4	BM1258	6	45960927
					6
23			31.2	DIK5065	6	46394119
23			31.1	NRKM030	6	46729033
23			30.8	DIK2950	6	47004149
23			30.5	DIK5016	6	49220105					17	36602348
					6						1	19320720
23			35.4	DIK2114	6	51243078
23			39.9	DIK4396	6	51921154
23	q22prox		40.3	GSTA1	6	52764182					1	21473730
23			40.8	HELO1	6	53240158					9	78531306
					6
23		ctg5093	11.8	CSSM005	6	54644978
23			9.6	DIK4865	6	54650851
23			4.7	INRA064	6	55731288
23			4.6	INRA132	6	55731288					9	75913387
23			2.7	DIK5099	6	56575154					1	34280938
23			0	NLBCMK15	6	62761702
					6
9			5.3	DIK5160	6	65992912
9	q12	ctg409	5.4	BM757	6	66754491
9			6.5	DIK5339	6	67539377
9			10.1	BMS1694	6	70837259
9	q12.2		10.2	COL9A1	6	71004141
9			10.3	DIK4669	6	71014271
9			10.4	BMS1234	6	71385092
9			10.5	BM6449	6	72038272
9	q12	ctg410	10.6	BMS425	6	72152946
9			12.8	ETH225	6	72192518
9			15.2	DIK2433	6	73709215					1	21572280
9					6	74191544					9	78000000
9			20.4	DIK4425	6	76001164
9			20.5	DIK2876	6	76303795
9			24.1	BM1227	6	78780764
9	q13		26.3	ILSTS037	6	80532487
9			27.8	DIK2614	6	81613318
9			29.8	DIK4654	6	82697066
9			30	TPBG	6	83130257
					6
9			65.5	DIK2652	6	84562542
9			65	BMS1290	6	85110811					9	88816388
9	q22		63.5	CGA	6	87851936					4	35032846
9	q22		63	CNR1	6	88909681
9			62.4	BMC701	6	90508628
9			61.8	DIK1125	6	90551900
9			61.7	DIK2011	6	90864547
9			61.6	ILSTS084	6	91337155
9		ctg413	61.5	BMS345	6	91729319
9			57.1	DIK4926	6	93160317
9			57	BMS434	6	94110284
9			55.4	BM4204	6	96230430
9			54	DIK4720	6	99630584					4	21797097
9			52.3	DIK5130	6	100867688					10	51089397
9			51	BMS1148	6	101998715
9			50.5	BM4627	6	103041285
9			50	UWCA9	6	103780102
9			48.8	ILSTS013	6	104476029
9					6	105712470
9		ctg412	45.9	CSSM025	6	109048949
9			45.8	DIK5364	6	109733296
9			45.7	DIK2810	6	110081837
9	q16prox		45.5	AMD1	6	111302906
9			45.2	DIK4268	6	111496304
9			43.9	DIK5142	6	112370966
9			42.5	BMS817	6	113305367					10	33986876
9					6	117200000					10	51815715
9			36.7	DIK3002	6	121280655
9			36.6	DIK3003	6	121416758
9	q14-q15		36.5	GJA1	6	121798605
9			36.4	DIK5402	6	122158122					10	58060696
9					6	123329726					10	33567437
9	q14	ctg411	31	BM2504	6	126430028
9			30.9	INRA127	6	126478149
9			30.8	DIK2892	6	126667656
					6
9			67	LAMA2	6	129246034
9			68.1	DIK2816	6	131383101
9			68.5	AKAP7	6	131560674
9	q23		69	CTGF	6	132311022
9			69.7	DIK2473	6	132765183
9			71.5	BMS2377	6	132869429
9			74.4	DIK4400	6	133527421
9			74.9	DIK2655	6	134879095
9			75	MYB	6	135544822
9			77.5	DIK4007	6	136480751
9		ctg414	77.6	BM6436	6	136689334
9			80.3	DIK2145	6	140313444
9		ctg415	81.6	BM7209	6	141602068
9			84.3	DIK4986	6	143877444
9			86.5	BMS2251	6	145737427
9		ctg416	88.1	BM7234	6	147224843
9			90	NLBCMK7	6	148543408
9		ctg418	90.7	BM4208	6	148626944
9			90.9	NLBCMK2	6	148691852
9		ctg417	91	INRA144	6	148741872
9		ctg417	91.1	INRA084	6	148826989
9			94.8	DIK4795	6	152354838
9	q25-27		94.9	ESR1	6	152512227
9			95	DIK096	6	152516252
9			95.1	DIK4509	6	153455612
9			95.4	BMS2063	6	153455612					10	3289639
9			98.3	URB024	6	155666419					17	3358883
9		ctg419	98.7	BMS2295	6	156041751
9		ctg420	100	CSSM056	6	156838665
9			101.6	BM3215	6	156845260
9			101.7	DIK4548	6	157067335
9	q26dist	ctg421	103	IGF2R	6	160360541					17	6228791
9	q27	ctg422	103.8	BMS1943	6	161995650					17	11516794
9			106.8	DIK2917	6	163568825
9			110	DIK5357	6	165235024
9			111.6	DIK2364	6	167322833					17	6863367
					6	168526000					17	11761855
					6	170811000					17	13525230
					7	0					5	137681203
25			59.6	EIF3S9	7	2169719
25			60.6	DIK609	7	3352624
25			62.8	HAUT39	7	5215601
25			63	PSCD3	7	5974649
					7						5	143029529
4					7	6813457					6	7667841
4			18.8	McM218	7	8735124
4					7	12000000					6	13057102
4			23.9	DIK5113	7	12760486					12	36658506
4			27.5	DIK4257	7	14799676
4	q15	ctg274	28.4	BMS827	7	15624009
4		ctg274	28.5	RM188	7	15665656
4			28.6	DIK1146	7	16537620
4		ctg275	30.8	BMS1172	7	18114995
4	q15	ctg276	34.4	BMS1237	7	19703787					12	30039599
4					7	19953491					12	114659034
4			35.6	DIK2956	7	20996065
4					7	21931162					12	113280064
					7						6	49169576
4			70.3	DIK2472	7	24064817
4	q25-q26		70	NPY	7	24097046
4			69.1	DIK2811	7	24955555
4			69	DIK2746	7	25414525
4			68.9	DIK4473	7	25444088
4		ctg282	68.8	BMS2571	7	25446050
4			68.7	DIK5026	7	26641281
4			68.6	BMS3002	7	27920178
4			67.5	RM232	7	28284053
4			64.8	BMS3013	7	29898877
4					7	32826984					6	57026464
4		ctg286	63	INRA072	7	33310228					9	22338733
4			60.5	DIK4876	7	34258707
4			60.4	DIK4876	7	34301297
4					7	35966104					9	25553335
4			58.5	DIK1139	7	36114679					13	20274231
4			58.2	DIK5255	7	36860531
4			56.6	BM6437	7	37269731
					7
4	q26		80	BMS1074	7	38625260
4			77.6	DIK2109	7	41055472
4			77.5	DIK2293	7	41103859
4	q26	ctg284	77.4	INHBA	7	41495961
4		ctg285	77.2	BMS2809	7	41853700
4			77.1	DIK2360	7	41997629
4			76.1	OARCP26	7	42206771					13	13670382
4					7	43679397					11	5598770
4	q26		75.6	PPIA	7	44609518
4	q26		75	IGFBP3	7	45725197
4			74.5	DIK4851	7	46378012
					7
4			4.2	DIK5275	7	51474876
4					7	54860934					11	16646996
					7						5	129111655
25			47	DIK2673	7	68487253
25			46.5	BMS1353	7	68487253
25			46	ETH153	7	69186859
25			45.9	DIK4422	7	69226458
25			43.4	DIK614	7	70385010					5	130050428
					7
25			53.4	BM7207	7	72637324					5	134389633
25	q22dist	ctg670	54	ELN	7	72887131
25			55	POMZP3	7	75883957					5	133391063
					7
4					7	76357853					5	19824807
4			44.6	DIK4373	7	78184970
4			45	GNAI1	7	79493376
					7
4	q15		38	CD36	7	79912642
4			38.9	DIK4266	7	79955244
					7
4	q15dist-q21		44	HGF	7	81044103
4	q18		43.5	CACNA2D1	7	81224068
4		ctg277	43.2	BMS2646	7	81558550
4			42.1	DIK4553	7	82442156
4			41.1	DIK4159	7	82604255
4			39.2	BMS789	7	84279913
4			39.1	DIK4816	7	85101220
4	q15-21		39	ABCB4	7	86706422
4	q15-21		39	ABCB1	7	86874834
					7
4	q26	ctg283	72.4	BM6458	7	87835486
4			74.1	DIK4682	7	89232082
4	q13	ctg272	7.9	BL1024	7	89787180
4					7	91878888					5	3152741
4		ctg273	12.6	BMS1788	7	92813821					6	3000000
4	q13		14.5	PON2	7	94681343
4			17	DIK5138	7	96133787
4	q14		17.1	TAC1	7	97006364					6	7647929
					7	97258669					5	143061420
25			59.2	NPTX2	7	97891289
25			59	CPSF4	7	98681298					5	144966146
25			58.8	STAG3	7	99443256					5	136844595
25			58.6	ACTL6	7	99885378
25	q22		58.4	EPO	7	99965972
25			58.2	DIK620	7	100078760
25			58	SERPINE1	7	100365166
25			57.6	PAI1	7	100465136
25			55.5	DIK4721	7	101780808					5	135125351
					7						5	19877419
4			46	DIK2875	7	102734921
4					7	104766483					5	22251641
4			46.3	DIK2663	7	104806736					12	29753981
4			46.4	UCD001	7	104964550
4			46.5	DIK2068	7	105233388
4	q22		46.7	LAMB1	7	107158205					12	27840552
4			46.8	BMS1840	7	107252090					12	40985537
4	q23		47	DNAJB9	7	107804322
					7
4		ctg281	54.9	BM1224	7	107828067
4			54	DIK4133	7	108904302
4			53.4	BMS2172	7	109125836
4			52.6	TGLA116	7	110105603
4			52.5	DIK4168	7	110191585					12	36801602
4			52.4	HUJ673	7	111387715					6	13567640
4			52.2	DIK008	7	113045161
4		ctg279	51.3	MAF50	7	113221235
4	q23-q25		48	CFTR	7	116713967
					7
4			80.9	DIK2353	7	119606740
4	q32		87.3	LEP	7	127475283
4	q32		88	OPN1SW	7	128006497
4			88.5	ATP6S14	7	128096884
4			89	UBE2H	7	129067836
4			90.4	DIK4042	7	131231357
4			90.5	DIK5284	7	131327153
4			90.6	DIK2805	7	131575365
4			91.2	BMS648	7	131679006
4	q32-q33		93.2	BPGM	7	133788814
4			94.2	DIK4259	7	134966681
4			95.1	BM6315	7	136247768
4			95.2	DIK4236	7	136429145
4			96.4	DIK2646	7	139419742
4			99.9	DIK2579	7	140577610
4	q34dist		101	SSBP1	7	140891466
4	q34		101.1	MGAM	7	141148862
4			101.2	DIK5403	7	141296381
4			101.3	BM2023	7	141435643
4			101.4	DIK4290	7	142772606
4		ctg287	102.1	TGLA159	7	143222503
4			104	DIK4099	7	144536141
4			104.5	DIK503	7	145654695
4			104.6	DIK2756	7	145727005
4			105	BR6303	7	145767353
4					7	150011686					6	49119559
4					7	150026021					5	22783487
4			108.9	DIK5217	7	151293934
4			113.4	CSSM014	7	152771095
					7	156709681					5	28186480
					7	156831231					12	112261158
					7	158437125					12	111840933
27					8	0					8	13286421
27			0	DIK4075	8	4629850
27		ctg689	0.1	BMS2168	8	4859600
27			0.2	DIK4176	8	4859600
27	q12.1	ctg689	0.3	BMS2104	8	6300810					8	18636337
27	q13		25	DEFB1	8	6715510
27	q12		26	DEFB4	8	7524012					8	19390912
27			28.9	DIK2603	8	8327361
27			29.2	DIK4084	8	8440431					8	35001202
27			30.6	DIK4129	8	9372610						33630639
8			8	MSRA	8	9970022					14	58652085
8			7.5	DIK4719	8	11622092
8			7.1	FDFT1	8	11697663
8	q12		7	CTSB	8	11739920					14	57653056
					8
					8	12914144					8	35293919
27			24.6	DIK2356	8	14431945
27	q13	ctg695	22.4	BMS1385	8	14780563
27			19.5	INRAMTT183	8	17611382
27			19.2	ASAH1	8	17960421					8	40278299
27					8	18111895					8	66597890
27			59	DIK2425	8	18710085
27			57.2	DIK5134	8	19658493
					8
8			72	LPL	8	19841144
8					8	20151513					8	68284030
8					8	21593812					14	65206370
8	q21		73	BMP1	8	22078863
8	q21dist	ctg405	73.1	SFTPC	8	22089771
8			74.6	DIK610	8	23591171
8			75.3	DIK2635	8	23802187
8	q21-q22		76	ADRA1A	8	26714877
8			77.5	BB703	8	26731988
8			82.8	DIK4594	8	26850968
8			82.9	DIK2244	8	27101997
8	q23	ctg114	83	IDVGA52	8	27155102
					8
8	q14		12.5	CLU	8	27511430
8			11.5	PNOC	8	28230722
8	q14	ctg399	11.4	IDVGA11	8	28630093
					8	28877304					14	59350496
27			34	GSR	8	30642996					8	33606678
27			34.4	BMS689	8	31913915
27	q16	ctg696	34.5	CSSM043	8	31994801
27			34.6	IOBT313	8	32221545
27		ctg155	45.3	INRA134	8	37642878
27	q18-q19		46	STAR	8	38120515
27			46.7	DIK2351	8	38222381
27			47	BB708	8	38315511
27	q18-q19		47.5	FGFR1	8	38391275
27			47.6	DIK4820	8	40191788
27			54.3	DIK2778	8	41128266
27		ctg697	54.4	BMS2116	8	41175149
27		ctg697	54.5	BM1857	8	41606137
27	q19		55	ANK1	8	41631617
27	q19		55.5	PLAT	8	42152101
27			55.8	HUJI-13	8	42223816
27			56.6	BB701	8	42778710
27	q18-q19		56.8	FNTA	8	43030655					8	21188690
27	q18	ctg698	57.8	INRA027	8	43037924
					8	48336095					16	14656989
14			33.4	DIK1144	8	48358912
14	q15-q17		34	CEBPD	8	48812023
14					8	50027828					16	13416441
14			36.5	NRKM044	8	53207163					1	9619327
14			36.9	NRKM046	8	53367495
14			38	DIK2964	8	53636636
14					8	56706305					1	4304522
14					8	56813874					4	3476187
14		ctg329	41.6	BMS1941	8	58563661
14			41.7	DIK4119	8	58710653
14			41.8	CBDIKM002	8	59649755
14			41.9	NRKM009	8	61002680
14		ctg492	45.8	BM4630	8	61870918
14			47.2	NRKM040	8	62066580
14			47.3	DIK2743	8	62153948
14			47	DIK4774	8	62572839
14			47.1	CBDIKM006	8	62572839
14			47.4	DIK5058	8	63459298					4	9547783
14		ctg492	43.7	RM011	8	63911704
14			48.9	NRKM047	8	64362156
14			48.3	BM8215	8	64385119
14			49	CSSM055	8	65263048					3	17384970
14			49.1	DIK4707	8	65322473
14			49.2	NRKM014	8	65653279
14	q19		49.7	CRH	8	67251237					3	19034691
14			49.8	DIK2439	8	67624652					1	9650211
14			49.9	INRA094	8	67696012
14			50	DIK2570	8	67805646
14			50.9	ILSTS008	8	70307037
14			52.4	BM302	8	70570913
14			51.9	DIK4244	8	70971133
14			52.1	BMC1207	8	71100465
14			56.1	DIK4884	8	74563864
14					8	76059531					1	17911885
14			57.7	DIK530	8	77150978					3	3471064
14			59.4	NRKM019	8	77669734
14		ctg494	59.5	BL1029	8	77770589
14			60.1	NRKM008	8	79473623
14	q22-q24		60.5	IL7	8	79807563
14		ctg495	60.7	BMS740	8	80224986
14			61.4	DIK4655	8	81012307
14	q21	ctg1435	63.1	BM1577	8	81801654
14			63.2	DIK4361	8	81921125
14			103.5	BMS348	8	85128196
14			100	BL1036	8	85781381
14			99.6	INRA100	8	86500535
14			99.7	INRA092	8	86500535					3	14902543
14			99	CA2	8	86563497					4	19803810
14			93.7	BMS2055	8	88158596
14			95.2	BM6425	8	88590244
14			90	NRKM006	8	92217678
14			89.9	NRKM012	8	92781423
14			88	DIK2127	8	93418556
14			87.9	DIK2233	8	93550644
14			87.8	DIK4177	8	93629904
14			86.7	DIK4087	8	94541929
14			85.2	RM137	8	95974473
14					8	97318764					4	9771247
14	q24	ctg498	84	BM2934	8	97913370					15	32919852
14		ctg498	83.4	BM4305	8	98357052
14			83.3	DIK1101	8	98787980
14			82.9	DIK1175	8	99011457
14			82	NRKM022	8	99495560
14			80.6	DIK4471	8	101072051
14			79.8	DIK5158	8	102116418
14		ctg497	79.7	BM4513	8	102123874
14	q21-q22		77	ODF1	8	103633035
14			76.6	DIK2742	8	104035130
14			76.1	NRKM005	8	104987017
14			74.1	NRKM020	8	106550052
14			69.4	DIK4278	8	111486019
14			69.3	BMS2513	8	111798089
14		ctg138	69.2	BMS947	8	112136614
14			69.1	DIK4737	8	112268953
14		ctg138	69	BMS1899	8	112722935
14			68.2	DIK4801	8	113169991
14			68.1	DIK2592	8	113987837
14	q21	ctg496	67.8	BMS1304	8	115102545
14			67.7	BMS108	8	116069717
14			64.9	DIK2196	8	118419333
14			64.8	DIK4323	8	118832713
14			104	DIK5174	8	120606492
14			103.7	DIK2447	8	120815805
14			103.6	TAF2	8	120835613
14		ctg491	33.3	RM180	8	123114008
14			32.2	MNB14	8	123388456
14			31.3	DIK2008	8	123794870
14			31.2	DIK5080	8	123942268
14			28.6	DIK4314	8	127845981
14	q15		26	MYC	8	128817164
14			25.8	ILSTS011	8	129136849
14			21.3	DIK5082	8	131254475
14		ctg490	17.8	BM1508	8	132051678
14		ctg490	14	BMS1678	8	133473040
14			10.2	DIK4015	8	133869075
14		ctg489	10.6	BMS1747	8	133869075
14	q15	ctg489	10.1	TG	8	133927447
14			10	DIK2710	8	134123193
14			7.4	DIK2359	8	136009878
14			7.3	DIK4230	8	136155292
14			2	ILSTS039	8	142299895
14	q13		1.8	CYP11B1	8	143952217
14	q12-q13		1.3	CYC1	8	145222002
14	q12-q13		1.2	BOP1	8	145429717
14	q12		1.1	HSF1	8	145509187
14	q12-q13		1	DGAT1	8	145521360
14	q12		0.9	FBXL6	8	145549899
14	q12		0.8	ADCK5	8	145588272
14	q12		0.7	CPSF1	8	145589254
14	q12		0.6	SLC39A4	8	145608202
14	q12		0.5	VPS28	8	145619807
14	q12		0.4	NFKBIL2	8	145624998
14	q12		0.3	FOXH1	8	145670316
14	q12		0.2	PPP1R16A	8	145674247
14	q12-q13		0.1	GPT	8	145699163
14	q12		0	RECQL4	8	145707525					15	77000761
8			52.7	DIK4508	9	77564					19	24056160
8			52.6	BM4006	9	361380
8			52.5	DIK4146	9	474546
8	q17		49	VLDLR	9	2611968
8			47.9	DIK4086	9	3964001
8					9	6403151					19	29283208
8					9	6748078					4	73313167
8		ctg402	41.6	BMS678	9	12870006
8			40.9	DIK2736	9	13273145
8		ctg401	33.9	TGLA10	9	18542554
8			32	URB068	9	19399080
8	q15		31.8	IFNB1	9	21067104
8	q15		31.7	IFNW1	9	21130630
8			31.6	DIK5385	9	21650649
8			31.5	BM310	9	21981611
8			31.4	BMS1591	9	23598183
8			31.3	DIK4614	9	23598183
8			22	TEK	9	27099485					4	93882365
8			21.2	RM372	9	28120016					4	35091771
8			19.1	DIK4961	9	29474200
8	q14	ctg400	18.6	BM3419	9	29731244
8			14	TP53BPL	9	32530823
					9
8	q21		65	CNTFR	9	34541430
8			65.1	C9orf23	9	34600492
8	q13		65.6	GALT	9	34636666
8			66.6	NPR2	9	35786590
8			66.7	UW29	9	35859478
8			66.8	BMS2072	9	36692756
8			66.9	DIK2902	9	36692756
8			68.4	DIK4969	9	36913336
8			68.5	MGC14836	9	37875376					4	45725399
					9
8			52.8	DIK1174	9	67333091
8			53.5	PGM5	9	68201368					19	24138995
8			54.6	INRA129	9	71641315
8		ctg403	54.7	BMS1341	9	72581171
8			55.3	INRA122	9	75240995
8			58	RM32	9	78210380
8			61.5	DIK2753	9	78719668
8			63.1	HUJ174	9	80327625					19	13671934
8			63.6	DIK5334	9	80575112
					9
8			84	DIK4279	9	83062747					13	56785992
8			84.9	HEL9	9	85333401
8			87.2	BM3412	9	85389506
8	q25		89	CTSL	9	87571180					13	59926089
8			89.3	CCRK	9	87811080
8			90	BM711	9	89819818
					9						13	49996373
8			68.6	ROR2	9	91564443					13	51844725
8					9	94940000					13	60694745
8		ctg404	68.7	BMS887	9	96079277
8			68.8	DIK2612	9	96548196
8			68.9	DIK4954	9	96548196					13	62651000
8					9	97117449					4	45903384
8			69	URB037	9	97459433
					9
8			100	ZNF189	9	101247963
8			102	CYLC2	9	102837217
8			111.6	DIK1169	9	110972856
8			115.2	DIK4432	9	112349310
8			117.8	DIK2621	9	114276170
8			118.3	INRA059	9	114603694
8			120.8	DIK2362	9	116773834
8			120.9	BMS2847	9	116880288
8			123	BMS836	9	117732312
8			124.8	BMS2629	9	118165858
					9
11	q27	ctg453	112.1	ILSTS071	9	119859962					4	67853203
11			112.5	BMS607	9	120265186					2	34737342
11	q27	ctg454	112.6	ILSTS028	9	120624631
11			113.7	DIK2384	9	120691654
					9
8			125	C5	9	120794169
8	q28	ctg408	126	GSN	9	121145915
					9
11			114.4	DIK5226	9	122518919
11		ctg455	114.5	BM6491	9	122556450
11			114.9	DIK5048	9	122594978
11			115.4	BMS352	9	122893838
11		ctg456	118.8	RM379	9	125404502						39128960
11			120.5	DIK5263	9	126352255					2	34104071
11		ctg457	121.4	BMS2208	9	128076115					2	32210979
11					9	128150938					2	29708273
11			123.4	DIK2887	9	129005488
11	q28prox		124	ASS	9	130354066
11			125	DIK4819	9	130561794
11			126.1	DIK2571	9	131035419					2	32187166
11			127	GFI1B	9	132883651					2	29278998
11	q28	ctg458	131	BMS1350	9	135580378
11	q28		132	LGB	9	135680681
					9	138294993					2	24535950
13			59.2	BMS1669	10	825773					13	9077472
13			59	DIK5268	10	2628077
13			58.4	DIK4467	10	3464522
13			54.7	ILSTS086	10	5934705					13	3422527
					10						2	3201559
13	q13	ctg477	28	IL2RA	10	6777830
13			27.7	BMC1222	10	7030988
13			27.6	DIK1164	10	8462286
13			24.2	DIK4242	10	10027564
13			23	DIK5420	10	10710915
13			22.9	BMS1742	10	10710915
13			21.3	DIK4520	10	11360110						4070143
					10
13		ctg478	38.7	BMS1352	10	13840059						6459142
13		ctg479	39.6	BMS1231	10	14991202
13			41.8	ILSTS059	10	15529697
13			42.6	BMS1145	10	16286597
13	q15prox	ctg481	43	RAB18	10	16974131
13	q14	ctg480	44	VIM	10	17311324
13			45	DIK4178	10	18607672
					10
13			34.4	DIK2058	10	21080130
13			35.6	DIK4543	10	21810281
13			36.5	DIK2039	10	22426899
13			37.4	DIK4098	10	24980636
13			37.5	DIK2709	10	25140912
13			38	DIK1105	10	25374182
13			38.4	DIK5201	10	26507071
					10
13			29.4	DIK4621	10	27013242					2	23189217
					10
13			47.5	DIK4057	10	28157492
13					10	28861706					18	3494441
13					10	29011702
13			46.7	BM720	10	30621303
13			45.6	DIK4123	10	31207920
					10	32718707					18	6573448
13	q13		31.5	ITGB1	10	33229360
13			31.4	DIK5112	10	33375205					8	127670219
13			29.7	DIK5366	10	34317401
13			29.6	DIK4536	10	34371158					8	126354044
					10	35967182					18	9499348
					10	38278801					18	8027608
28			14.7	DIK5300	10	42775616					6	118894561
28	q13	ctg701	14.8	BMC1002	10	42861821
28	q13	ctg701	16.1	IDVGA29	10	42985367
28			16.2	LOC221002	10	43009988
					10
28			61.7	DIK1143	10	43689754
28			61	CXCL12	10	44185616
28					10	45538174					6	116645592
28					10	45630940					14	30274514
28			59.7	DIK2268	10	47958580
28	q18-q19		59.6	RBP3	10	48010997
28			59.5	BMC2208	10	49086763
28			58	PARG	10	50982292
					10	51397398					14	32438404
26	q13	ctg676	8	BE487165	10	51788745					19	31310119
26			6.4	DIK4713	10	53619114
26			6.1	DIK4255	10	54206222					19	29484860
26			6	DIK4240	10	55235394					10	75022026
26	q12	ctg674	3	BM7226	10	55305306
26		ctg673	2.8	BMS651	10	56954482
26	q12	ctg672	2.5	ABS012	10	57515303
26			1	ZWINT	10	57787212
					10
28			17.4	DIK2708	10	59851204
28	q14		18.2	RM016	10	60122264
28			18.3	DIK2263	10	60447019
28			20.8	AF1	10	62130968
28			22.4	DIK2808	10	62489713
28			26.6	DIK4940	10	65116359
28			26.7	DIK4192	10	65237957
28			29.2	DIK2448	10	67388055
28			31	DIK2370	10	68077958
28	q14		33.9	BMS2079	10	70469133
28	q14-q23		35	TACR2	10	70834587
28		ctg702	36.9	ILSTS060	10	72391044
28			37	DIK4650	10	72591621
28			38.1	DIK2955	10	72685884
28			38.4	DIK2788	10	72842857
28		ctg702	38.5	BMS2608	10	72842857
28			39.8	DIK4157	10	73963275
28			40	BMS362	10	73973065					10	59286782
28		ctg703	40.5	BMS697	10	75935971					14	18656034
28		ctg703	43	BMS2658	10	76861337
28			45.8	DIK713	10	77988418
28			45.9	DIK4076	10	78423365
28			47.9	BM7246	10	79269196
28			49.1	DIK2500	10	80028263
28		ctg704	49.2	CGN1	10	80498985					14	24069368
28			49.4	IDVGA8	10	81709837
28					10	82021557					14	39252260
28			50.5	DIK5056	10	83289171
28			52.8	DIK2825	10	83484843
28			55	ILSTS099	10	84576832
28			55.1	DIK4493	10	85297350
28			56	DIK5323	10	86622851
28	q18-q19	ctg705	57.7	BM2515	10	86624838
					10	88966296					14	32447805
26			12.5	BMS907	10	89604304					19	31811243
26	q13	ctg676	13	ACTA2	10	90684820
26	q13		13.2	TNFRSF6	10	90740303
26		ctg677	16	PPP1R3C	10	93491189
26		ctg677	16.2	IDE	10	93860775
26		ctg151	18	LGI1	10	95116108
26		ctg151	22.9	HEL11	10	96337958
26		ctg150	23.1	CYP2C19	10	97079352
26		ctg150	23.3	CD39	10	97146561
26			23.6	DIK4513	10	97351616
26	q21		25	DNTT	10	98054190
26			27	INRABERN172	10	101992430
26	q21		27.5	PAX2	10	102516781
26			28	DIK4095	10	102686865
26		ctg678	28.1	INRA081	10	102886703
26	q21	ctg152	28.2	CYP17A1	10	104363355
26			28.3	DIK2775	10	105072721
26			28.4	DIK2735	10	105527201
26		ctg679	28.5	BL1040	10	105839666
26			31.6	DIK2985	10	106044313
26		ctg679	31.7	BMS332	10	106044313
26			31.8	DIK1055	10	106232243
26			33	DIK4678	10	108025742
26		ctg680	35.2	HAUT27	10	109702207
26			37.7	RM026	10	111911562
26			39.4	RME011	10	113819289
26			40.7	DIK4866	10	114043939
26		ctg153	41.7	BM4505	10	114409814
26			42.4	BM188	10	114974774
26			42.5	DIK2063	10	115047882
26		ctg153	43	SPF30	10	115093497
26			49.4	DIK2387	10	117786913
26		ctg681	50	SLC18A2	10	118061883
26			50.2	DIK727	10	119220549
26		ctg682	51	IOBT730	10	119481575
26		ctg682	51.7	BM6041	10	119955776
26		ctg683	52	EIF3S10	10	121080892					19	60464492
26		ctg683	52.1	GPRK5	10	121119944					7	122423435
26			53.1	IDVGA59	10	121796248
26		ctg684	53.4	TGLA429	10	122731274
26		ctg684	53.5	BMS882	10	123343779
26		ctg685	56	M84603	10	125002852
26		ctg685	57	PTF21	10	125094650
26			58.7	DIK2363	10	125687517
26	q23prox		59	OAT	10	126075868
26		ctg40	60.5	BM804	10	126990331
26		ctg40	61	CTBP2	10	127154625
26			61.9	DIK2279	10	127765893
26			71.5	DIK5320	10	129569228
26		ctg686	71.6	ILSTS091	10	129708649
26		ctg686	74.7	MAF36	10	131029703
26	q21		75	SCD	10	131752550
26			79.4	DIK2724	10	134612796
26	q23	ctg688	80	CYP2E1	10	135235466					7	135165699
29			71	PSMD13	11	232884					7	135249713
29	q24ter	ctg715	70	IGF2	11	2138639
29			69.1	DIK5196	11	2905529
29			69	ILSTS81	11	2970507
					11						7	138192263
15	q25	ctg79	58.2	TRPC2	11	3617134					7	96181838
15			58.1	DIK5070	11	3820200
15	q25	ctg521	57	STIM1	11	4131185
15		ctg521	56	RRM1	11	4131185
15		ctg519	55.5	DIK036	11	5116445
15		ctg519	55	INRA266	11	5178358
15	q25prox		54.3	HBB	11	5204770
15		ctg520	54.1	RNF21	11	5760702
15		ctg72	53.9	MRPL17	11	6005077
15		ctg72	53.7	APBB1	11	6692413
15			53.6	DIK4324	11	7400332
15			52	DIK1106	11	8703996
15		ctg517	51.5	C11ORF15	11	8747252
15		ctg517	51	ST5	11	8888793
15		ctg516	49	WEE1	11	9551885
15		ctg515	48.5	EIF4G2	11	10607671
15		ctg515	48.2	BMS2684	11	11461687
15			47.6	DIK1168	11	11631738
15		ctg516	47.5	DKK3	11	11941228
15		ctg78	47	PARVA	11	12355678
15			46.6	DIK2330	11	12542444
15			44.2	DIK4041	11	13310660
15	q22-q27		44.1	PTH	11	13470177
15		ctg514	44	ABS011	11	13821927
15		ctg514	43.9	EST1456	11	13925270
15			43.5	DIK4797	11	14119008
15		ctg513	43	PSMA1	11	14278621
15			42.7	DIK4632	11	14953166
15		ctg512	42	NOR04	11	16069311
15			41.3	INRA050	11	16176145
15			41.2	DIK2660	11	16402914
15	q23	ctg511	41	NUCB2	11	16965461
15			40.7	DIK4398	11	17473082					7	110370258
					11						7	40182511
29			30	AIBP63	11	18256876
29	q24prox	ctg712	68	LDHA	11	18385969
29			29.6	MNB96	11	19158574
29			29.5	MNB108	11	19322340
29			29.4	MNB164	11	19982672
29			29.3	MNB154	11	20213631
29			29.2	MNB150	11	20323746
29	q15	ctg712	29.1	BMS1600	11	20388710
29			28.2	MNB114	11	21215224
29	q15	ctg711	24.2	OARVH110	11	22605917
					11	25897662					7	49005909
15			73.5	DIK4760	11	27367996					2	110345395
15		ctg524	73.6	BMS2812	11	27416004
15	q25	ctg524	73.7	BY1520	11	27604967
15			74.1	DIK4850	11	27681021
15		ctg527	75.8	ILSTS061	11	28282624
15		ctg526	76.5	POTCHA	11	28427085
15		ctg526	76.6	X57033	11	29823010
15	q25dist-q26	ctg525	76.8	FSHB	11	30210025
15		ctg525	76.9	BM4325	11	30499687
15	q27		77	PAX6	11	31768057
15		ctg528	77.2	RCN1	11	31964030
15			78	DIK2768	11	32186142
15	q27		81.5	WT1	11	32365896
15		ctg528	82	T935F11	11	32961567
15		ctg530	82.5	T608B5	11	33276847
15		ctg530	83	SP608B5	11	33555994
15		ctg529	83.5	ILSTS027	11	35319442
15		ctg529	84	CD44	11	35458111
15			84.3	DIK2928	11	35604828
15			84.4	BMS1660	11	35619754
15		ctg531	84.9	BMS812	11	36135919
15			86	DIK2208	11	36703004
15		ctg532	87.3	BMS540	11	37882433
15	q12	ctg501	87.4	BMS540	11	38141624
15		ctg533	87.5	TGLA75	11	38483785
15			88.7	DIK5028	11	38791676
15		ctg535	91.8	BMS2076	11	41449230
15			91.9	DIK4629	11	41505294
15	q27-q28	ctg534	93.7	IOBT395	11	42434249
15		ctg70	94.8	BL1095	11	42969030
15			97.9	DIK4740	11	44933124
15			98.2	BMS820	11	45215066
15		ctg515	99	BMS686	11	45398235
15			100	IDVGA23	11	45470294
15		ctg70	100.5	CHST1	11	45643748
15			101	DIK5382	11	46664950
15			101.1	DIK4474	11	47090397
15			105	BMS927	11	56285692
15			105.5	DIK4083	11	56433611
15			106	DIK4045	11	56641155
15		ctg69	106.1	INRA281	11	56676658
15		ctg69	106.2	SSRP1	11	56676658
15		ctg536	106.4	SERPING1	11	57201821
15		ctg536	106.5	C1NH	11	57201821					2	84299075
15		ctg537	107	GLYAT	11	57882745					19	13085657
15		ctg537	107.5	LDPL	11	58050925
15	q28	ctg538	108	EST1093	11	59179554
15			108.9	DIK4427	11	59624165
					11
29			52	MNB122	11	60246204
29			52.6	DIK4752	11	60396115
29			53.2	MNB155	11	60589349
29	q24prox		54	CD5	11	60626542
29			54.3	DIK4124	11	60936056
29			54.4	MNB134	11	60991209
29			54.5	RME033	11	61331314
29			56.3	DIK4328	11	62237419
29	q24prox		56.5	COX8	11	63498654
29		ctg166	56.7	IDVGA7	11	64132281
29			59	DIK5373	11	64268572
29			59.3	DIK3011	11	64380910
29			59.7	MNB167	11	65439681
29			60	URB011	11	65439681
29			62.3	BMC6004	11	66008408
29			62.5	DIK2078	11	66008408
29			62.6	CTSF	11	66087746
29			63.1	MNB95	11	66365401
29					11	68466298					19	3047770
29			65.5	MNB151	11	68938588					7	139729957
29			65.6	MNB141	11	69021343
29	q24		65.7	CCND1	11	69165115
29	q24		65.8	BMS1948	11	69358571
29			67.6	DIK4499	11	70584470					7	138206334
					11
15					11	71317731					7	96126119
15	q25	ctg79	58.3	TRPC2	11	71493479
15			58.4	DIK5187	11	72033245
15			59.2	INRA046	11	72062396
15		ctg79	59.3	KIAA0769	11	72255342
15		ctg522	60.5	PHRET1	11	72813468
15			61	UCP2	11	73363364
15	q25	ctg529	62	ARRB1	11	74654241
15			65	IDVGA28	11	74714718
15			67.2	IDVGA32	11	74757684
15			67.8	INRA145	11	75001062
15			67.9	UVRAG	11	75203922
15	q25	ctg523	70	IDVGA10	11	77765980
					11
29			22.1	NRKM013	11	77874062
29			21.7	MNB107	11	77874062
29	q15	ctg709	21.2	BMC8012	11	78592719
29			21.1	MNB147	11	78682032
29			20.1	MNB104	11	78858723
29			20	DIK2791	11	78859238
29			19.6	CSSM013	11	79002410
29		ctg709	19.5	BMS1787	11	79128039
29			19	MNB97	11	79448195
29			18.6	DIK4179	11	79975678
29			18.5	DIK4465	11	80056141
29			15.6	DIK4188	11	82481449
29			12.2	ARO26	11	83822323
29		ctg707	11.3	BMS764	11	84295720
29			11.7	DIK2197	11	84388815
29			9.8	MNB100	11	86100821
29			8.3	MNB142	11	86878628
29		ctg706	8.2	BMS1112	11	87000586
29			8.1	MNB163	11	87215557
[truncated: 1,075 more rows]

## Sheet: MMU vs Hg17 - BTA
BTA	Bands_BTA	Contig	Framework	Locus	chrom HSA	seq HSA (bp)		chrom MMU	seq MMU (bp)
14					8	55705947		1	4353531
14			38	DIK2964	8	53636636		1
14			36.9	NRKM046	8	53367495		1
14			36.5	NRKM044	8	53207163		1	9619327
14			49.8	DIK2439	8	67624652		1	9650211
14			49.9	INRA094	8	67696012		1
14			50	DIK2570	8	67805646		1
14			50.9	ILSTS008	8	70307037		1
14			52.4	BM302	8	70570913		1
14			51.9	DIK4244	8	70971133		1
14			52.1	BMC1207	8	71100465		1
14			56.1	DIK4884	8	74563864		1
14					8	76000000		1	17329856
23			35.4	DIK2114	6	51243078		1	19320720
23			39.9	DIK4396	6	51921154		1
23	q22prox		40.3	GSTA1	6	52764182		1	21473730
9			15.2	DIK2433	6	73709215		1	21572280
9			10.5	BM6449	6	72038272		1
9			10.4	BMS1234	6	71385092		1
9			10.3	DIK4669	6	71014271		1
9	q12.2		10.2	COL9A1	6	71004141		1
9			10.1	BMS1694	6	70837259		1
9			6.5	DIK5339	6	67539377		1
9	q12	ctg409	5.4	BM757	6	66754491		1
9			5.3	DIK5160	6	65992912		1	31213857
					6			1
23			0	NLBCMK15	6	62761702		1	32460352
23			2.7	DIK5099	6	56575154		1	34429443
11					2	96461457		1	36602348
11			8.6	DIK4735	2	98449804		1
11			9.1	DIK2783	2	98881788		1
11			10.1	DIK4197	2	98909520		1
11			10.6	BM827	2	100114153		1
11			11	DIK4980	2	100489862		1
11	q12	ctg439	12	BMS2621	2	100808290		1
11			12.1	INRA044	2	101186085		1
11	q12		13	IL1R1	2	102228919		1
11			14.2	DIK4385	2	102964703		1
11			14.8	BMS424	2	103053454		1
11		ctg440	18.9	BMS2131	2	105505373		1	44044006
12			99.3	DIK4686	13	102197662		1	44229826
12		ctg472	100.6	ILSTS033	13	103153725		1	44562000
2		ctg220	8.8	BM3627	2	188187106		1	44593085
2			8.1	DIK5121	2	188942664
2	q12.2-q13		7	COL3A1	2	189685578		1	46100000
2					2	192537296		1	47150000
2	q34		70	STAT4	2	191719808		1	52384222
					2			1
2			4.9	BM81124	2	191378047		1	53034376
2	q13dist		5	NAB1	2	191349389		1
2	q12.2	ctg219	5.6	GDF8	2	190807864		1
2			6.1	DIK4469	2	190647084		1
2					2	190131665		1	53674064
2			74.9	BMS778	2	194656862		1	53691643
2	q35-36	ctg233	75.3	BMS2626	2	196723587		1	54143921
					2			1
2			63.5	AOX1	2	201276216		1	58422600
2	q31		63	CD28	2	204396789		1	61149284
					2			1
2			79.7	DIK5133	2	204676181		1	63569676
2	q42	ctg234	85.8	TGLA226	2	208244538		1
2			87.5	DIK4880	2	209418631		1
2			88.8	DIK4726	2	211369746		1
2			91.4	DIK4554	2	214025323		1
2		ctg235	92	ATIC	2	216009875		1
2			92.5	DIK4633	2	216104214		1
2	q42-q43		93	TNP1	2	217549689		1
2			95.2	DIK1109	2	218433667		1
2			95.3	DIK4056	2	218498905		1
2		ctg14	95.4	VIL1MS	2	218555708		1
2	q43	ctg14	95.5	VIL1	2	218555708		1
2	q43	ctg14	95.6	ARO28	2	218629400		1
2			95.8	DIK4120	2	218880479		1
2	q43		96	SLC11A1	2	219072495		1
2			96.1	DIK5362	2	220030594		1
2	q36-q42		96.2	INHA	2	220262521		1
2			96.3	TEXAN4	2	220956448		1
2			96.4	MM8D3	2	221012418		1
2		ctg236	97	BM6444	2	221515981		1
2	q43		97.5	PAX3	2	222914670		1
2	q44		99	SCG2	2	224287164		1
2		ctg237	99.8	BMS829	2	224912031		1
2			100.2	BM1223	2	225388064		1
2		ctg75	103.9	TEXAN5	2	228198371		1
2			106.9	INRA135	2	230318218		1
2			108.7	BMS2267	2	232595499		1
2		ctg238	109	BMS356	2	232964466		1
2	q44-q45	ctg238	109.1	ALPI	2	233146406		1
2	q42-q45		109.2	CHRND	2	233216426		1	87096093
					2			1
3	q37		121	SAG	2	234037701		1	87845193
3			123.3	DIK2004	2	235745790		1
3			123.4	DIK5085	2	236217307		1
3			124.9	BMC5227	2	236807405		1
3			125.7	DIK2042	2	237361024		1
3	q37	ctg270	125.8	IDVGA27	2	237909048		1
3			125.9	BMC4214	2	237916656		1
3		ctg270	126	BMS2712	2	237986548		1
3	q37		126.1	COL6A3	2	238014660		1
3	q37	ctg271	126.2	COP9*	2	238085211		1
3			126.3	DIK4947	2	238519414		1
3			126.4	DIK5351	2	238772684		1
3			127.9	DIK5365	2	239052563		1
3			128	RM309	2	239126751		1
3			130	PPP1R7	2	241825852		1	93722408
7			121.5	DIK4300	5	99207038		1	93819325
7			122.8	DIK1114	5	100169608		1
7			124.9	DIK4212	5	101669033		1
7		ctg394	125	INRA053	5	101695700		1
7			125.1	DIK5375	5	102243138		1	98277612
24					18	56484838		1	103663257
24	q27		77.5	BCL2	18	58941558		1
24			78.1	DIK5410	18	58994687		1
24			78.2	DIK4971	18	59705918		1	107276327
					18			1
24	q13		16.3	PAI2	18	59794533		1	107516638
24			16.4	DIK4596	18	60004542		1	107534218
					18			1
24			15.9	DIK5395	18	60482237		1	107595292
24			14.1	DIK4044	18	61714726		1
24					18	64000000		1	112350363
2			69.8	DIK4972	2	122685793		1	118050224
2	q31 ou q33		69.5	GLI2	2	121269884		1
2	q31-q33		69	INHBB	2	120819948		1
2		ctg231	68.7	BMS353	2	120458610		1
2	q31 ou q33		67.3	EN1	2	119315995		1
2			67.2	DIK5294	2	119001060		1
2			66.7	ILSTS050	2	118740705		1
2			66.6	DIK5209	2	118514578		1
2			64.3	DIK2963	2	115715180		1
2			64.2	DIK2962	2	115611156		1
2	q32	ctg232	64	ILSTS082	2	115396281		1
2			63.9	TEXAN8	2	114578186		1	125395950
2								1
2			62.4	DIK5157	2	133555621		1	125707252
2			62.3	DIK2418	2	133787782		1
2			62.1	DIK4949	2	134288083		1
2			62	DIK2719	2	134548947		1
2	q24	ctg230	61.7	BMS1126	2	134665799		1
2		ctg229	60.5	BM4440	2	135255620		1
2		ctg229	60.4	BM4440	2	137554839		1
2		ctg229	60.3	ILSTS098	2	137554839		1
2			60.2	BMS2024	2	137643598		1	129123892
16			13.2	DIK4497	1	203583440		1	130240198
16	q12		12.3	IL10	1	203334175		1
16			12.1	DIK2427	1	203101311		1
16	q13	ctg540	9.5	PIGR	1	202979939		1
16			8.6	BM6430	1	202577400		1
16			6.2	DIK1012	1	202196411		1
16		ctg541	2.7	BMS357	1	200746145		1
16			0.1	DIK5066	1	200587193		1
16		ctg541	0	MYOG	1	200400551		1	133747991
					1			1
16			98.7	DIK4011	1	198635243		1	135175286
16			96.3	DIK608	1	196391133		1	138711173
					1			1
16			14.8	BMS1348	1	191854056		1	140446556
16			15.6	DIK4303	1	191297095		1
16			21.5	DIK043	1	188646362		1
16			23.9	DIK4982	1	187002527		1
16			26.5	BMS538	1	186125101		1	146402037
					1			1
16		ctg83	80.1	BM1706	1	183767653		1	149759984
16			78	DIK2296	1	181873925		1
16		ctg551	77.6	BM719	1	181597430		1
16			77.5	DIK4456	1	181457358		1
16			76.4	DIK2187	1	180479286		1
16	q23		75	LAMC2	1	179887079		1
16	q22-q24		74	LAMC1	1	179777747		1
16	q21		73	GLUL	1	179083687		1
16		ctg550	72.2	INRA048	1	177710557		1
16			68.7	BMS1181	1	174802242		1
16			68.6	DIK5244	1	174289140		1
16			67	PRDX6	1	170189603		1	161144235
					1			1
16			54.1	DIK5064	1	170054106		1	161299581
16			54	IDVGA49	1	169864521		1
16			53.9	BMS1207	1	169530035		1
16	q14	ctg545	52.2	BMS1185	1	167818242		1
16			50	SELE	1	166425483		1
16			48.3	DIK689	1	165352797		1	164815834
					1			1
3			1	DKFZP564B167	1	164618968		1	165383120
3			2.2	DIK2421	1	164568591		1
3	q12-q14		3.5	CD3Z	1	164131538		1
3			4.2	DIK2274	1	162884639		1
3			6	DIK4922	1	162495004		1
3			9.4	URB006	1	160583681		1
3			12.2	DIK4842	1	159828006		1
3	q13		12.5	FCGR2B	1	158368756		1
3	q13		12.6	HSPA6	1	158307394		1
3		ctg242	17.1	INRA006	1	156952330		1
3	q13		17.3	CRP	1	156495521		1
3		ctg242	17.4	UWCA7	1	156381608		1
3					1	155361782		1	174302093
16					1	236000000		1	174422038
16			48	RGS7	1	237264883		1
16			47.6	DIK4635	1	240238280		1
16	q16	ctg544	45	IDVGA68	1	242294560		1
16			43.8	BMS1907	1	243575179		1	179783497
16
16			42.7	DIK2826	1	223874445		1	179792330
16	q16		42	PSEN2	1	223365703		1
16					1	223100038		1
16			41.7	DIK2460	1	222487064		1
16			37.5	DIK4150	1	220518401		1
16			37.4	BM3011	1	218963909		1
16			37.3	DIK4117	1	218106278		1
16			37.1	DIK4916	1	218035388		1
16			37	BM9034	1	217722544		1
16			35.4	DIK4903	1	216353965		1
16			34	DIK2794	1	215138510		1
16			32.5	BM1311	1	214172045		1
16			30.3	BM4025	1	213836488		1
16			29	DIK2699	1	213313286		1
16			28.9	DIK4261	1	212700563		1	188502528
					1			1
16			84	BM3509	1	211674152		1	188922773
16			87.5	INRA013	1	209754559		1
16			88.9	HUJ625	1	207143657		1
16			89	DIK2977	1	206957363		1
16	q24	ctg553	89.1	BMS719	1	206800940		1
16			89.9	DIK4399	1	206683796		1
16			90.8	DIK2323	1	205740260		1
16			94.5	BMS462	1	205073795		1	194961480
13	q13	ctg477	28	IL2RA	10	6777830		2	3201559
13			27.7	BMC1222	10	7030988		2
13			27.6	DIK1164	10	8462286		2
13			24.2	DIK4242	10	10027564		2
13			22.9	BMS1742	10	10710915		2
13			23	DIK5420	10	10710915		2
13			21.3	DIK4520	10	11360110		2	4070143
								2
13		ctg478	38.7	BMS1352	10	13840059		2	6270005
13		ctg479	39.6	BMS1231	10	14991202		2
13			41.8	ILSTS059	10	15529697		2
13			42.6	BMS1145	10	16286597		2
13	q15prox	ctg481	43	RAB18	10	16974131		2
13	q14	ctg480	44	VIM	10	17311324		2
13			45	DIK4178	10	18607672		2	14921403
					10			2
13			34.4	DIK2058	10	21080130		2	18097281
13			35.6	DIK4543	10	21810281		2
13			36.5	DIK2039	10	22426899		2
13			37.4	DIK4098	10	24980636		2
13			37.5	DIK2709	10	25140912		2
13			38	DIK1105	10	25374182		2
13			38.4	DIK5201	10	26507071		2	22520007
					10			2
13			29.4	DIK4621	10	27013242		2	22988918
								2
					9	138294993		2	24535950
11	q28		132	LGB	9	135680681		2
11	q28	ctg458	131	BMS1350	9	135580378		2
11			127	GFI1B	9	132883651		2	29278998
								2
11					9	128150938		2	29708273
11			123.4	DIK2887	9	129005488		2
11	q28prox		124	ASS	9	130354066		2
11			125	DIK4819	9	130561794		2
11			126.1	DIK2571	9	131035419		2	32187166
								2
11		ctg457	121.4	BMS2208	9	128076115		2	32210979
11			120.5	DIK5263	9	126352255		2	34100000
								2
11			112.5	BMS607	9	120265186		2	34600000
11	q27	ctg454	112.6	ILSTS028	9	120624631		2
11			113.7	DIK2384	9	120691654		2	34825917
					9			2
8			125	C5	9	120794169		2	34915493
8	q28	ctg408	126	GSN	9	121145915		2	35246153
					9			2
11			114.4	DIK5226	9	122518919		2	37133405
11		ctg455	114.5	BM6491	9	122556450		2
11			114.9	DIK5048	9	122594978		2
11			115.4	BMS352	9	122893838		2
11		ctg456	118.8	RM379	9	125404502		2	39128960
								2
2			59.4	DIK4673	2	138190010		2	43487491
2		ctg228	56.9	RM356	2	141537905		2
2			52.9	DIK2705	2	144108615		2
2			50.9	DIK2729	2	145419565		2
2	q23	ctg15	50.6	BMS1300	2	145419565		2
2			49.6	DIK2496	2	146313701		2
2	q23-q24		47.5	ACVR2	2	148435916		2
2			47.2	DIK2588	2	148578977		2
2		ctg227	47.1	BMS2053	2	148578977		2
2			47	DIK4077	2	149748441		2
2			46.3	DIK1140	2	150566761		2
2			45.5	BMS2782	2	151219345		2
2			45.4	DIK1007	2	151283317		2
2			45.3	DIK2853	2	151655262		2
2		ctg226	44.6	BMS803	2	151756617		2
2			44.5	TEXAN7	2	153067269		2
2			44	DIK4967	2	155757973		2
2			42.3	DIK5022	2	158110869		2
2			41.5	DIK4706	2	161072383		2
2	q21-q22		40.2	GCG	2	162824900		2
2			39	BM3010	2	163634163		2
2			38.9	ILSTS030	2	164103304		2
2			38.2	DIK2824	2	164715836		2
2		ctg225	38.1	CSSM042	2	164988088		2
2			38	ETH121	2	164988088		2
2			37.6	URB042	2	165941455		2
2			34.7	DIK4334	2	167471580		2
2			32.4	DIK2204	2	169574724		2
2		ctg224	30.7	TGLA377	2	170185089		2
2		ctg223	28.6	OARHH30	2	171386366		2
2	q21		28.5	GAD1	2	171498578		2
2			27.3	DIK1081	2	174294277		2
2			26.5	DIK4155	2	175142305		2
2	q21	ctg222	26.1	TEXAN2	2	175173681		2
2	q21	ctg222	26	TEXAN2	2	175384604		2
2			25.9	DIK4416	2	175938156		2
2			24.5	DIK4648	2	176905300		2
2			23.2	DIK2299	2	178953404		2
2	q21		21.5	TTN	2	179369583		2
2	q21	ctg221	20.5	TGLA431	2	179544771		2
2			20.2	DIK2908	2	181223969		2
2			18.2	DIK1172	2	181844371		2
2			13.5	DIK2111	2	185794393		2
2	q13		10	TFPI	2	188156790		2
2		ctg220	8.8	BM3627	2	188187106		2	84130609
15		ctg536	106.5	C1NH	11	57201821		2	84376174
15		ctg536	106.4	SERPING1	11	57201821		2
15		ctg69	106.2	SSRP1	11	56676658		2
15		ctg69	106.1	INRA281	11	56676658		2
15			106	DIK4045	11	56641155		2
15			105.5	DIK4083	11	56433611		2
15			105	BMS927	11	56285692		2
15			101.1	DIK4474	11	47090397		2
15			101	DIK5382	11	46664950		2
15		ctg70	100.5	CHST1	11	45643748		2
15			100	IDVGA23	11	45470294		2
15		ctg515	99	BMS686	11	45398235		2
15			98.2	BMS820	11	45215066		2
15			97.9	DIK4740	11	44933124		2
15		ctg70	94.8	BL1095	11	42969030		2
15	q27-q28	ctg534	93.7	IOBT395	11	42434249		2
15			91.9	DIK4629	11	41505294		2
15		ctg535	91.8	BMS2076	11	41449230		2
15			88.7	DIK5028	11	38791676		2
15		ctg533	87.5	TGLA75	11	38483785		2
15	q12	ctg501	87.4	BMS540	11	38141624		2
15		ctg532	87.3	BMS540	11	37882433		2
15			86	DIK2208	11	36703004		2
15		ctg531	84.9	BMS812	11	36135919		2
15			84.4	BMS1660	11	35619754		2
15			84.3	DIK2928	11	35604828		2
15		ctg529	84	CD44	11	35458111		2
15		ctg529	83.5	ILSTS027	11	35319442		2
15		ctg530	83	SP608B5	11	33555994		2
15		ctg530	82.5	T608B5	11	33276847		2
15		ctg528	82	T935F11	11	32961567		2
15	q27		81.5	WT1	11	32365896		2
15			78	DIK2768	11	32186142		2
15		ctg528	77.2	RCN1	11	31964030		2
15	q27		77	PAX6	11	31768057		2
15		ctg525	76.9	BM4325	11	30499687		2
15	q25dist-q26	ctg525	76.8	FSHB	11	30210025		2
15		ctg526	76.6	X57033	11	29823010		2
15		ctg526	76.5	POTCHA	11	28427085		2
15		ctg527	75.8	ILSTS061	11	28282624		2
15			74.1	DIK4850	11	27681021		2
15	q25	ctg524	73.7	BY1520	11	27604967		2
15		ctg524	73.6	BMS2812	11	27416004		2
15			73.5	DIK4760	11	27367996		2	110623481
21	q15		19.5	AVEN	15	32454329		2	111863079
					15			2
10			37.6	DIK2000	15	31571124		2	113454731
10
10			39.1	DIK668	15	34417066		2	113502154
10			39.2	DIK4165	15	34602737		2
10			41.1	BM6305	15	36094296		2
10			41.3	RASGRP1	15	36569793		2
10			41.6	URB025	15	36634297		2
10			43	BMS861	15	36801641		2
10			43.6	DIK4292	15	36801641		2
10			43.7	ILSTS053	15	37022348		2
10	q22		44.1	THBS1	15	37660639		2
10			44.3	BMS2742	15	38027408		2
10			45	SNAP23	15	40575143		2
10			45.5	EPB42	15	41276764		2	120081520
					15			2
21			60.1	DIK2849	15	41340048		2	120712101
21			61	76P	15	41453316		2
21	q23-q24		61.5	GRP58	15	41825940		2	120927809
					15			2
10	q36		120	EIF3S1	15	42623810		2	121561316
10			119	B2M	15	42791016		2	121674553
					15
10	q32		70.7	SORD	15	43102643		2	121748692
10			70.6	DIK1049	15	43158838		2
10			70	GATM	15	43440619		2
10		ctg433	68.3	T162H11	15	45185150		2
10		ctg432	68.2	INRA071	15	45293155		2
10			68.1	BR1603	15	45440072		2
10			67.7	DIK4434	15	45514562		2
10	q26		67	FBN1	15	46489562		2
10			66.8	DIK2469	15	47431393		2
10			65.9	DIK2866	15	48132949		2
10	q32.1	ctg431	65	CYP19	15	48673887		2	126305419
11					2	96000000		2	126617684
11					2	95253064		2
11			3.3	DIK2715	2	95162181		2	127101279
11
11			1.5	HAUT30	2	111694101		2	127218243
11			0	DIK4274	2	112354378		2	128212850
					2			2
11	q22		61	IL1B	2	113303942		2	128878439
13			64.2	DIK4358	20	3170759		2	128972212
					20			2
13	q15	ctg65	59.3	PRNP	20	4615117		2	131423810
13	q15		59.4	RASSF2	20	4708669		2
13			59.5	DIK2053	20	4768960		2
13	q17		59.7	SLC23A1	20	4930145		2
13			61.9	DIK054	20	6775804		2
13			62.9	DIK2628	20	7305935		2	134011215
					20			2
13			3.7	DIK4309	20	8282610		2	134535198
13			5.8	UWCA21	20	9186317		2	135554571
					20			2
13			0	DIK083	20	9459504		2	135572083
13			1	DIK4387	20	9513106		2
13			1.1	DIK2325	20	9548111		2	135850000
					20			2
13	q12	ctg476	8.9	TGLA23	20	10883599		2	136830487
13			11.1	DIK4118	20	12355142		2
13			16	DIK708	20	13223407		2
13			18	TGLA6	20	15241006		2
13			18.1	SNRPB2	20	16658680		2	142525198
					20			2
13		ctg481	48	RAB18	20	16974131		2	143003115
13			49.2	DIK1120	20	17155743		2
13			51.6	HUJ616	20	19341584		2
13			51.7	URB063	20	19341584		2
13			51.8	DIK5374	20	19696609		2
13			51.9	DIK2730	20	21006895		2
13			52.1	INRA052	20	22535312		2
13	q15		52.5	THBD	20	22974634		2
13			53.2	DIK2961	20	23573796		2	150486633
					20			2
13	q22		72	HCK	20	30103717		2	152565444
13			72.9	DIK5149	20	31242551		2
13			74.3	DIK2309	20	31845389		2
13		ctg66	75.1	BMS1784	20	32165985		2
13	q22dist		75.2	ASIP	20	32311831		2
13			75.3	DIK2890	20	32546492		2
13			76.6	DIK5305	20	34909661		2
13			77.1	DIK4350	20	35491706		2
13		ctg486	77.5	CSSM030	20	35838496		2
13	q22-q23		81	TOP1	20	39120068		2
13		ctg487	84.4	INRA196	20	41202621		2
13	q24prox		85	ADA	20	42682012		2
13		ctg488	91.4	AGLA232	20	46699979		2
13			94.5	DIK2117	20	49383108		2
13	q24	ctg67	95	MAF018	20	50279971		2
13			96.1	BMS995	20	50379881		2
13			97.3	BMS2319	20	50818743		2
13		ctg67	99.4	BM6548	20	51341688		2
13			102.1	DIK4468	20	52294616		2
13			104.9	CSSM017	20	53245771		2
13			105.4	DIK5243	20	53516309		2	170795058
					20			2
13	q21	ctg484	73.3	BMS1226	20	55052962		2	172330157
13	q21-q22		71.6	SPO11	20	55338248		2
13	q22		71.4	GNAS	20	56892858		2
13			71.1	DIK1151	20	57618722		2
13			71	MNB55	20	57770753		2
13		ctg483	70	BL42	20	57801316		2
13			69.9	DIK4806	20	58595188		2
13	q22prox	ctg485	67	PSMA7	20	60145179		2
13			66.7	DIK4065	20	60464583		2
13			64.9	BM1602	20	62115965		2
13			64.8	ETH7	20	62237562		2	181483998
14			57.7	DIK530	8	77150978		3	3471064
14			59.4	NRKM019	8	77669734		3
14		ctg494	59.5	BL1029	8	77770589		3
14			60.1	NRKM008	8	79473623		3
14	q22-q24		60.5	IL7	8	79807563		3
14		ctg495	60.7	BMS740	8	80224986		3
14			61.4	DIK4655	8	81012307		3
14	q21	ctg1435	63.1	BM1577	8	81801654		3
14			63.2	DIK4361	8	81921125		3	9490596
					8			3
14			103.5	BMS348	8	85128196		3	13473156
14			100	BL1036	8	85781381		3
14			99.6	INRA100	8	86500535		3
14			99.7	INRA092	8	86500535		3	14902543
								3
14			49	CSSM055	8	65263048		3	17384970
14			49.1	DIK4707	8	65322473		3
14			49.2	NRKM014	8	65653279		3
14	q19		49.7	CRH	8	67251237		3	19034691
								3
1	q42		111.5	GYG	3	150193330		3	19298453
1	q42		111.6	AGTR1	3	149898409		3	19904396
								3
1		ctg195	87	BMS4031	3	178922311		3	21419734
1		ctg196	87.1	BL26_1	3	178682628		3
1		ctg197	88.8	BMS4006	3	177484067		3
1			89	BMS4023	3	175656909		3
1			89.9	DIK4151	3	173941727		3
1			90	URB038	3	173483852		3
1	q34-q36		90.31	PRKCI	3	171422982		3
1					3	171382000		3	30561416
								3
1			85.5	RM509	3	179061800		3	31044327
1			85.4	DIK5103	3	179843207		3
1		ctg194	85	FXR1	3	182530760		3
1		ctg194	84.6	BM8246	3	182769409		3
1			84.5	BMS4048	3	182773910		3
1			84.4	DIK2080	3	182773910		3
1	q33		83.6	SOX2	3	182912777		3
1			83.1	DIK2731	3	183406887		3
1					3	184300657		3	35413330
								3
17			53	INRA110	4	123659738		3	35640832
17	q22dist		52.6	IL2	4	123730454		3
17			52.4	DIK4218	4	123958406		3
17			46.8	ILSTS023	4	129665470		3
17	q23		46.7	BM9138	4	130549329		3
17			46.2	DIK5152	4	131241426		3
17			45	DIK4080	4	131490316		3
17	q15		43	OARFBC48	4	133969824		3
17			40.6	DIK2346	4	135055621		3
17			38	FGF2	4	137439255		3
17			37.1	BMS941	4	138812644		3
17		ctg558	36.3	BMS2780	4	139603147		3
17			34.9	DIK4122	4	140325322		3
17			34.6	DIK5322	4	140795907		3
17		ctg557	34.5	INRA193	4	141150272		3	51293201
12			33.8	DIK5161	13	38198189		3	51900114
12			33.9	DIK4758	13	37846408		3
12			35.8	DIK2437	13	37120053		3
12			36	P38IP	13	36481630		3
12					13	35640355		3	55415255
								3
1	q41dist	ctg209	111.4	CP1	3	150615459		3	56883055
1			111.3	DIK5127	3	151209718		3
1		ctg208	111.2	BMS4032	3	151399315		3
1		ctg207	110.8	BMS4050	3	151724488		3
1	q41-q42		109.5	SIAH2	3	151941611		3
1			109.3	DIK2670	3	152000364		3
1		ctg206	108.1	BMS4028	3	152861064		3
1			108	RM194	3	154248029		3
1		ctg205	107	BMS4052	3	154652748		3
1		ctg11	105.2	BMS1170	3	157865571		3
1		ctg204	100.1	BMS119	3	160927521		3
1	q34-q36		100	IL12A	3	161189466		3
1			99.5	DIK2744	3	161915172		3
1			99.2	CSSM032	3	163428191		3
1		ctg203	98.4	BMS4010	3	164772929		3
1		ctg201	98.3	BR2724	3	165761203		3
1		ctg202	98.2	BMS4025	3	166349126		3
1		ctg200	98.1	BMS4045	3	166396267		3
1			98	DIK2445	3	166500001		3
1		ctg199	97.7	Texan6	3	167250899		3
1			93.9	DIK4817	3	168827841		3
1		ctg198	92.7	BMS4004	3	170275469		3	75712502
								3
					4	162662656		3	75804137
17			57.5	PPID	4	159987890		3
17			57.1	BMS1167	4	157689843		3
17			58	GUCY1A3	4	156945788		3	81821488
					4			3
17			0	BB718	4	156701650		3	82267450
17	q12		1	NPY2R	4	156487385		3
17			2.5	RM156	4	155954015		3
17	q12-q13	ctg555	4	FGG	4	155677794		3
17			4.8	DIK5240	4	154174834		3
17		ctg556	5.4	BMS1825	4	153160207		3
17			5.5	URB048	4	153137449		3
17		ctg556	5.6	BMS499	4	153045784		3
17					4	152399045		3	86530546
								3
3					1	154624624		3	86730947
3			27.4	DIK4193	1	154220786		3
3			27.5	ILSTS096	1	154205943		3
3			27.6	BMS2904	1	154032292		3
3			27.7	DIK4944	1	153614544		3
3	q21	ctg243	27.8	IDVGA53	1	153166311		3
3			27.9	DIK2101	1	152097948		3
3	q21		28	IL6R	1	151190741		3
3		ctg245	28.7	BMS2522	1	151022569		3
3			28.8	DIK4878	1	150486172		3
3	q21		28.9	S100A6	1	150320148		3
3			29	DIK2667	1	150282589		3
3	q21	ctg246	30.5	IVL	1	149545455		3
3			30.7	DIK5119	1	149518378		3
3	q21	ctg247	31	THH	1	149141017		3
3			31.9	DIK4196	1	149134368		3
3			32	DIK4708	1	149015238		3
3		ctg248	32.6	RME023	1	147995041		3
3			32.9	BMS963	1	147513985		3
3		ctg249	34	BMS482	1	147291498		3
3	q21	ctg249	34.1	FCGR1A	1	146567318		3
3		ctg249	34.2	BMS482	1	144827993		3
3			34.3	DIK2833	1	143325328		3
3			35	BMS819	1	142640772		3
3	q21dist		35.5	HSD3B1	1	119762055		3
3		ctg252	35.8	CSSM054	1	119601021		3
3			37.4	DIK4246	1	119307206		3
3			37.5	DIK2434	1	118898198		3
3			38	DIK5418	1	118826963		3
3			41	DIK4773	1	117423195		3
3	q21	ctg251	43.3	BL41	1	115985220		3
3		ctg253	46.1	BM723	1	115682241		3
3	q23		46.2	NGFB	1	115540580		3
3	q23	ctg254	46.5	TSHB	1	115385950		3
3	q23	ctg4624	47	NRAS	1	114790293		3
3			47.8	DIK5036	1	111994908		3
3			47.9	DIK2609	1	111851049		3
3		ctg255	48	BMS2075	1	110443864		3
3		ctg3202	52.3	BM4129	1	108889766		3
3		ctg3202	52.4	BM4129	1	108513902		3
3			52.5	DIK4353	1	107897945		3
3	q23-q24	ctg256	58	AMY1A	1	103952368		3
3		ctg257	59.4	INRA003	1	101164136		3
3			62.4	BMS2790	1	99133312		3
3			65	ILSTS029	1	95217142		3
3					1	94047357		3	121416267
								3
6			5.3	DIK4050	4	120339180		3	121430951
6			8	DIK2394	4	117040504		3
6	q12	ctg316	8.1	INRA133	4	116232735		3
6			8.2	DIK5153	4	116060756		3
6	q13		13	UGT8	4	115901126		3
6			14.6	DIK2602	4	114911197		3
6		ctg317	15.4	ILSTS090	4	114682722		3
6			20.2	DIK4498	4	110620977		3
6		ctg318	22	HADHSC	4	109268539		3
6			34.4	URB016	4	101736752		3
6			34.5	DIK2285	4	101638295		3
6		ctg320	35.4	BM1329	4	101270203		3
6			35.9	DIK5359	4	101170374		3
6	q16-q18		36	ADH1B	4	100583300		3
6	q15	ctg319	37	MTP	4	100061158		3
6			38.1	DIK1058	4	99944568		3
6			38.2	CSSM059	4	99488735		3
6			42.4	DIK4371	4	96713436		3
6	q23-q31		42.5	BMPR1B	4	96382683		3
6			42.6	DIK4511	4	95897295		3	141437407
								3
3			69.1	DIK4690	1	88411757		3	141469528
3			69.2	DIK2679	1	86986141		3
3		ctg261	69.3	BM6465	1	86080677		3
3			69.4	DIK2123	1	85730645		3
3		ctg262	72.1	BMS2095	1	83525580		3
3			72.2	DIK4925	1	82832563		3
3	q32.2		77	ACADM	1	75902458		3
3			77.6	DIK2912	1	75422794		3
3			77.7	DIK2702	1	74746570		3
3		ctg263	77.9	ILSTS064	1	73582320		3
3					1	70065690		3
3			79.8	DIK4768	1	69827030		3
3			80	DIK4755	1	69316608		3	158855550
14					8	56000000		4	3000000
14		ctg329	41.6	BMS1941	8	58563661		4
14			41.7	DIK4119	8	58710653		4
14			41.8	CBDIKM002	8	59649755		4
14			41.9	NRKM009	8	61002680		4
14		ctg492	45.8	BM4630	8	61870918		4
14			47.2	NRKM040	8	62066580		4
14			47.3	DIK2743	8	62153948		4
14			47	DIK4774	8	62572839		4
14			47.1	CBDIKM006	8	62572839		4	9376231
								4
14			85.2	RM137	8	95974473		4	9696617
14			86.7	DIK4087	8	94541929		4
14			87.8	DIK4177	8	93629904		4
14			87.9	DIK2233	8	93550644		4
14			88	DIK2127	8	93418556		4
14			89.9	NRKM012	8	92781423		4
14			90	NRKM006	8	92217678		4
14			95.2	BM6425	8	88590244		4
14			93.7	BMS2055	8	88158596		4
14			99	CA2	8	86563497		4	20053441
								4
9			52.3	DIK5130	6	100867688		4	21503151
9			54	DIK4720	6	99630584		4
9			55.4	BM4204	6	96230430		4
9			57	BMS434	6	94110284		4
9			57.1	DIK4926	6	93160317		4
9		ctg413	61.5	BMS345	6	91729319		4
9			61.6	ILSTS084	6	91337155		4
9			61.7	DIK2011	6	90864547		4
9			61.8	DIK1125	6	90551900		4
9			62.4	BMC701	6	90508628		4
9	q22		63	CNR1	6	88909681		4	35048816
								4
8			19.1	DIK4961	9	29474200		4	35088017
8	q14	ctg400	18.6	BM3419	9	29731244		4
8			14	TP53BPL	9	32530823		4	40398457
					9			4
8	q21		65	CNTFR	9	34541430		4	41796350
8			65.1	C9orf23	9	34600492		4
8	q13		65.6	GALT	9	34636666		4
8			66.6	NPR2	9	35786590		4
8			66.7	UW29	9	35859478		4
8			66.8	BMS2072	9	36692756		4
8			66.9	DIK2902	9	36692756		4
8			68.4	DIK4969	9	36913336		4
8			68.5	MGC14836	9	37875376		4	45783339
8
8					9	97117449		4	45903384
8			69	URB037	9	97459433		4	46091162
					9			4
8			100	ZNF189	9	101247963		4	49295719
8			102	CYLC2	9	102837217		4
8			111.6	DIK1169	9	110972856		4
8			115.2	DIK4432	9	112349310		4
8			117.8	DIK2621	9	114276170		4
8			118.3	INRA059	9	114603694		4
8			120.8	DIK2362	9	116773834		4
8			120.9	BMS2847	9	116880288		4
8			123	BMS836	9	117732312		4
8			124.8	BMS2629	9	118165858		4	66500000
					9			4
11			112.5	BMS607	9	120265186		4	69634540
								4
8					9	7000000		4	71500000
8		ctg402	41.6	BMS678	9	12870006		4
8			40.9	DIK2736	9	13273145		4
8		ctg401	33.9	TGLA10	9	18542554		4
8			32	URB068	9	19399080		4
8	q15		31.8	IFNB1	9	21067104		4
8	q15		31.7	IFNW1	9	21130630		4
8			31.6	DIK5385	9	21650649		4
8			31.5	BM310	9	21981611		4
8			31.4	BMS1591	9	23598183		4
8			31.3	DIK4614	9	23598183		4
8			22	TEK	9	27099485		4
8			21.2	RM372	9	28120016		4	93905703
								4
3			93.9	DIK4269	1	57864873		4	93917073
3		ctg1235	93.8	BMS2145	1	58592787		4
3			92.8	DIK2900	1	59406231		4
3			86.5	DIK4297	1	62837104		4
3			85.2	DIK4833	1	63663710		4
3			84.9	BM3020	1	63807159		4
3			84.8	DIK5000	1	63920473		4
3			83.5	RM038	1	64277130		4
3			82.8	DIK4037	1	65451714		4
3	q33		82.7	LEPR	1	65670814		4
3		ctg264	82.6	BM4301	1	65879433		4
3					1	67000000		4	102259623
3			95.5	DIK2686	1	57452118		4	102272388
3			96.9	DIK2597	1	57175087		4
3			97	INRA088	1	56024802		4
3		ctg266	99	BMS835	1	54805757		4
3			99.1	DIK5346	1	53350210		4
3			100	DIK4093	1	49915577		4
3	q35	ctg267	102.5	IDVGA35	1	48059785		4
3			102.6	DIK2726	1	47822383		4
3		ctg267	102.7	IDVGA35	1	47731133		4
3			102.9	BMS2891	1	45891383		4
3			103	DIK2251	1	45863330		4
3			105.3	DIK2889	1	44286584		4
3			105.4	DIK635	1	43760631		4
3	q35		107	CDC20	1	43493727		4
3			107.5	DIK4406	1	41562015		4
3			107.6	DIK4029	1	41537732		4
3			108.5	HAUT31	1	41155638		4
3			114.9	INRA197	1	36952782		4
3			115.6	DIK5164	1	36427531		4
3			116.6	BMS896	1	35399081		4
3		ctg268	118.6	BM2924	1	34564028		4
3		ctg269	120	BMS2833	1	33903863		4	127287326
					1			4
2	q45prox		109.5	AK2	1	33144117		4	128020427
2	q45prox		110	FABP3	1	31507566		4
2			110.1	BMS2519	1	31382529		4
2	q44	ctg239	110.2	IDVGA64	1	31381029		4
2			110.3	DIK4294	1	30786088		4
2	q44	ctg239	110.4	IDVGA64	1	30770402		4
2			114.5	DIK4572	1	27529334		4
2			114.8	DIK4418	1	27038824		4
2		ctg240	115	SMP1	1	26268771		4
2		ctg240	115.5	BM2113	1	26014176		4
2			116.1	DIK4580	1	25855741		4
2			116.4	DIK4985	1	25615487		4
2	q45		116.5	RHCE	1	25434184		4
2	q45		116.7	RHD	1	25344349		4
2			117.2	IDVGA37	1	24784758		4
2			118	DIK1155	1	24133858		4
2			125.4	DIK2084	1	19120625		4
2			125.5	DIK2198	1	18075624		4
2			125.6	DIK4627	1	18038448		4
2	q45	ctg241	126.4	IDVGA2	1	17696198		4
2			126.5	MFAP2	1	17046306		4	139891964
					1			4
16			65	ELA2A	1	15528542		4	140674873
16			65.3	IDVGA69	1	14041659		4
16			65.6	DIK2103	1	13582717		4
16		ctg549	66	ISAGBUTG1	1	12775989		4	143306923
					1			4
16	q21		54.2	NPPA	1	11840034		4	146498846
16			54.3	BMS1192	1	10605571		4
16	q21	ctg546	54.4	ETH11	1	10605571		4
16	q21	ctg547	54.6	PGD	1	10429503		4
16			57.4	DIK584	1	6943765		4
16			57.5	DIK4435	1	6874777		4
16	q21	ctg548	57.6	BM8225	1	6809249		4
16	q21	ctg84	60.1	IDVGA26	1	3723842		4
16			63.6	IDVGA25D	1	2890355		4
16			64	AKIP	1	384948		4	154324008
4					7	92329842		5	3152741
4	q13	ctg272	7.9	BL1024	7	89787180		5	4809739
4			74.1	DIK4682	7	89232082		5	5742327
4	q26	ctg283	72.4	BM6458	7	87835486		5	7968888
					7			5
4	q15-21		39	ABCB1	7	86874834		5	8666835
4	q15-21		39	ABCB4	7	86706422		5
4			39.1	DIK4816	7	85101220		5
4			39.2	BMS789	7	84279913		5
4			41.1	DIK4159	7	82604255		5
4			42.1	DIK4553	7	82442156		5
4		ctg277	43.2	BMS2646	7	81558550		5
4	q18		43.5	CACNA2D1	7	81224068		5	14583526
					7			5
4			38.9	DIK4266	7	79955244		5	16201482
4	q15		38	CD36	7	79912642		5	16500000
					7			5
4			44.6	DIK4373	7	78184970		5	18500000
4					7	76357853		5	19824807
4
4					7	101851111		5	19877419
4			46	DIK2875	7	102734921		5
4					7	104000000		5	22251641
								5
4					7	150000000		5	22783487
4			108.9	DIK5217	7	151293934		5
4			113.4	CSSM014	7	152771095		5
4					7	156000000		5	28236929
								5
11					2	26000000		5	28575741
11	q24dist		78	CAD	2	27378304		5
11			77.1	BM8118	2	27775929		5
11					2	28000000		5	30951434
								5
17			94	BB1542	22	30761869		5	31047540
					22			5	31592688
								5
6					4	1010000		5	31670272
6		ctg345	115.1	FGFR3	4	1939502		5
6					4	3912747		5	33832948
					4	8360901		5	34139554
6			129.5	BMS5002	4	7844409		5
6		ctg344	130	BL1038	4	7498703		5
6			130.8	DIK4992	4	6900762		5
6			134.4	OARJMP12	4	6713833		5	35301379
					4			5
6		ctg340	115.4	ETH8	4	6549436		5	35375082
6			115.3	DIK1005	4	6486500		5
6			115.2	DIK613	4	6486500		5
6					4	4506824		5	36643418
6		ctg341	119	BMC4203	4	9653784		5	37133956
6			123	DIK4485	4	10542093		5
6			121	BMS739	4	10678535		5
6			125.1	DIK2923	4	14216076		5
6			125.2	BM9047	4	14698973		5
6			126.7	DIK2861	4	16859592		5
6	q36	ctg343	127.3	BM2320	4	16894246		5
6			128	QDPR	4	17164291		5	43229763
					4			5
6			47.3	DIK1117	4	18782344		5	45500000
6			48	SLIT2	4	20297057		5
6			50.1	DIK4382	4	20643506		5
6	q17	ctg322	52.8	BMS1242	4	22499862		5
6			52.9	DIK4683	4	23330120		5
6			54.2	DIK4656	4	23613639		5
6			54.6	DIK4482	4	23885407		5
6			56.5	BMS690	4	25517843		5
6		ctg323	58.4	BL1099	4	26986419		5
6			58.5	MNB23	4	28480864		5
6			58.7	DIK4186	4	29211223		5
6			58.8	MNB208	4	29781443		5
6		ctg324	58.9	BMS518	4	30402132		5
6			59	MNB192	4	31419319		5
6			59.1	MNB178	4	32486237		5
6			63.8	BM4322	4	33811729		5
6			67.6	BMS5033	4	37246763		5
6		ctg326	67.7	BMS470	4	37369191		5
6			67.9	DIK4149	4	38089768		5
6			68.4	MNB209	4	39338487		5
6			71.5	DIK3026	4	41388941		5
6			71.6	DIK3024	4	41441755		5
6			72	DIK2291	4	42028535		5
6		ctg327	72.8	BMS360	4	43819585		5
6		ctg328	73	ILSTS097	4	44161436		5
6		ctg328	73.5	BM4528	4	44211506		5
6			74	DIK2248	4	44568807		5
6			75.2	DIK2294	4	45344018		5
6			76	FBN15	4	46317311		5	69741965
					4			5
6	q14		46	TXK	4	47909688		5	71476850
					4			5
6			77.6	DIK2163	4	52932759		5	72834087
6	q23	ctg922	77.7	BM4621	4	52984983		5
6		ctg331	78	RM28	4	54679877		5
6		ctg330	79	KIT	4	55273866		5
6			81.5	DIK4668	4	57468575		5
6		ctg332	82	BM415	4	57966768		5
6			83.5	DIK4808	4	62016788		5
6		ctg333	87.1	ILSTS035	4	64761475		5
6			87.2	DIK4766	4	65796835		5
6			87.3	DIK4237	4	66666295		5
6	q32prox	ctg334	88	GNRHR	4	68433811		5
6	q32		89	CSN2	4	71001824		5
6		ctg335	89.1	CSN1S1	4	71892294		5
6	q32	ctg335	89.4	CSN3	4	72053745		5
6		ctg335	89.8	ILSTS087	4	72172770		5
6			90.6	DIK4574	4	74041698		5
6			91.4	DIK5102	4	75064029		5
6		ctg337	97	AFR227	4	79013856		5
6		ctg337	97.8	BM4311	4	79079472		5
6		ctg338	98.5	BP7	4	79850268		5
6			99.9	DIK722	4	80942585		5
6	q33	ctg339	101.5	BM8124	4	81581448		5
6			107.2	DIK4827	4	85388762		5
6			108	DIK5150	4	85492119		5
6			111.9	DIK5279	4	87936575		5
6			113.4	DIK1177	4	88314647		5
6			114.4	DIK1178	4	88594008		5
6			114.9	DIK1179	4	88847596		5
6					4	89000000		5	103776742
								5
3		ctg260	68.3	HUJ246	1	89785765		5	104189849
3			68.1	DIK4664	1	90311995		5
3			68	BMS937	1	90311995		5
3			66.5	BM220	1	92754973		5
3			66.4	INRA130	1	92840939		5
3		ctg258	66.3	INRA123	1	92840939		5
3					1	93000000		5	107345107
								5
6					4	483000		5	107389115
6	q36		115	PDE6B	4	609394		5	107853450
								5
17			58.5	PXMP2	12	131874558		5	109186644
								5
17					22	27477760		5	109879400
17			91.4	DIK4243	22	26375852		5
17			90	ADRBK2	22	24285488		5
17			88.5	DIK5190	22	23548425		5	112319917
17								5
17			86	CORO1C	12	107541354		5	112567404
17			85	RM323	12	108549287		5
17			84.1	DIK4712	12	108620700		5	113933194
17			68	DIK2023	12	119779741		5	114006562
17			68.5	COX6A1	12	119338647		5
17			69	PLA2G1B	12	119222638		5
17			70	RPLP0	12	119097229		5
17			71	DIK5360	12	117685672		5
17			71.4	DIK5227	12	117181537		5
17		ctg562	72.2	BL50	12	117091171		5
17		ctg563	74.8	TGLA170	12	116302246		5
17	q25		75	NOS1	12	116113698		5
17		ctg563	75.4	ILSTS058	12	116069832		5
17			76	DIK2766	12	116015053		5
17			77	DIK4907	12	114893020		5
17			78	DIK4383	12	114499852		5
17			78.1	DIK4978	12	114144345		5
17			78.2	DIK5024	12	114144345		5
17	q26	ctg564	80.9	BM1862	12	112645837		5
17					12	109368985		5	121702852
								5
17			67.4	CSSM033	12	120059951		5	121860534
17			67.3	DIK2327	12	120839882		5
17			67.2	HUJ223	12	121986581		5
17		ctg561	66.5	BM8125	12	123129938		5
17			65	SCARB1	12	123789586		5
17			64	DIK2910	12	124157959		5
17			63.5	DIK2747	12	124481334		5
17			62.5	URB002	12	127621920		5
17		ctg559	59.6	BMS1879	12	129590665		5	128952722
								5
25			47	DIK2673	7	68487253		5	129111655
25			46.5	BMS1353	7	68487253		5
25			46	ETH153	7	69186859		5
25			45.9	DIK4422	7	69226458		5
25			43.4	DIK614	7	70385010		5	130050428
					7			5
25			53.4	BM7207	7	72637324		5	134389633
25	q22dist	ctg670	54	ELN	7	72887131		5
25			55	POMZP3	7	75883957		5	133391063
25								5
25			55.5	DIK4721	7	101780808		5	135130229
25			57.6	PAI1	7	100465136		5
25			58	SERPINE1	7	100365166		5
25			58.2	DIK620	7	100078760		5
25	q22		58.4	EPO	7	99965972		5
25			58.6	ACTL6	7	99885378		5
25			58.8	STAG3	7	99443256		5	137252992
								5
25			59.6	EIF3S9	7	2169719		5	137681203
25			60.6	DIK609	7	3352624		5
25			62.8	HAUT39	7	5215601		5
25			63	PSCD3	7	5974649		5	142184817
								5
25			59.2	NPTX2	7	97891289		5	143061420
25			59	CPSF4	7	98681298		5	144966146
								5
12			42.7	RM162	13	24888622		5	145096046
12		ctg464	40.2	BMS712	13	27554376		5
12	q15		40	FLT1	13	27832246		5
12			39.9	DIK2684	13	28104091		5
12			37.5	CSSM048	13	31104235		5
12			37.4	TEXAN3	13	31322285		5
12	q15		37.3	BRCA2	13	31787616		5
12			37.2	DIK1069	13	31857274		5
12					13	33000000		5	149978355
4		ctg273	12.6	BMS1788	7	92813821		6	3000000
4	q13		14.5	PON2	7	94681343		6
4			17	DIK5138	7	96133787		6
4	q14		17.1	TAC1	7	97006364		6	7647929
4
4					7	6813457		6	7667841
4			18.8	McM218	7	8735124		6
4			23.9	DIK5113	7	12760486		6	13268523
4			52.4	HUJ673	7	111387715		6	13272134
4			52.2	DIK008	7	113045161		6
4		ctg279	51.3	MAF50	7	113221235		6
4	q23-q25		48	CFTR	7	116713967		6	18219678
					7			6
4			80.9	DIK2353	7	119606740		6	21263145
4	q32		87.3	LEP	7	127475283		6
4	q32		88	OPN1SW	7	128006497		6
4			88.5	ATP6S14	7	128096884		6
4			89	UBE2H	7	129067836		6
4			90.4	DIK4042	7	131231357		6
4			90.5	DIK5284	7	131327153		6
4			90.6	DIK2805	7	131575365		6
4			91.2	BMS648	7	131679006		6
4	q32-q33		93.2	BPGM	7	133788814		6
4			94.2	DIK4259	7	134966681		6
4			95.1	BM6315	7	136247768		6
4			95.2	DIK4236	7	136429145		6
4			96.4	DIK2646	7	139419742		6
4			99.9	DIK2579	7	140577610		6
4	q34dist		101	SSBP1	7	140891466		6
4	q34		101.1	MGAM	7	141148862		6
4			101.2	DIK5403	7	141296381		6
4			101.3	BM2023	7	141435643		6
4			101.4	DIK4290	7	142772606		6
4		ctg287	102.1	TGLA159	7	143222503		6
4			104	DIK4099	7	144536141		6
4			104.5	DIK503	7	145654695		6
4			104.6	DIK2756	7	145727005		6
4			105	BR6303	7	145767353		6	49119559
								6
4			70.3	DIK2472	7	24064817		6	49144058
4	q25-q26		70	NPY	7	24097046		6
4			69.1	DIK2811	7	24955555		6
4			69	DIK2746	7	25414525		6
4			68.9	DIK4473	7	25444088		6
4		ctg282	68.8	BMS2571	7	25446050		6
4			68.7	DIK5026	7	26641281		6
4			68.6	BMS3002	7	27920178		6
4			67.5	RM232	7	28284053		6
4			64.8	BMS3013	7	29898877		6	57069097
								6
6			45	SPP1	4	89261740		6	57664169
6	q17	ctg321	44	BMS2508	4	91352715		6
6			43.9	DIK4649	4	94396385		6
					4	95000000		6	64966068
6			2.6	DIK680	4	122420577		6	65633366
6					4	121338195		6	66787824
								6
3			80.4	DIK4990	1	67499866		6	67148787
3					1	67344190		6	67744595
								6
11	q21-q23		62.4	IGKC	2	88995941		6	67957513
11			63.4	DIK4675	2	85390625		6
11			64.4	DIK2772	2	83257961		6
11			66	INRABERN169	2	80529635		6	77592843
					2			6
11			24.1	AUP1	2	74665435		6	83255575
11	q15		24.2	WBP1	2	74597231		6	83300098
					2			6
11			19.5	BM716	2	74578304		6	83462734
11	q13		20	MTHFD2	2	74337407		6
11		ctg441	21.1	BMS2569	2	73197287		6
11		ctg442	21.6	BMS1953	2	72164096		6
11			22.6	DIK4637	2	71122733		6
11	q14		23	TGFA	2	70589095		6	86446494
					2
11			74	DIK2897	2	70265432		6	87063440
11			73.5	DIK4844	2	69927050		6
11			73.4	DIK5337	2	69017950		6
11					2	68606393		6	88064600
								6
					3	130168000		6	88110617
22			86	RAB7	3	129951654		6
22	q24		86.2	CPA3	3	129526964		6
22			88.2	DIK5307	3	127986923		6	91085739
22					3	12 914 27		6	91098746
22			85.4	DIK2988	3	13898225		6
					3	15112000		6	92634151
22		ctg640	54.1	BM2613	3	63610397		6	92738073
22			52.8	DIK5363	3	65365961		6
22			51.3	DIK2850	3	66656504		6
22	q22	ctg639	49	BMS390	3	68381608		6
22			48.9	CSSM041	3	68769353		6
22			48	UBE1C	3	69186571		6
22	q22		47	MITF	3	69986539		6
22			44.7	CSSM058	3	71919037		6
22					3	73000000		6
22			42.4	DIK4389	3	73827760		6
22			42.3	BMS2573	3	74083034		6
22			42	BM1520	3	74135012		6	102641686
22
22			38	DIK4689	3	1919425		6	103991578
22			37.5	DIK2581	3	1960718		6
22			37.2	DIK2996	3	2149170		6
22	q13	ctg638	32.9	HUJI75	3	6091899		6
22		ctg637	31.2	AGLA13	3	7319022		6
22	q13		28	OXTR	3	8767093		6
22			26.6	BM8247	3	10287373		6
22	q13		26.5	ATP2B2	3	10344691		6	114316881
					3			6
22			77	DIK4304	3	10617905		6	114701558
22			78.9	DIK2398	3	11064857		6
22	q24dist		79.4	HRH1	3	11277374		6
22	q24dist	ctg145	83	BM4102	3	12200639		6	116243049
22
22	q23-q24		85.6	RHO	3	130730179		6	116248264
					3	131097225		6	116632404
								6
28					10	45538174		6	116657846
28			61	CXCL12	10	44185616		6
28			61.7	DIK1143	10	43689754		6	117603883
					10			6
28			16.2	LOC221002	10	43009988		6	118366002
28	q13	ctg701	16.1	IDVGA29	10	42985367		6
28	q13	ctg701	14.8	BMC1002	10	42861821		6
28			14.7	DIK5300	10	42775616		6
28					10	38157905		6	118894561
								6
5					12	1983938		6	119025051
5	q35	ctg311	116.9	BM2830	12	890504		6	120756708
								6
17					22	15940000		6	120895208
17					22	16948000		6	121642744
								6
5					12	8182577		6	123243683
5			108.2	DIK2393	12	7268301		6
5			108.3	DIK583	12	7161265		6
5			108.5	JAB2	12	6636140		6
5			108.9	BMS772	12	6191137		6
5	q35		109	VWF	12	6000511		6
5			109.8	DIK2017	12	5833445		6
5			111	DIK5238	12	5183187		6
5			111.4	DIK2752	12	5135529		6
5			111.6	UW48	12	5135529		6
5	q35prox		112	FGF6	12	4413568		6
5			114.6	DIK4891	12	4010892		6
5			114.7	ETH2	12	3947328		6
5			114.8	DIK2122	12	3548807		6
5					12	2804776		6	129120296
5					12	9796000		6	129173761
5			107	DIK4843	12	10256955		6
5		ctg310	105.7	BMS1658	12	10451520		6
5			103.5	ILSTS034	12	12935557		6
5		ctg309	103.2	BM315	12	12935557		6
5			91	DIK4722	12	22703265		6
5		ctg308	90.9	BMS1248	12	23620399		6
5			90.8	DIK2413	12	23992874		6
5		ctg307	90.7	BM8230	12	24268795		6
5			90.4	DIK4559	12	24440235		6
5	q33		89	BCAT1	12	24895468		6
5			86.4	DIK4441	12	26230515		6
5			85.6	DIK545	12	27791828		6
5			84.1	DIK5104	12	32164590		6	149000000
18			77.6	DIK5075	19	60337253		7	3229312
18	q26	ctg95	84.1	TGLA227	19	62837812		7	11036831
18			69.9	DIK5220	19	52574823		7	11242094
18	q24	ctg581	67.8	IDVGA55	19	52436218		7
18			67.7	RME001	19	51942304		7
18	q24dist		67	PTGIR	19	51815649		7
18			66.4	DIK4234	19	51185355		7
18	q24		66.3	DMPK	19	50964818		7
18	q24		66.2	VASP	19	50702600		7
18			66.1	DIK3014	19	50635013		7
18			66	DIK3006	19	50540114		7
18	q24		65.9	CKM	19	50501510		7
18			65.8	DIK4535	19	50439553		7
18	q24dist		65.7	APOC2	19	50143562		7
18	q24		65.6	APOC1	19	50109418		7
18			65.5	DIK4318	19	49999320		7
18			63.4	DIK2464	19	46905680		7
18	q24-q25		62	TGFB1	19	46528067		7
18	q24		61.5	CYP2B6	19	46189046		7
18			61.3	BMS929	19	46146846		7
18	q24		61.2	ITPKC	19	45920332		7
18			61.1	DIK4232	19	45476806		7
18	q23-q24		61	ACTN4	19	43863586		7
18		ctg580	60.3	BMS833	19	43852434		7
18	q24prox		59	RYR1	19	43616202		7
18	q24		57	ZNF146	19	41411487		7
18	q24prox	ctg578	56.5	GPI	19	38976457		7
18			56.4	DIK4528	19	38952014		7
18			56.3	DIK4960	19	38693767		7
18		ctg579	54.7	ILSTS002	19	37455392		7
18		ctg577	50	BMS2914	19	36453543		7
18			48	DIK2804	19	36310273		7
18	q22	ctg576	47	BM7109	19	35243064		7
18					19	34789041		7	35016170
18					19	56583009		7	37371289
18			73.6	RM128	19	55444158		7
18	q24		73.2	IRF3	19	54854640		7
18	q24dist		73	LHB	19	54211048		7
18		ctg582	72.7	BAX	19	54048710		7
18	q24		72.5	BCAT2	19	53990134		7
18		ctg582	72	BMS2785	19	53923980		7	40003815
								7
29			30	AIBP63	11	18256876		7	40180522
					11			7
29	q24prox	ctg712	68	LDHA	11	18385969		7
29			29.6	MNB96	11	19158574		7
29			29.5	MNB108	11	19322340		7
29			29.4	MNB164	11	19982672		7
29			29.3	MNB154	11	20213631		7
29			29.2	MNB150	11	20323746		7
29	q15	ctg712	29.1	BMS1600	11	20388710		7
29			28.2	MNB114	11	21215224		7
29	q15	ctg711	24.2	OARVH110	11	22605917		7
					11	25897662		7	49942024
								7
21	q12-q13	ctg128	19.3	OCA2	15	26018053		7	50805995
21	q12-q13		19	GABRB3	15	24342555
21	q12		18.8	UBE3A	15	23135355
21	q12		18.6	NDN	15	21481923			56123666
21			1.1	DIK4593	15	21361956		7	56193877
21	q17dist	ctg118	20	CHRNA7	15	30247972		7	56986251
21			3.4	DIK4010	15	99129456		7	59577683
21			3.5	CSKB068	15	98345279		7
21	q12		4	MEF2A	15	97973458		7
21			5.5	DIK5182	15	97235562		7
21			5.6	IGF1R	15	97134827		7
21		ctg632	11	BMS1117	15	95330628		7
21			14.4	DIK2272	15	94033658		7
21			15	BM3413	15	93868121		7
21			18.3	DIK2492	15	92878147		7	65500000
					15			7
21			24.4	DIK4602	15	90006339		7	67831802
21			23.8	ILSTS095	15	89496699		7
21			23	ILSTS052	15	89373077		7	69011041
								7
21			27.3	DIK4780	15	84517957		7	70199789
21		ctg129	27.4	BMS1494	15	84790991		7
21			27.5	DIK696	15	84919052		7
21			27.8	DIK2827	15	84983407		7
21			28	DIK4147	15	85179096		7
21			28.5	OARCP134	15	85702150		7
21			29	BP33	15	86209833		7
21			29.3	DIK2748	15	86355610		7
21			29.5	DIK5010	15	86737703		7
21			30	DIK4001	15	87644311		7
21	q17-q22		30.1	POLG	15	87660562		7
21			30.2	DIK4181	15	87667913		7
21			31	FURIN	15	89219925		7	74515487
21								7
21					15	83324675		7	74664808
21			31.8	DIK4584	15	81150516		7
21		ctg633	34.1	MCM148	15	80119849		7
21			35	BMC4228	15	79311707		7
21			35.9	INRA103	15	78559355		7
21			37	DIK4291	15	78258334		7	78468968
								7
29	q13		5	TYR	11	88603918		7	80588572
29			6.8	ILSTS057	11	88035697		7
29			6.9	MNB153	11	87992780		7
29			8	DIK4589	11	87396119		7
29			8.1	MNB163	11	87215557		7
29		ctg706	8.2	BMS1112	11	87000586		7
29			8.3	MNB142	11	86878628		7
29			9.8	MNB100	11	86100821		7
29			11.7	DIK2197	11	84388815		7
29		ctg707	11.3	BMS764	11	84295720		7
29			12.2	ARO26	11	83822323		7
29			15.6	DIK4188	11	82481449		7
29			18.5	DIK4465	11	80056141		7
29			18.6	DIK4179	11	79975678		7
29			19	MNB97	11	79448195		7
29		ctg709	19.5	BMS1787	11	79128039		7
29			19.6	CSSM013	11	79002410		7
29			20	DIK2791	11	78859238		7
29			20.1	MNB104	11	78858723		7
29			21.1	MNB147	11	78682032		7
29	q15	ctg709	21.2	BMC8012	11	78592719		7
29			21.7	MNB107	11	77874062		7
29			22.1	NRKM013	11	77874062		7	90992627
					11			7
15	q25	ctg523	70	IDVGA10	11	77765980		7	91122849
15			67.9	UVRAG	11	75203922		7
15			67.8	INRA145	11	75001062		7
15			67.2	IDVGA32	11	74757684		7
15			65	IDVGA28	11	74714718		7
15	q25	ctg529	62	ARRB1	11	74654241		7
15			61	UCP2	11	73363364		7
15		ctg522	60.5	PHRET1	11	72813468		7
15		ctg79	59.3	KIAA0769	11	72255342		7
15			59.2	INRA046	11	72062396		7
15			58.4	DIK5187	11	72033245		7
15	q25	ctg79	58.3	TRPC2	11	71493479		7
15					11	71387587		7	96126119
15								7
15			58.1	DIK5070	11	3820200		7	96181838
15	q25	ctg521	57	STIM1	11	4131185		7
15		ctg521	56	RRM1	11	4131185		7
15		ctg519	55.5	DIK036	11	5116445		7
15		ctg519	55	INRA266	11	5178358		7
15	q25prox		54.3	HBB	11	5204770		7
15		ctg520	54.1	RNF21	11	5760702		7
15		ctg72	53.9	MRPL17	11	6005077		7
15		ctg72	53.7	APBB1	11	6692413		7
15			53.6	DIK4324	11	7400332		7
15			52	DIK1106	11	8703996		7
15		ctg517	51.5	C11ORF15	11	8747252		7
15		ctg517	51	ST5	11	8888793		7
15		ctg516	49	WEE1	11	9551885		7
15		ctg515	48.5	EIF4G2	11	10607671		7
15		ctg515	48.2	BMS2684	11	11461687		7
15			47.6	DIK1168	11	11631738		7
15		ctg516	47.5	DKK3	11	11941228		7
15		ctg78	47	PARVA	11	12355678		7
15			46.6	DIK2330	11	12542444		7
15			44.2	DIK4041	11	13310660		7
15	q22-q27		44.1	PTH	11	13470177		7
15		ctg514	44	ABS011	11	13821927		7
15		ctg514	43.9	EST1456	11	13925270		7
15			43.5	DIK4797	11	14119008		7
15		ctg513	43	PSMA1	11	14278621		7
15			42.7	DIK4632	11	14953166		7
15		ctg512	42	NOR04	11	16069311		7
15			41.3	INRA050	11	16176145		7
15			41.2	DIK2660	11	16402914		7
15	q23	ctg511	41	NUCB2	11	16965461		7
15			40.7	DIK4398	11	17473082		7	110370258
								7
25			15	ILSTS043	16	17186577		7	111256824
25			17.3	URB033	16	17430334		7
25			17.4	RM404	16	17630626		7
25			18.7	DIK2497	16	19121254		7
25			22.7	DIK5096	16	21247654		7
25			23.4	DIK2484	16	21575109		7
25			22.6	BMS2843	16	22092874		7
25			24.8	DIK4643	16	22907818		7
25			26	PRKCB1	16	23754860		7
25			28.4	URB036	16	24231228		7	116848797
					16			7
25			31.7	RM134	16	25510370		7	117518691
25			32	DIK5260	16	25510370		7
25			33.4	ILSTS046	16	25717502		7	118000000
					16			7
25			31.6	DIK2478	16	25810343		7	118200000
25			31.5	BM737	16	25810343		7
25			30.9	DIK2077	16	25864527		7	118400000
					16			7
25			40.2	DIK4911	16	30057952		7	120722602
25			42	DIK5139	16	31028117		7
25			42.1	FUS	16	31098968		7
25			42.2	ITGAD	16	31312182		7	122321190
								7
26		ctg683	52	EIF3S10	10	121080892		7	122357565
26		ctg683	52.1	GPRK5	10	121119944		7
26			53.1	IDVGA59	10	121796248		7
26		ctg684	53.4	TGLA429	10	122731274		7
26		ctg684	53.5	BMS882	10	123343779		7
26		ctg685	56	M84603	10	125002852		7
26		ctg685	57	PTF21	10	125094650		7
26			58.7	DIK2363	10	125687517		7
26	q23prox		59	OAT	10	126075868		7
26		ctg40	60.5	BM804	10	126990331		7
26		ctg40	61	CTBP2	10	127154625		7
26			61.9	DIK2279	10	127765893		7
26			71.5	DIK5320	10	129569228		7
26		ctg686	71.6	ILSTS091	10	129708649		7
26		ctg686	74.7	MAF36	10	131029703		7
26	q21		75	SCD	10	131752550		7
26			79.4	DIK2724	10	134612796		7
26	q23	ctg688	80	CYP2E1	10	135235466		7	135165699
								7
29			71	PSMD13	11	232884		7	135259333
29	q24ter	ctg715	70	IGF2	11	2138639		7
29			69.1	DIK5196	11	2905529		7
29			69	ILSTS81	11	2970507		7	138192263
								7
29			67.6	DIK4499	11	70584470		7	138206334
29	q24		65.8	BMS1948	11	69358571		7
29	q24		65.7	CCND1	11	69165115		7
29			65.6	MNB141	11	69021343		7
29			65.5	MNB151	11	68938588		7	139729957
7			26.8	DIK4091	19	7576253		8	3306000
7			25.6	DIK2989	19	7831485		8	3848044
12			100.7	DIK4128	13	103385742		8	4146377
12		ctg473	102	BMS1316	13	104164646		8
12			103.5	DIK4346	13	104778419		8
12			104.9	DIK2981	13	105556012		8
12		ctg475	106.8	HAUT1	13	108314399		8
12	q33-qter	ctg474	109	F10	13	112825132		8
12			109.4	DIK4583	13	112974809		8
12	qter		109.5	LAMP1	13	113008277		8
12			110	INRA209	13	113547386		8	13260759
27					8	0		8	13286421
27			0	DIK4075	8	4629850		8
27		ctg689	0.1	BMS2168	8	4859600		8
27			0.2	DIK4176	8	4859600		8
27	q12.1	ctg689	0.3	BMS2104	8	6300810		8	18636337
					8
27	q13		25	DEFB1	8	6715510		8	19056931
27	q12		26	DEFB4	8	7524012		8	20698963
27	q18-q19		56.8	FNTA	8	43030655		8	21188690
27			56.6	BB701	8	42778710
27			55.8	HUJI-13	8	42223816
27	q19		55.5	PLAT	8	42152101
27	q19		55	ANK1	8	41631617
27		ctg697	54.5	BM1857	8	41606137
27		ctg697	54.4	BMS2116	8	41175149
27			54.3	DIK2778	8	41128266
27			47.6	DIK4820	8	40191788
27	q18-q19		47.5	FGFR1	8	38391275
27			47	BB708	8	38315511
27			46.7	DIK2351	8	38222381
27	q18-q19		46	STAR	8	38120515
27		ctg155	45.3	INRA134	8	37642878
27			34.6	IOBT313	8	32221545
27	q16	ctg696	34.5	CSSM043	8	31994801
27			34.4	BMS689	8	31913915
27					8	29249539		8	33606678
27								8
27			30.6	DIK4129	8	9372610		8	33630639
27			29.2	DIK4084	8	8440431		8	35001202
								8
27					8	12914144		8	35293919
27			24.6	DIK2356	8	14431945		8
27	q13	ctg695	22.4	BMS1385	8	14780563		8
27			19.5	INRAMTT183	8	17611382		8	40278299
27								8
27		ctg693	15.2	RM209	4	188415059		8	40335099
27			14.7	BMS641	4	188204828		8
27	q12		14	MTNR1A	4	187830070		8
27	q15		12	F11	4	187572478		8
27	q12.2	ctg692	10.1	BM6526	4	183564845		8
27			9.8	DIK2365	4	183493674		8
27			9.6	DIK2630	4	183262646		8
27		ctg690	7.9	BM871	4	182569207		8
27			5.4	DIK4745	4	182006929		8
27			1.3	DIK2191	4	177881286		8	53042643
					4			8
8			4.6	DIK5369	4	175767630		8	55350699
8			4.5	DIK4442	4	174909230		8
8			2.7	DIK703	4	172884132		8
8			2.4	DIK5348	4	172519386		8
8			0	UW47	4	170805770		8
8					4	163861629		8	66504478
27					8	18000000		8	66597890
27			59	DIK2425	8	18710085		8
27			57.2	DIK5134	8	19658493		8	67505845
					8			8
8			72	LPL	8	19841144		8	68029951
8					8	20151513		8	68284030
7			6	p66alpha	19	19430396		8	68813566
7	q13	ctg347	7.5	COMP	19	18838329		8
7		ctg346	8.5	RM012	19	18082122		8
7		ctg346	9	INSL3	19	17607800		8	70061700
					19			8
7			17.6	DIK2626	19	17267992		8	70555695
7		ctg348	17.5	ILSTS001	19	15762717		8	71722899
5			80.1	DIK2610	22	32522862		8	71965827
5		ctg306	80.2	BM1819	22	33093398		8
5			81	DIK4710	22	33704876		8
5	q32	ctg26	81.9	RM029	22	35109166		8	74432764
17			10.4	DIK4384	4	150410836		8	74483917
17			15.1	DIK4189	4	149152772		8
17			17	EDNRA	4	148759734		8
17			18.7	DIK4703	4	148130479		8
17			18.8	BMS2220	4	147986214		8
17			18.9	URB062	4	147437235		8
17			19	DIK2105	4	147412474		8
17			24.4	DIK4976	4	144834871		8
17	q13-q14		28.7	IL15	4	142915359		8
17			34.4	DIK5105	4	142466407		8
17					4	141802957		8	82691600
7		ctg351	14.7	BM9289	19	14812794		8	82824283
7			15.5	DIK2211	19	14368873
7		ctg36	15.6	BP41	19	14154828		8	83215782
					19			8
7		ctg36	20.7	DIK079	19	13476467		8	83678856
7			20.6	DIK5394	19	13236628		8
7		ctg352	20	DNASE2	19	12768888		8
7		ctg353	19.5	MANB	19	12627837		8	84354016
18			20.6	BMS14	16	45909046		8	84533168
18			20.7	DIK5052	16	46569865		8
18			20.8	TEXAN10	16	46734568		8
18			21.7	DIK2972	16	47798945		8
18			21.8	DIK5042	16	48741010		8
18	q15	ctg570	23	BM3027	16	49236772		8
18		ctg571	24.5	BMS2213	16	50260666		8
18			30.7	DIK1112	16	52607724		8
18	q15	ctg573	31	GNAO1	16	54789449		8
18	q15		31.2	MT2A	16	55199996		8
18			31.4	DIK2556	16	55241555		8
18			32	DIK4792	16	56071677		8
18			32.1	DIK4692	16	57311857		8
18			40.1	BMS2554	16	63417060		8
18			40.2	RM320	16	64045529		8
18		ctg575	40.3	INRA185	16	64273986		8
18		ctg574	40.4	BM8151	16	64531786		8
18			40.5	DIK2968	16	64662761		8
18			42.1	HAUT14	16	65912875		8
18			42.2	DIK4896	16	65924305		8
18			43	DIK4310	16	66028773		8
18			43.3	DIK2342	16	66950119		8
18					16	70704312		8
18			45.2	DIK1113	16	73352985		8
18			45.3	DIK4059	16	73627317		8	110834431
					16			8
18			1.3	BMS2559	16	73797630		8	111162487
18			1.8	DIK2926	16	74249475		8
18			2.7	IDVGA42	16	75801189		8
18	q12	ctg565	2.8	IDVGA31	16	76011000		8
18	q12	ctg565	2.9	BMS1355	16	76503958		8
18			6.3	DIK2852	16	78112146		8
18			4.7	DIK5411	16	78161282		8
18		ctg566	7	BM856	16	79586687		8
18			8.7	BR4206	16	79759694		8
18			11.8	INRA038	16	82076414		8
18	q13	ctg567	13.2	BMS2355	16	82596153		8
18			13.5	BMS1322	16	82948108		8
18		ctg568	15.7	UWCA28	16	84395923		8
18			15.8	DIK4861	16	84626668		8
18			18.6	DIK1099	16	87781628		8
18	q13		19	DPEP1	16	88219410		8
18	q13		19.1	MC1R	16	88512788		8	122893184
28					1	225000000		8	122941001
28	q19		66	AGT	1	227145321		8	123843660
					1			8
28			1.1	INRA201	1	227324785		8	124009211
28					1	231000000		8	126250307
13					10	35143929		8	126323138
13			29.6	DIK4536	10	34371158		8
13			29.7	DIK5366	10	34317401		8
13			31.4	DIK5112	10	33375205		8	128488755
15			0	DIK5241	11	104082154		9	5219267
15			0.1	DIK2777	11	104045621		9
15			1	MNS053	11	103216987		9
15	q12prox	ctg74	2	MMP1	11	102018125		9
15		ctg74	3	MMP3	11	101997514		9
15		ctg499	8.2	MGTG13B	11	98649355		9
15			8.3	DIK4032	11	97213612		9
15			8.4	DIK710	11	96790252		9
15			8.5	DIK5326	11	96627084		9
15		ctg500	9.4	BR3510	11	95710132		9
15			10.4	DIK5303	11	95675000		9
15	q12	ctg501	14	BMS2533	11	94164881		9
15					11	92342437		9	15549948
					11			9
29			1	BM4602	11	92105296		9	16000000
29			1.1	DIK4699	11	91719311		9
29			1.9	BMS1857	11	91637681		9
29			2.2	BMC2228	11	91067368		9
29			2.5	BMS1244	11	90666464		9	18164010
7			22.2	DIK5321	19	9875283		9	18271893
7	q15	ctg354	22.3	DNMT1	19	10105022		9
7			22.5	IDVGA62A	19	10152044		9
7		ctg354	22.6	ICAM3	19	10305456		9
7		ctg356	22.7	URB051	19	10575015		9
7			22.8	DIK4421	19	10744121		9
7		ctg355	23	EST1379	19	11144877		9
7	q15	ctg355	24	LDLR	19	11144877		9
7			24.4	DIK4204	19	11369903		9	22141037
4					7	32000000		9	22222410
4		ctg286	63	INRA072	7	33310228		9
4			60.5	DIK4876	7	34258707		9
4			60.4	DIK4876	7	34301297		9
4					7	35966104		9	25553335
15	q29	ctg539	109.8	BMS429	11	134270415		9	25766516
					11
29			45	JAM3	11	133444188		9	26645461
29			44.3	DIK5291	11	133130832		9
29			40.7	MNB206	11	133082563		9
29	q22		40.5	OPCML	11	132319197		9
29			46.7	BMC3224	11	132288716		9
29			47.1	MNB143	11	132187214		9
29			47.2	MNB170	11	131520801		9
29			48.8	DIK2565	11	131145063		9
29			50.9	DIK4953	11	129262146		9
29		ctg714	40.2	RM040	11	129106377		9
29			40.1	MNB105	11	128996627		9
29			39.8	MNB123	11	128571935		9
29			38.1	DIK2193	11	127856244		9
29	q22	ctg713	37.2	BMS2149	11	126835437		9
29			36	DIK4966	11	125964411		9
29			34.6	DIK5406	11	125611783		9
29			34.2	MNB145	11	125502167		9
29			33.6	MNB166	11	124819212		9
29			33.5	MNB149	11	124775422		9
29			32.9	MNB168	11	124253238		9
29			32.8	MNB127	11	124253238		9
29			31.7	MNB124	11	124065364		9
29			31.3	MNB99	11	123831185		9
29			30.6	MNB103	11	123424161		9
29			30.5	MNB162	11	123249469		9	40077314
					11			9
15			40.2	DIK2302	11	123142884		9	40966047
15		ctg509	39.1	BMS1782	11	123112959		9
15	q22	ctg509	39	JAB4	11	122790584		9
15			38	HEL1	11	122642099		9
15		ctg507	37	HSPA8	11	122433412		9
15		ctg508	36.5	CRTAM	11	121512771		9
15		ctg506	36	SORL1	11	121176565		9
15			35.7	DIK5181	11	121135807		9
15			35.1	DIK5344	11	120509174		9
15			33.6	DIK5129	11	120347245		9
15		ctg505	31.3	JAB8	11	120148862		9
15		ctg505	31.2	JAB1	11	119725560		9
15		ctg504	30.6	EST1471	11	118906063		9
15		ctg76	30.4	ORP150	11	118463735		9
15		ctg76	30.2	CD3D	11	117373491		9
15		ctg505	30	BMS96	11	117223670		9
15		ctg503	29	PAFAH1B2	11	116578952		9
15	q21		28	APOA1	11	116213334		9
15			27	DIK2871	11	115195935		9
15			26.3	DIK4547	11	114475259		9
15		ctg80	24.6	INRA224	11	113652467		9
15			22.6	DIK5232	11	112914566		9
15	q14-q21		22	NCAM1	11	112398983		9
15			20.6	DIK4405	11	112273104		9
15			20.2	DIK2980	11	111916114		9
15			19.2	DIK2560	11	111646476		9
15	q13-q14		18.8	IL18	11	111519190		9
15			16.2	DIK5116	11	110121433		9
15	q21prox		16.1	FDX1	11	109805901		9
15		ctg502	16	BMS1004	11	109171114		9
15	q21prox	ctg502	15.9	AD3	11	108884774		9
15			15.8	DIK4945	11	107637548		9	54022688
21			38.4	DIK4802	15	76516539		9	54652123
21					15	76672452		9	55149239
21			38.5	BMS504	15	75314901		9	55261097
21			39	ETFA	15	74295690		9
21			39.7	DIK2139	15	73002646		9
21			40.2	ILSTS103	15	72728781		9	57822503
21			41.1	DIK4959	15	72301326		9	58142935
21			41	DIK5051	15	72244805		9
21			40.7	UWCA4	15	72244805		9	58270298
					15			9
10	q15dist		28.5	HEXA	15	70412028		9	59656426
10			27	BMS2349	15	68207740		9
10	q13		21	MADH3	15	65209217		9
10		ctg425	20.6	BMS2635	15	64927021		9
10	q13		19	RAB11A	15	63948883		9
10	q12		18.5	SLC24A1	15	63690756		9	64933661
					15			9
10			53.1	DIK5107	15	62726821		9	65752847
10	q24-q25		53.2	SNX1	15	62175250		9
10	q24-q25		53.3	RPS27L	15	61233108		9
10	q26		53.4	TPM1	15	61124354		9
10			54.5	DIK5011	15	60118788		9
10		ctg429	54.9	INRA107	15	59190648		9
10			55.3	DIK4538	15	59010641		9
10			55.7	BMS529	15	57885817		9
10	q24-q25		56	MYO1E	15	57215901		9
10			56.2	CCNB2	15	57184623		9
10	q24-q25		57	ADAM10	15	56676368		9
10			58	DIK2458	15	55892082		9
10			59.8	BM888	15	53743021		9
10	q25		59.9	C15ORF15	15	53260810		9
10		ctg430	60	BMS419	15	52695765		9
10			60.1	DIK4799	15	52248525		9
10	q25-q26		64.3	MYO5C	15	50286236		9
10			64.4	DIK2967	15	49141558		9	75780953
23			4.6	INRA132	6	55731288		9	76153103
23			4.7	INRA064	6	55731288		9
23			9.6	DIK4865	6	54650851		9
23		ctg5093	11.8	CSSM005	6	54644978		9	77090578
					6			9
23			40.8	HELO1	6	53240158		9	78531324
9			15.2	DIK2433	6	73709215		9	78648099
9					6	74000000		9
9			20.4	DIK4425	6	76001164		9
9			20.5	DIK2876	6	76303795		9
9			24.1	BM1227	6	78780764		9
9	q13		26.3	ILSTS037	6	80532487		9
9			27.8	DIK2614	6	81613318		9
9			29.8	DIK4654	6	82697066		9
9			30	TPBG	6	83130257		9	86173432
					6			9
9			65.5	DIK2652	6	84562542		9	87375157
9			65	BMS1290	6	85110811		9	88816388
21					15	77377627		9	89087772
21			38.4	DIK4802	15	76516539		9	90094556
1		ctg210	112.9	RM153	3	149081507		9	90201109
1		ctg212	113.6	BMS1789	3	148004977		9
1		ctg213	115.1	BMS4011	3	147375009		9
1			115.4	DIK2378	3	147109315		9
1			116.3	DIK2305	3	146064723		9
1		ctg214	117.8	BMS1939	3	145325820		9
1			119	URB055	3	143487611		9
1	q43prox		119.1	TFDP2	3	143153538		9
1		ctg3	119.5	LSCV099	3	140729480		9
1	q43	ctg3	119.6	CRBP1	3	140693561		9
1	q43		120	RBP2	3	140654655		9
1			121.9	BMS4039	3	140493061		9
1		ctg2	122	LSCV202	3	139739328		9
1			122.1	DIK2960	3	138244460		9
1			122.2	CSSM019	3	138244460		9
1	q43		122.3	NCK1	3	138063770		9
1	q31-q36		122.4	PCCB	3	137477368		9
1			122.5	NRKM004	3	136928073		9
1		ctg215	122.8	TF	3	135687696		9
1	q44	ctg216	127.4	BM3205	3	134028092		9
22	q12		?	ACPP	3	133518962		9
1			127.6	ATP2C1	3	132105417		9	106033373
22					3	52302532		9	106146453
22			72.2	DIK2820	3	50597600		9
22			75.6	DIK2613	3	49321379		9
22	q24		75.7	CAMP	3	48239965		9
22			75.8	DIK4859	3	46553572		9
22					3	46452508		9
22	q24	ctg644	75.9	LTF	3	46452507		9	111110148
22			11.3	DIK4674	3	35491870		9	111480410
22			10.1	DIK4492	3	34628189		9
22			3.3	DIK2703	3	30817415		9
22			2.9	MB116 (INRA26)	3	30311629		9
22			2.8	DIK4313	3	29952537		9
22			1.4	DIK1161	3	29695820		9
22			1	CSSM026	3	29028035		9
22					3	28258128		9	118472453
22			14	PLCD1	3	38024010		9	118500315
22			18.4	BMS742	3	38622985		9
22			19.1	BM1558	3	38622985		9
22			20	LAMR1	3	39423215		9
22			22.4	INRA194	3	41357851		9
22			25.9	DIK4043	3	43921237		9	122371893
					3			9
22			76.6	UW49	3	45268994		9	123390644
22			76.5	DIK4685	3	45540323		9	124128581
9			98.3	URB024	6	155666419		10	3134304
9			95.4	BMS2063	6	153455612		10
9			95.1	DIK4509	6	153455612		10
9			95	DIK096	6	152516252		10
9	q25-27		94.9	ESR1	6	152512227		10
9			94.8	DIK4795	6	152354838		10
9		ctg417	91.1	INRA084	6	148826989		10
9		ctg417	91	INRA144	6	148741872		10
9			90.9	NLBCMK2	6	148691852		10
9		ctg418	90.7	BM4208	6	148626944		10
9			90	NLBCMK7	6	148543408		10
9		ctg416	88.1	BM7234	6	147224843		10
9			86.5	BMS2251	6	145737427		10
9			84.3	DIK4986	6	143877444		10
9		ctg415	81.6	BM7209	6	141602068		10
9			80.3	DIK2145	6	140313444		10
9		ctg414	77.6	BM6436	6	136689334		10
9			77.5	DIK4007	6	136480751		10
9			75	MYB	6	135544822		10
9			74.9	DIK2655	6	134879095		10
9			74.4	DIK4400	6	133527421		10
9			71.5	BMS2377	6	132869429		10
9			69.7	DIK2473	6	132765183		10
9	q23		69	CTGF	6	132311022		10
9			68.5	AKAP7	6	131560674		10
9			68.1	DIK2816	6	131383101		10
9			67	LAMA2	6	129246034		10	26981182
					6			10
9			30.8	DIK2892	6	126667656		10	30576966
9			30.9	INRA127	6	126478149		10
9	q14	ctg411	31	BM2504	6	126430028		10
9			36.4	DIK5402	6	122158122		10	33758450
9			42.5	BMS817	6	113305367		10	33986876
9			43.9	DIK5142	6	112370966		10
9			45.2	DIK4268	6	111496304		10
9	q16prox		45.5	AMD1	6	111302906		10
9			45.7	DIK2810	6	110081837		10
9			45.8	DIK5364	6	109733296		10
9		ctg412	45.9	CSSM025	6	109048949		10
9			48.8	ILSTS013	6	104476029		10
9			50.5	BM4627	6	103041285		10
9			51	BMS1148	6	101998715		10	51616337
9					6	117200000		10	51815715
9			36.7	DIK3002	6	121280655		10
9			36.6	DIK3003	6	121416758		10
9	q14-q15		36.5	GJA1	6	121798605		10	58060696
28			40	BMS362	10	73973065		10	59157330
28			39.8	DIK4157	10	73963275		10
28		ctg702	38.5	BMS2608	10	72842857		10
28			38.4	DIK2788	10	72842857		10
28			38.1	DIK2955	10	72685884		10
28			37	DIK4650	10	72591621		10
28		ctg702	36.9	ILSTS060	10	72391044		10
28	q14-q23		35	TACR2	10	70834587		10
28	q14		33.9	BMS2079	10	70469133		10
28			31	DIK2370	10	68077958		10
28			29.2	DIK2448	10	67388055		10
28			26.7	DIK4192	10	65237957		10
28			26.6	DIK4940	10	65116359		10
28			22.4	DIK2808	10	62489713		10
28			20.8	AF1	10	62130968		10
28			18.3	DIK2263	10	60447019		10
28	q14		18.2	RM016	10	60122264		10
28			17.4	DIK2708	10	59851204		10	71279444
					10			10
26			1	ZWINT	10	57787212		10	72709781
26	q12	ctg672	2.5	ABS012	10	57515303		10
26		ctg673	2.8	BMS651	10	56954482		10
26	q12	ctg674	3	BM7226	10	55305306		10	73877897
17					22	21163321		10	75332436
17			95.9	DIK4622	22	23328032		10	76213140
1	q45med	ctg5096	135	COL6A1	21	46240082		10	76308969
1					21	44018260		10	78549715
7					19	0		10	79648044
7	q15		31.6	AP3D1	19	2056390		10
7		ctg361	31.4	EST1925	19	2198517		10
7		ctg360	30.5	CSSM020	19	3218312		10
7	q15		30.3	EEF2	19	3928146		10	81777736
5					12	103000000		10	82517850
5			78.7	DIK4787	12	105180810		10	84471607
					12	106000000		10	85832809
5	q31	ctg5083	78.8	BMS1216	22	31550075		10	85899581
5			79	DIK5165	22	31624195		10
5			79.1	DIK4983	22	31784320		10	86477104
5					12	102662969		10	86665503
5			76.3	NLBCMK41	12	101292035		10
5	q31prox	ctg305	76.2	IGF1	12	101237879		10
5			75.1	SYCP3	12	100624895		10
5			75	DIK4695	12	97255859		10
5		ctg304	74.9	ILSTS066	12	96469391		10
5			74.8	DIK5248	12	96416312		10
5			74.3	RM154	12	96352206		10
5	q31	ctg304	74.2	CSSM022	12	96146398		10	91133084
					12			10
5	q21	ctg294	33.7	BMS1315	12	93803117		10	94009343
5		ctg293	32.3	AGLA293	12	93204883		10
5			30.5	DIK2135	12	91953288		10
5			30.2	DIK2718	12	91460851		10
5			25.8	DIK4845	12	87441995		10
5	q13		20	NTS	12	84770542		10
5			18.3	DIK5108	12	81632894		10
5		ctg291	17.3	BP1	12	81578638		10
5		ctg290	12	BMS610	12	80444146		10
5	q13	ctg31	11	MYF5	12	79569333		10
5			10.2	DIK2322	12	79299383		10
5			7.4	DIK4074	12	77023364		10
5		ctg289	6.1	BM6026	12	75983841		10
5	q12	ctg288	1.2	BMS695	12	73112951		10
5			0.5	BMS1095	12	71474030		10
5			0	DIK4935	12	71204705		10	114074465
					12			10
5			52	BI550285	12	69113037		10	115990193
5			52.9	DIK4337	12	68668980		10
5			53	DIK5253	12	68348308		10
5	q23		53.2	LYZ	12	68028436		10
5			53.3	DIK2992	12	67515872		10
5	q23	ctg298	53.8	IFNG	12	67269905		10
5			53.9	DIK5210	12	66338743		10
5		ctg299	56.4	BMS1617	12	64502896		10
5			56.7	RM084	12	64441324		10
5	q23		63	AVPR1A	12	61827243		10
5			64	DIK2732	12	60658969		10
5		ctg300	65.2	BR2936	12	60156755		10
5		ctg300	66	MAF23	12	59675751		10
5		ctg301	66.3	BMS490	12	59115385		10
5			66.6	DIK3012	12	59115385		10
5			67	DIK5046	12	58723421		10
5	q14-q22		71	SHMT2	12	55909779		10
5		ctg302	71.8	ETH10	12	55774738		10
5	q22	ctg303	72.5	CDK2	12	54452551		10	130083063
17			93.5	KIAA0542	22	30216814		11	3097550
17	q12		93	LIF	22	28960996		11
17			92.8	DIK2970	22	28911751		11
17			92	IOZARA975	22	28742249		11
17					22	27493261		11	5423674
4					7	43000000		11	5598770
4	q26		75.6	PPIA	7	44609518		11
4	q26		75	IGFBP3	7	45725197		11
4			74.5	DIK4851	7	46378012		11	7103173
					7			11
4			4.2	DIK5275	7	51474876		11	12131470
4					7	55092140		11	16842055
11			73.3	DIK2671	2	68090597		11	16866243
11	q22	ctg449	71.3	BMS692	2	67192555		11
11			71.2	DIK4784	2	66598085		11
11			71	TGLA58	2	66385935		11
11			70.2	RM150	2	65567268		11
11			70.1	DIK4741	2	64530431		11
11			69.5	DIK4216	2	62583681		11	21900621
					2			11
11			59.2	DIK2894	2	61155597		11	23541269
11		ctg448	59.1	ILSTS049	2	60754786		11
11			56.8	DIK5205	2	60327455		11
11			56.7	DIK4407	2	60282442		11
11			56.2	DIK4796	2	59627036		11
11			54.6	BMS1716	2	59627036		11
11			54.5	BMS1716	2	59574784		11
11			54	DIK2814	2	59514867		11
11			53.2	DIK5262	2	59034042		11
11		ctg447	53.1	INRA111	2	58035559		11
11			50.4	BM7169	2	55683861		11
11					2	53808769		11	31001157
					5	172676000		11	31254232
					5	173468000		11	32083791
20					5	171814132		11	32197559
20	q12		3	LCP2	5	169607666		11
20			2.8	DIK2773	5	169486938		11
20			2.7	URB045	5	169376070		11
20	q12	ctg609	2.6	RM106	5	169376070		11
20			1.6	DIK2998	5	169119599		11
20			0.1	DOCK2	5	168996870		11
20		ctg609	0	BM3517	5	168614278		11	34122462
					5			11
7			94.1	DIK5216	5	167148331		11	35602413
7			90.8	DIK630	5	166373124		11
7	q24	ctg388	90.7	BMS1331	5	165736530		11
7			90	DIK2152	5	164883841		11
7			89.3	BM1557	5	163740782		11
7			84.8	DIK4645	5	159618602		11
7	q23-q24		83.5	IL12B	5	158674492		11
7		ctg387	82	BB719	5	158466745		11
7					5	156389015		11	48539606
7			61	MGAT1	5	180162410		11	48865619
7	q21	ctg371	59.5	HNRPAB	5	177564187		11	51435166
7	q22.1	ctg373	62	HSPA4	5	132841255		11	51516548
					5			11
7	q15	ctg364	32	IL4	5	132046178		11	53365309
7	q15-q21		33	IL13	5	132021763		11
7	q15-q21	ctg46	33.5	IL5	5	131677981		11
7	q13-15	ctg48	34	CSF2	5	131319930		11
7		ctg365	35	TGLA48	5	129624097		11	54619279
7			76.3	DIK2915	5	150020636		11	54663630
7		ctg384	76.5	GPX3	5	150380349		11
7	q21		76.9	GM2A	5	150616246		11
7		ctg81	77	SPARC	5	150981491		11
7		ctg385	79.7	BMS792	5	153098934		11
7		ctg386	80	INRA253	5	154134225		11	57897290
7			5.1	GUK1	1	224637359		11	58544815
7	q13-q14		5	ARF1	1	224577144		11	59175717
19					17	16975705		11	59388161
19			55.2	DIK5188	17	17351380
19		ctg596	55.3	FLJ20308	17	17842945
19	q16	ctg596	56	B9	17	19114429
19	q16	ctg102	56.6	BMS650	17	21256406
19			56.7	DIK4688	17	21308648		11	62277156
19					17	16395436		11	62438937
19		ctg597	52.2	BMS2389	17	14896201
19		ctg97	51.4	BMS2503	17	13746290
19			48.7	DIK4051	17	12849788
19			48.6	DIK4694	17	12137152
19		ctg97	48.5	ILSTS014	17	12124805
19			47	IDVGA46	17	11241573
19	q15-q16		46.5	MYH2	17	10391962
19		ctg594	46	BP20	17	10360693
19			45.6	UW33	17	10215330
19		ctg595	43.8	BMS2142	17	9493176
19	q15		43.7	TP53	17	7512464
19	q15		43.6	CHRNB1	17	7289141
19		ctg2805	43.5	PLSCR3	17	7233778		11	69967115
19		ctg593	42	SLC25A11	17	4813894		11	70069331
19			43.2	CSSME070	17	5064300
19		ctg593	43.3	CAMTA2	17	5205167
19			43.4	DIK4058	17	5853688		11	72070382
19			41	CXCL16	17	4583583		11	72093219
19	q15	ctg592	39.6	BMS1920	17	3203956
19			39.2	URB046	17	2304786
19			39.5	UW32	17	2304786
19			39	DIK5206	17	2171396
19			38.7	DIK2070	17	2038255
19					17	62297		11	76474943
19					17	25828567		11	76452261
19	q15		33.6	CRYBA1	17	24601356
19			33.8	DIK5136	17	24331071
19	q15	ctg588	34	SUPT6H	17	24324711
					17			11	78965047
19					17	26082850		11	79031375
19	q14		33.4	NF1	17	26446315
19			33.1	DIK4009	17	26485923
19			32	DIK5136	17	27432278
19		ctg589	29	BMC5012	17	29509638			81775233
					17
21			43.2	BMS868	17	31448844			83375834
21			41.8	DIK2842	17	31732940
					17
19			27.8	DIK2067	17	31822164			84622587
19	q13	ctg98	25	ACACA	17	32649409		11	84481860
19	q13	ctg105	16.1	BMS745	17	56839501		11	85940098
19		ctg587	16	HEL10	17	56734007
19			12.6	DIK2714	17	56595034
19			11.4	DIK4341	17	55949916
19	q13		9	LPO	17	53683185
19		ctg586	6.7	FLJ20739	17	52959872
19		ctg585	5.4	BM6000	17	51659773
19			3.6	DIK2200	17	50771592
19			0.1	DIK2574	17	50706217
19	q12	ctg584	0	ILSTS073	17	47800431			90459260
19			58.1	DIK5098	17	47597915			93733496
19		ctg598	59.3	BM17132	17	47184528
19		ctg102	60	FLJ31364	17	45029977
19	q16		60.5	SP2	17	43329292		11	96980801
[truncated: 1,056 more rows]

## Sheet: % coverage
Coverage of cattle chromosomes						Coverage of human chromosomes
	Size (cM)	Size of gaps (cM)	% of coverage				Size (bp)	Size of gaps (bp)	% of coverage
Chr1	154.672	6	96.1208			Chr1	245522847	13992584	94.3009
Chr2	128.878	5.9	95.422			Chr2	243018229	36506607	84.9778
Chr3	128.896	1	99.2242			Chr3	199505740	9058512	95.4595
Chr4	119.926	14.6	87.8258			Chr4	191411218	11891698	93.7874
Chr5	135.6	3.8	97.1976			Chr5	180857866	16051014	91.1251
Chr6	134.42	10.1	92.4862			Chr6	170975699	8180146	95.2156
Chr7	135.564	17.3	87.2385			Chr7	158628139	20353978	87.1687
Chr8	128.622	23.6	81.6517			Chr8	146274826	6180077	95.775
Chr9	116.168	2.3	98.0201			Chr9	138429268	13209758	90.4574
Chr10	118.832	15	87.3771			Chr10	135413628	13169177	90.2749
Chr11	130.965	10.4	92.0589			Chr11	134452384	5897472	95.6137
Chr12	109.95	15.4	85.9936			Chr12	132449811	14918051	88.7368
Chr13	105.381	19.4	81.5906			Chr13	114142980	13207962	88.4286
Chr14	103.945	15.3	85.2807			Chr14	106368585	8624922	91.8915
Chr15	124	6.8	94.5161			Chr15	100338915	13094946	86.9493
Chr16	98.602	12.2	87.627			Chr16	88827254	14767177	83.3754
Chr17	113.857	9	92.0953			Chr17	78774742	5986400	92.4006
Chr18	84.376	3.2	96.2075			Chr18	76117153	3274166	95.6985
Chr19	109.614	13.5	87.6841			Chr19	63811651	2728224	95.7246
Chr20	82.94	4.1	95.0567			Chr20	62435964	12411733	80.1209
Chr21	83.787	20.4	75.6525			Chr21	46944323	1233229	97.373
Chr22	88.103	5.2	94.0978			Chr22	49554710	2562088	94.8298
Chr23	80.045	7.8	90.2555			Total	2864255932	247299921	91.3493
Chr24	78.133	3.3	95.7764
Chr25	73.595	11	85.0533
Chr26	79.388	4.5	94.3316
Chr27	67.371	10.3	84.7115
Chr28	61.655	9.6	84.4295
Chr29	74.64	7.3	90.2197
Total	3051.93	288.3	90.1794

## Sheet: Alu densities along HSA genome
chrom HSA	start	end	density (nb/kb)
chr1	0	384948	0.31173
chr1	384948	914833	0.352907
chr1	914833	2890355	0.55884
chr1	2890355	3723842	0.141574
chr1	3723842	6809249	0.412587
chr1	6809249	6874777	0.595165
chr1	6874777	6943765	0.347887
chr1	6943765	10429503	0.95733
chr1	10429503	10605571	1.11321
chr1	10605571	11840034	0.754174
chr1	11840034	12775989	0.807731
chr1	12775989	13582717	0.953233
chr1	13582717	14041659	0.518584
chr1	14041659	15528542	0.433793
chr1	15528542	16087380	1.33133
chr1	16087380	17046306	0.824881
chr1	17046306	17696198	0.893995
chr1	17696198	18038448	0.315559
chr1	18038448	18075624	0.349688
chr1	18075624	19120625	0.313875
chr1	19120625	24133858	0.830801
chr1	24133858	24784758	0.814257
chr1	24784758	25344349	0.68979
chr1	25344349	25434184	1.01297
chr1	25434184	25615487	0.590172
chr1	25615487	25855741	0.507796
chr1	25855741	26014176	1.03512
chr1	26014176	26268771	1.06444
chr1	26268771	27038824	1.26485
chr1	27038824	27529334	1.25584
chr1	27529334	30770402	0.781224
chr1	30770402	30786088	0.0637511
chr1	30786088	31381029	0.969844
chr1	31382529	31507566	1.11167
chr1	31507566	33144117	1.08276
chr1	33144117	33903863	0.392236
chr1	33903863	34564028	0.151477
chr1	34564028	35399081	0.635888
chr1	35399081	36427531	1.05401
chr1	36427531	36952782	0.531175
chr1	36952782	41155638	0.738545
chr1	41155638	41537732	0.413511
chr1	41537732	41562015	0.164724
chr1	41562015	43493727	0.464873
chr1	43493727	43760631	0.453347
chr1	43760631	44286584	0.752919
chr1	44286584	45863330	0.934202
chr1	45891383	47731133	0.678353
chr1	47731133	47822383	0.109589
chr1	47822383	48059785	0.126368
chr1	48059785	49915577	0.155729
chr1	49915577	53350210	0.768932
chr1	53350210	54805757	0.594965
chr1	54805757	56024802	0.345352
chr1	56024802	57175087	0.245157
chr1	57175087	57452118	0.176876
chr1	57452118	57864873	0.213202
chr1	57864873	58592787	0.175845
chr1	58592787	59406231	0.240951
chr1	59406231	62837104	0.425548
chr1	62837104	63663710	0.531087
chr1	63663710	63807159	0.460094
chr1	63807159	63920473	0.423602
chr1	63920473	64277130	0.193463
chr1	64277130	65451714	0.513373
chr1	65451714	65670814	0.324053
chr1	65670814	65879433	0.201324
chr1	65879433	67300000	0.231598
chr1	67300000	67499866	0.580389
chr1	67499866	67879241	0.701153
chr1	67879241	68956692	0.25152
chr1	68956692	69211262	0.141415
chr1	69211262	69316608	0.170866
chr1	69316608	69827030	0.168488
chr1	69827030	70065690	0.129892
chr1	70065690	73582320	0.227206
chr1	73582320	74746570	0.14344
chr1	74746570	75422794	0.152316
chr1	75422794	75902458	0.20014
chr1	75902458	82832563	0.259448
chr1	82832563	83525580	0.125538
chr1	83525580	85730645	0.282985
chr1	85730645	86080677	0.35711
chr1	86080677	86986141	0.228612
chr1	86986141	88411757	0.256731
chr1	88411757	89151938	0.355318
chr1	89151938	89450156	0.231374
chr1	89450156	89785765	0.151963
chr1	89785765	90311995	0.36866
chr1	90311995	92754973	0.47483
chr1	92754973	92840939	0.442035
chr1	92840939	93523490	0.811661
chr1	93523490	93625860	0.634952
chr1	93625860	95217142	0.366371
chr1	95217142	99133312	0.197131
chr1	99133312	101164136	0.370293
chr1	101164136	103952368	0.202279
chr1	103952368	107897945	0.160686
chr1	107897945	108513902	0.217548
chr1	108513902	108889766	0.289999
chr1	108889766	110443864	0.655686
chr1	110443864	111851049	0.27786
chr1	111851049	111994908	0.430978
chr1	111994908	114790293	0.540534
chr1	114790293	115385950	0.513718
chr1	115385950	115540580	0.0970058
chr1	115540580	115682241	0.0705911
chr1	115682241	115985220	0.264045
chr1	115985220	117423195	0.342148
chr1	117423195	118826963	0.220834
chr1	118826963	118898198	0.0982663
chr1	118898198	119307206	0.146696
chr1	119307206	119601021	0.33014
chr1	119601021	119762055	0.142827
chr1	119762055	142640772	0.0289352
chr1	142640772	143325328	0.652978
chr1	143325328	144827993	0.313443
chr1	144827993	146567318	0.360485
chr1	146567318	147291498	1.10884
chr1	147291498	147513985	1.3439
chr1	147513985	147995041	1.36159
chr1	147995041	149015238	0.780241
chr1	149015238	149134368	0.041971
chr1	149134368	149141017	0.150399
chr1	149141017	149518378	0.124549
chr1	149518378	149545455	0.110795
chr1	149545455	150282589	0.179072
chr1	150282589	150320148	0.718869
chr1	150320148	150486172	1.08418
chr1	150486172	151022569	1.44483
chr1	151022569	151190741	1.39738
chr1	151190741	152097948	0.736326
chr1	152097948	153166311	1.36283
chr1	153166311	153614544	0.776382
chr1	153614544	154032292	0.337524
chr1	154032292	154205943	0.0863802
chr1	154220786	154967814	0.259696
chr1	154967814	155329976	0.187761
chr1	155329976	156381608	0.149292
chr1	156381608	156495521	0.140458
chr1	156495521	156952330	0.273637
chr1	156952330	158307394	0.643512
chr1	158307394	158368756	0.456308
chr1	158368756	159828006	0.344698
chr1	159828006	160583681	0.176002
chr1	160583681	162495004	0.27154
chr1	162495004	162884639	0.361877
chr1	162884639	164131538	0.272676
chr1	164131538	164568591	0.553709
chr1	164568591	164618968	0.535959
chr1	164618968	165352797	0.373384
chr1	165352797	166425483	0.234924
chr1	166425483	167818242	0.216836
chr1	167818242	169530035	0.354015
chr1	169530035	169864521	0.143504
chr1	169864521	170054106	0.131867
chr1	170054106	170189603	0.258308
chr1	170189603	174289140	0.355162
chr1	174289140	174802242	0.187097
chr1	174802242	177710557	0.550491
chr1	177710557	179083687	0.329903
chr1	179083687	179777747	0.475463
chr1	179777747	179887079	0.576227
chr1	179887079	180479286	0.462676
chr1	180479286	181457358	0.301614
chr1	181457358	181597430	0.314124
chr1	181597430	181873925	0.575056
chr1	181873925	183767653	0.273006
chr1	183767653	186125101	0.17222
chr1	186125101	187002527	0.177793
chr1	187002527	188646362	0.168508
chr1	188646362	191297095	0.213526
chr1	191297095	191854056	0.204682
chr1	191854056	196391133	0.179631
chr1	196391133	198635243	0.643462
chr1	198635243	200400551	0.675803
chr1	200400551	200587193	1.22695
chr1	200587193	200746145	1.11983
chr1	200746145	202196411	0.567482
chr1	202196411	202577400	0.658812
chr1	202577400	202979939	0.313013
chr1	202979939	203101311	0.370761
chr1	203101311	203334175	0.476673
chr1	203334175	203583440	0.296873
chr1	203583440	204324540	0.291459
chr1	204324540	205073795	0.19486
chr1	205073795	205740260	0.26558
chr1	205740260	206683796	0.235285
chr1	206683796	206800940	0.418289
chr1	206800940	206957363	0.588149
chr1	206957363	207143657	0.359647
chr1	207143657	209754559	0.568769
chr1	209754559	211674152	0.257867
chr1	211674152	212700563	0.189982
chr1	212700563	213313286	0.17463
chr1	213313286	213836488	0.24847
chr1	213836488	214172045	0.295032
chr1	214172045	215138510	0.35904
chr1	215138510	216353965	0.173598
chr1	216353965	217722544	0.403338
chr1	217722544	218035388	0.182199
chr1	218035388	218106278	0.253915
chr1	218106278	218963909	0.191224
chr1	218963909	220518401	0.450308
chr1	220518401	222487064	0.676601
chr1	222487064	223100038	0.939681
chr1	223100038	223365703	0.534508
chr1	223365703	223874445	0.48158
chr1	223874445	224577144	0.40131
chr1	224577144	224637359	0.531429
chr1	224637359	225158590	0.412485
chr1	225158590	227145321	0.440422
chr1	227145321	227324785	0.36219
chr1	227324785	231598701	0.405483
chr1	231598701	231649726	1.25429
chr1	231649726	231980985	1.26185
chr1	231980985	232064512	0.897913
chr1	232064512	232356261	0.555272
chr1	232356261	233390003	0.763247
chr1	233390003	234865255	0.376885
chr1	234865255	235436146	0.243479
chr1	235436146	236410700	0.281154
chr1	236410700	236979832	0.470893
chr1	236979832	237264883	0.792841
chr1	237264883	240238280	0.464788
chr1	240238280	242000000	0.678314
chr1	242000000	242294560	0.390413
chr1	242294560	243575179	0.589559
chr1	243575179	243645538	0.596939
chr1	243645538	245363022	0.274821
chr2	0	3722235	0.155552
chr2	3722235	5273606	0.178552
chr2	5273606	5690333	0.232766
chr2	5690333	6417316	0.202206
chr2	6417316	7563471	0.167517
chr2	7563471	7630839	0.148438
chr2	7630839	9640091	0.338434
chr2	9640091	10424703	0.652552
chr2	10424703	11718248	0.603767
chr2	11718248	12268560	0.263487
chr2	12268560	12475734	0.183421
chr2	12475734	14327990	0.145768
chr2	14327990	14578986	0.187254
chr2	14578986	14698364	0.30994
chr2	14698364	19061697	0.218411
chr2	19061697	19273044	0.137215
chr2	19273044	21702081	0.259362
chr2	21702081	22382414	0.145517
chr2	22382414	22526667	0.201036
chr2	22526667	22882101	0.140673
chr2	22882101	23584699	0.167948
chr2	23584699	23684002	0.140983
chr2	23684002	24796452	0.769473
chr2	24796452	25295542	0.7694
chr2	25295542	25595614	0.713162
chr2	25595614	27378304	0.834694
chr2	27378304	27775929	1.02106
chr2	27775929	28886265	0.531371
chr2	28886265	29167948	0.898173
chr2	29167948	30980890	0.297307
chr2	30980890	31368966	0.167493
chr2	31368966	31470146	0.306385
chr2	31470146	32104952	0.285126
chr2	32104952	33271380	0.948194
chr2	33271380	33326749	0.379274
chr2	33326749	37340472	0.326131
chr2	37340472	37616480	0.431147
chr2	37616480	38999983	0.565955
chr2	38999983	40988447	0.356054
chr2	40988447	42282271	0.223369
chr2	42282271	43590264	0.814225
chr2	43590264	44307696	0.659296
chr2	44307696	45393725	0.453947
chr2	45393725	46454272	0.297017
chr2	46454272	46682269	0.267547
chr2	46682269	47157155	0.494856
chr2	47157155	49000000	0.717369
chr2	49000000	49179949	0.138928
chr2	49179949	49184584	0.21575
chr2	49184584	49475095	0.106709
chr2	49475095	50560967	0.172212
chr2	50560967	50719718	0.182676
chr2	50719718	50997633	0.197902
chr2	50997633	51088279	0.143415
chr2	51088279	52943784	0.164376
chr2	52943784	53808769	0.178038
chr2	53808769	55683861	0.636235
chr2	55683861	58035559	0.214313
chr2	58035559	59034042	0.193293
chr2	59034042	59514867	0.137264
chr2	59514867	59574784	0.150208
chr2	59574784	59627036	0.0956901
chr2	59627036	60282442	0.117484
chr2	60282442	60327455	0.26659
chr2	60327455	60754786	0.184868
chr2	60754786	61155597	0.980512
chr2	61155597	62583681	1.13089
chr2	62583681	64530431	0.357519
chr2	64530431	65567268	0.67513
chr2	65567268	66385935	0.327361
chr2	66385935	66598085	0.164978
chr2	66598085	67192555	0.142985
chr2	67192555	68090597	0.18262
chr2	68090597	68606393	0.459484
chr2	68606393	69017950	0.216252
chr2	69017950	69927050	0.568694
chr2	69927050	70265432	0.877706
chr2	70265432	70589095	1.18642
chr2	70589095	71122733	0.32419
chr2	71122733	72164096	0.317853
chr2	72164096	73197287	0.366825
chr2	73197287	74337407	0.608708
chr2	74337407	74578304	0.593615
chr2	74578304	74597231	1.05669
chr2	74597231	74665435	0.865052
chr2	74665435	80529635	0.205484
chr2	80529635	83257961	0.180697
chr2	83257961	85390625	0.336199
chr2	85390625	88995941	0.614925
chr2	88995941	95162181	0.0998988
chr2	95162181	95253064	0.572164
chr2	95253064	96265302	0.292421
chr2	96265302	96624383	0.774199
chr2	96624383	98449804	0.446472
chr2	98449804	98881788	0.437516
chr2	98881788	98909520	0.252416
chr2	98909520	100114153	0.508869
chr2	100114153	100489862	0.335366
chr2	100489862	100808290	0.599822
chr2	100808290	101186085	0.455273
chr2	101186085	102228919	0.562889
chr2	102228919	102964703	0.220173
chr2	102964703	103053454	0.112675
chr2	103053454	105505373	0.234102
chr2	105505373	108624033	0.330911
chr2	108624033	110198824	0.542294
chr2	110198824	111694101	0.314323
chr2	111694101	112354378	0.340766
chr2	112354378	113303942	0.704534
chr2	113303942	113489997	0.274112
chr2	113489997	113691170	0.372813
chr2	113691170	113809966	0.15152
chr2	113809966	113964798	0.271262
chr2	113964798	114578186	0.485826
chr2	114578186	115396281	0.169907
chr2	115396281	115611156	0.335079
chr2	115611156	115715180	0.21149
chr2	115715180	118514578	0.171465
chr2	118514578	118740705	0.190159
chr2	118740705	119001060	0.192045
chr2	119001060	119315995	0.161938
chr2	119315995	120458610	0.3527
chr2	120458610	120819948	0.570103
chr2	120819948	121269884	0.220031
chr2	121269884	122685793	0.497913
chr2	122685793	127521999	0.184649
chr2	127521999	127892264	0.586067
chr2	127892264	128415027	0.803423
chr2	128415027	129932161	0.437667
chr2	129932161	133555621	0.371468
chr2	133555621	133787782	0.215368
chr2	133787782	134288083	0.179892
chr2	134288083	134548947	0.161003
chr2	134548947	134665799	0.308082
chr2	134665799	135255620	0.267878
chr2	135255620	137554839	0.503214
chr2	137554839	137643598	0.202796
chr2	137643598	138190010	0.161051
chr2	138190010	141537905	0.198334
chr2	141537905	143468951	0.198856
chr2	143468951	144108615	0.221992
chr2	144108615	145419565	0.18765
chr2	145419565	146313701	0.14651
chr2	146313701	148435916	0.153613
chr2	148435916	148578977	0.188731
chr2	148578977	149748441	0.304413
chr2	149748441	150566761	0.166194
chr2	150566761	151219345	0.202273
chr2	151219345	151283317	0.406428
chr2	151283317	151655262	0.201643
chr2	151655262	151756617	0.236791
chr2	151756617	153067269	0.582916
chr2	153067269	155757973	0.207009
chr2	155757973	158110869	0.198904
chr2	158110869	161072383	0.380886
chr2	161072383	162824900	0.239085
chr2	162824900	163634163	0.123569
chr2	163634163	164103304	0.153472
chr2	164103304	164715836	0.236722
chr2	164715836	164988088	0.165288
chr2	164988088	165941455	0.256984
chr2	165941455	167471580	0.207173
chr2	167471580	169574724	0.251528
chr2	169574724	170185089	0.278522
chr2	170185089	171386366	0.571059
chr2	171386366	171498578	0.73076
chr2	171498578	174294277	0.574454
chr2	174294277	175142305	0.5047
chr2	175142305	175173681	0.924273
chr2	175173681	175384604	0.521517
chr2	175384604	175938156	0.410079
chr2	175938156	176905300	0.23678
chr2	176905300	178953404	0.31639
chr2	178953404	179369583	0.281129
chr2	179369583	179544771	0.125579
chr2	179544771	181223969	0.201882
chr2	181223969	181844371	0.120889
chr2	181844371	185794393	0.203543
chr2	185794393	187000000	0.160915
chr2	187000000	188156790	0.258474
chr2	188156790	188187106	0.131944
chr2	188187106	188942664	0.194558
chr2	188942664	189685578	0.150758
chr2	189685578	190131665	0.203996
chr2	190131665	190647084	0.419077
chr2	190647084	190807864	0.279886
chr2	190807864	191349389	0.365634
chr2	191349389	191378047	0.383837
chr2	191378047	191719808	0.351123
chr2	191719808	192537296	0.276457
chr2	192537296	194656862	0.155692
chr2	194656862	196723587	0.227897
chr2	196723587	201276216	0.350127
chr2	201276216	204396789	0.869071
chr2	204396789	204676181	0.365078
chr2	204676181	208244538	0.330684
chr2	208244538	209418631	0.612388
chr2	209418631	211369746	0.215774
chr2	211369746	214025323	0.17548
chr2	214025323	216009875	0.277141
chr2	216009875	216104214	0.604204
chr2	216104214	217549689	0.426849
chr2	217549689	218433667	0.154981
chr2	218433667	218498905	0.183942
chr2	218498905	218555708	0.0704188
chr2	218555708	218629400	0.10856
chr2	218629400	218880479	0.342522
chr2	218880479	219072495	1.17178
chr2	219072495	220030594	0.80785
chr2	220030594	220262521	0.478599
chr2	220262521	220956448	0.288215
chr2	220956448	221012418	0.321601
chr2	221012418	221515981	0.188656
chr2	221515981	222914670	0.273113
chr2	222914670	224287164	0.363572
chr2	224287164	224912031	0.592126
chr2	224912031	225388064	0.550382
chr2	225388064	228198371	0.288225
chr2	228198371	230318218	0.32408
chr2	230318218	232595499	0.729379
chr2	232595499	232964466	0.520372
chr2	232964466	233146406	0.566121
chr2	233146406	233216426	0.428449
chr2	233216426	234037701	0.807281
chr2	234037701	235745790	0.350684
chr2	235745790	236217307	0.441129
chr2	236217307	236807405	0.466024
chr2	236807405	237361024	0.308877
chr2	237361024	237909048	0.198896
chr2	237909048	237916656	0.262881
chr2	237916656	237986548	0.12877
chr2	237986548	238014660	0.17786
chr2	238014660	238085211	0.198438
chr2	238085211	238519414	0.354673
chr2	238519414	238772684	0.765981
chr2	238772684	239052563	0.543092
chr2	239052563	239126751	0.431337
chr2	239126751	241825852	0.198214
chr3	0	1919425	0.180262
chr3	1919425	1960718	0.0726515
chr3	1960718	2149170	0.26532
chr3	2149170	6091899	0.31222
chr3	6091899	7319022	0.196394
chr3	7319022	8767093	0.1685
chr3	8767093	10287373	0.790644
chr3	10287373	10344691	0.558289
chr3	10344691	10617905	0.146405
chr3	10617905	11064857	0.13648
chr3	11064857	11277374	0.522311
chr3	11277374	12000000	0.675315
chr3	12000000	12200639	0.299045
chr3	12200639	12914278	0.822545
chr3	12914278	13898225	0.335384
chr3	13898225	15112000	0.376511
chr3	15112000	15222000	0.4
chr3	15222000	15271366	0.587449
chr3	15271366	16072697	0.562814
chr3	16072697	16235905	0.220577
chr3	16235905	16401718	0.229174
chr3	16401718	16603306	0.252991
chr3	16603306	17440622	0.183921
chr3	17440622	17899716	0.394255
chr3	17899716	18386403	0.123283
chr3	18386403	18496697	0.0634667
chr3	18386403	18496697	0.0634667
chr3	18496697	18769594	0.124589
chr3	18769594	19037639	0.134306
chr3	19037639	20904604	0.279598
chr3	20904604	23260930	0.164663
chr3	23260930	23410422	0.361223
chr3	23410422	24205844	0.554423
chr3	24205844	27390874	0.179276
chr3	27390874	27696398	0.942643
chr3	27696398	29028035	0.224536
chr3	29028035	29695820	0.202161
chr3	29695820	29952537	0.1675
chr3	29952537	30311629	0.128101
chr3	30311629	30817415	0.17201
chr3	30817415	34628189	0.522728
chr3	34628189	35491870	0.147045
chr3	35491870	37009799	0.194344
chr3	37009799	37259742	0.840192
chr3	37259742	38024010	0.363747
chr3	38024010	38622985	0.440753
chr3	38622985	39423215	0.298664
chr3	39423215	41357851	0.284808
chr3	41357851	43921237	0.42951
chr3	43921237	45268994	0.499348
chr3	45268994	45540323	0.453324
chr3	45540323	45970488	0.444016
chr3	45970488	46452507	0.277997
chr3	46452507	46553572	0.395785
chr3	46553572	48239965	1.10472
chr3	48239965	49321379	1.26594
chr3	49321379	50597600	1.02333
chr3	50597600	52296876	0.592605
chr3	52296876	52325560	0.244038
chr3	52325560	52983728	0.679158
chr3	52983728	54114272	0.556369
chr3	54114272	55360228	0.211083
chr3	55360228	55820000	0.232724
chr3	55831536	57802083	0.628759
chr3	57802083	58861208	0.697746
chr3	58861208	59218578	0.221059
chr3	59218578	60527983	0.193981
chr3	60527983	61820902	0.341862
chr3	61820902	62888370	0.309143
chr3	62888370	63268935	0.162916
chr3	63268935	63610397	0.161072
chr3	63610397	65365961	0.23867
chr3	65365961	66656504	0.401381
chr3	66656504	68381608	0.247521
chr3	68381608	68769353	0.167636
chr3	68769353	69186571	0.302
chr3	69186571	69986539	0.48752
chr3	69986539	71919037	0.270117
chr3	71919037	73827760	0.481474
chr3	73827760	74083034	0.191951
chr3	74083034	74135012	0.134672
chr3	74135012	76747074	0.248463
chr3	76747074	77293876	0.263349
chr3	77293876	77362348	0.248277
chr3	77362428	78609779	0.158736
chr3	78609779	81489200	0.187885
chr3	81489200	81659008	0.17667
chr3	81659008	82446735	0.199308
chr3	82446735	84667647	0.151289
chr3	84667647	84915610	0.181479
chr3	84915610	87391472	0.197103
chr3	87391472	88383553	0.230828
chr3	88383553	97087914	0.0886912
chr3	97087914	97796697	0.158017
chr3	97796697	100063507	0.183959
chr3	100063507	106489330	0.244171
chr3	106489330	106908862	0.181154
chr3	106908862	107765454	0.201963
chr3	107765454	108599534	0.230194
chr3	108599534	112441266	0.267327
chr3	112441266	113021568	0.125797
chr3	113021568	114172489	0.258923
chr3	114172489	115466116	0.456082
chr3	115466116	115746468	0.114142
chr3	115746468	115975299	0.174801
chr3	115975299	116662370	0.181932
chr3	116662370	116825141	0.110585
chr3	116825141	116888967	0.235014
chr3	116888967	116917372	0.14082
chr3	116917372	117468502	0.206848
chr3	117468502	117769730	0.175946
chr3	117769730	119025059	0.162507
chr3	119025059	120791137	0.21007
chr3	120791137	121596384	0.445826
chr3	121596384	121674760	0.242421
chr3	121674760	122606023	0.214762
chr3	122606023	123385870	0.512921
chr3	123385870	123779927	0.517692
chr3	123779927	124773429	0.430799
chr3	124773429	125494710	0.257875
chr3	125494710	125931902	0.430017
chr3	125931902	126134461	0.671409
chr3	126134461	126434359	0.566859
chr3	126434359	127986923	0.489513
chr3	127986923	129526964	0.298044
chr3	129526964	129951654	0.741717
chr3	129951654	130500000	0.95013
chr3	130500000	130730179	0.512645
chr3	130730179	131097225	0.738327
chr3	131097225	132105417	0.357075
chr3	132105417	133518962	0.200913
chr3	133518962	134028092	0.328011
chr3	134028092	135687696	0.312123
chr3	135687696	136928073	0.135443
chr3	136928073	137477368	0.513385
chr3	137477368	138063770	0.995904
chr3	138063770	138244460	0.592174
chr3	138244460	139739328	0.266244
chr3	139739328	140493061	0.801345
chr3	140493061	140654655	0.179462
chr3	140654655	140693561	0.205624
chr3	140693561	140729480	0.278404
chr3	140729480	143153538	0.273096
chr3	143153538	143487611	0.936921
chr3	143487611	145325820	0.337829
chr3	145325820	146064723	0.16105
chr3	146064723	147109315	0.146469
chr3	147109315	147375009	0.16184
chr3	147375009	148004977	0.141277
chr3	148004977	149081507	0.182066
chr3	149081507	149441028	0.211392
chr3	149441028	149898409	0.133368
chr3	149898409	150193330	0.257696
chr3	150193330	150615459	0.397983
chr3	150615459	151209718	0.491368
chr3	151209718	151399315	0.200425
chr3	151399315	151724488	0.353658
chr3	151724488	151941611	0.778361
chr3	151941611	152000364	0.544653
chr3	152000364	152861064	0.273034
chr3	152861064	154248029	0.286957
chr3	154248029	154652748	0.664659
chr3	154652748	157865571	0.300048
chr3	157865571	160927521	0.229592
chr3	160927521	161189466	0.320678
chr3	161189466	161915172	0.509848
chr3	161915172	163428191	0.216785
chr3	163428191	164772929	0.162113
chr3	164772929	165761203	0.141661
chr3	165761203	166349126	0.205809
chr3	166349126	166396267	0.148491
chr3	166396267	166500001	0.212081
chr3	166500001	167250899	0.203756
chr3	167250899	168827841	0.152193
chr3	168827841	170275469	0.18513
chr3	170275469	171382000	0.38318
chr3	171382000	171422982	1.58606
chr3	171422982	173483852	0.41827
chr3	173483852	173941727	0.535081
chr3	173941727	175656909	0.218636
chr3	175656909	177484067	0.205784
chr3	177484067	178682628	0.461387
chr3	178682628	178922311	0.279536
chr3	178922311	179061800	0.157719
chr3	179061800	179843207	0.167646
chr3	179843207	182530760	0.382876
chr3	182530760	182769409	0.230464
chr3	182769409	182773910	0.222173
chr3	182773910	182912777	0.396062
chr3	182912777	183406887	0.603105
chr3	183406887	184000000	0.288309
chr3	184000000	184323506	0.686231
chr3	184323506	187739090	0.709688
chr3	187743862	187813570	0.588168
chr3	187813570	188089966	0.763397
chr3	188089966	188222366	0.641994
chr3	188222366	188711282	0.292484
chr3	188711282	188996288	0.210522
chr3	188996288	189313356	0.239696
chr3	189313356	189645530	0.38233
chr3	189645530	189800995	0.270157
chr3	189800995	189989791	0.211869
chr3	189989791	190355432	0.248878
chr3	190355432	191405908	0.250363
chr3	191405908	191497271	0.175126
chr3	191497271	191702746	0.141136
chr3	191702746	193841840	0.230939
chr3	193841840	194955753	0.310617
chr3	194955753	195086231	0.344886
chr3	195086231	195313473	0.321243
chr3	195313473	195336646	0.47469
chr3	195336646	197232661	0.551683
chr3	197232661	198997735	0.949535
chr4	0	483000	0.561077
chr4	483000	609394	0.371853
chr4	609394	1150555	0.489688
chr4	1150555	1939502	0.53489
chr4	1939502	3912747	0.530598
chr4	3912747	6486500	0.3322
chr4	6486500	6549436	0.19067
chr4	6549436	6713833	0.298059
chr4	6713833	6900762	0.700801
chr4	6900762	7498703	0.481653
chr4	7498703	7844409	0.0896716
chr4	7844409	8566271	0.365721
chr4	8566271	9653784	0.360455
chr4	9653784	10542093	0.216141
chr4	10542093	10678535	0.183228
chr4	10678535	14216076	0.166217
chr4	14216076	14698973	0.151171
chr4	14698973	16859592	0.249928
chr4	16859592	16894246	0.230854
chr4	16894246	17164291	0.314762
chr4	17164291	18782344	0.289855
chr4	18782344	20297057	0.186834
chr4	20297057	20643506	0.193391
chr4	20643506	22499862	0.214937
chr4	22499862	23330120	0.149351
chr4	23330120	23613639	0.211626
chr4	23613639	23885407	0.147184
chr4	23885407	25517843	0.573376
chr4	25517843	26986419	0.406516
chr4	26986419	28480864	0.181338
chr4	28480864	29211223	0.190317
chr4	29211223	29781443	0.206938
chr4	29781443	30402132	0.186889
chr4	30402132	31419319	0.229063
chr4	31419319	32486237	0.163087
chr4	32486237	33811729	0.174275
chr4	33811729	37246763	0.16914
chr4	37246763	37369191	0.187866
chr4	37369191	38089768	0.481559
chr4	38089768	39338487	0.63425
chr4	39338487	41388941	1.06415
chr4	41388941	41441755	0.284016
chr4	41441755	42028535	0.41242
chr4	42028535	43819585	0.220541
chr4	43819585	44161436	0.128711
chr4	44161436	44211506	0.219692
chr4	44211506	44568807	0.153932
chr4	44568807	45344018	0.138027
chr4	45344018	46317311	0.140759
chr4	46317311	47909688	0.256849
chr4	47909688	52932759	0.129403
chr4	52932759	52984983	0.229779
chr4	52984983	54679877	0.291464
chr4	54679877	55273866	0.508427
chr4	55273866	57468575	0.493459
chr4	57468575	57966768	1.03374
chr4	57966768	62016788	0.152592
chr4	62016788	64761475	0.188728
chr4	64761475	65796835	0.172887
chr4	65796835	66666295	0.133416
chr4	66666295	68433811	0.203676
chr4	68433811	71001824	0.194314
chr4	71001824	71892294	0.177434
chr4	71892294	72053745	0.966237
chr4	72053745	72172770	1.50389
chr4	72172770	74041698	0.206536
chr4	74041698	75064029	0.2866
chr4	75064029	79013856	0.334951
chr4	79013856	79079472	0.701049
chr4	79079472	79850268	0.295798
chr4	79850268	80942585	0.250843
chr4	80942585	81581448	0.151832
chr4	81581448	85388762	0.40895
chr4	85388762	85492119	0.183829
chr4	85492119	87936575	0.252817
chr4	87936575	88314647	0.648025
chr4	88314647	88594008	0.62643
chr4	88594008	88847596	0.623058
chr4	88847596	89261740	0.236633
chr4	89261740	91352715	0.38164
chr4	91352715	94396385	0.168218
chr4	94396385	95630278	0.228545
chr4	95630278	95897295	0.396978
chr4	95897295	96382683	0.407921
chr4	96382683	96713436	0.238849
chr4	96713436	99488735	0.14593
chr4	99488735	99944568	0.375137
chr4	99944568	100061158	0.317351
chr4	100061158	100583300	0.551574
chr4	100583300	101170374	0.190777
chr4	101170374	101270203	0.390668
chr4	101270203	101638295	0.184736
chr4	101638295	101736752	0.132037
chr4	101736752	109268539	0.201546
chr4	109268539	110620977	0.365266
chr4	110620977	114682722	0.390473
chr4	114682722	114911197	0.288872
chr4	114911197	115901126	0.179811
chr4	115901126	116060756	0.187935
chr4	116060756	116232735	0.151181
chr4	116232735	117040504	0.154747
chr4	117040504	120339180	0.238884
chr4	120339180	121338195	0.301297
chr4	121338195	122420577	0.174615
chr4	122420577	123659738	0.263888
chr4	123659738	123730454	0.311104
chr4	123730454	123958406	0.201797
chr4	123958406	129665470	0.278427
chr4	129665470	130549329	0.394859
chr4	130549329	131241426	0.128595
chr4	131241426	131490316	0.176785
chr4	131490316	133969824	0.176245
chr4	133969824	135055621	0.172224
chr4	135055621	137439255	0.153128
chr4	137439255	138812644	0.187128
chr4	138812644	139603147	0.203668
chr4	139603147	140325322	0.361408
chr4	140325322	140795907	0.994507
chr4	140795907	141150272	0.496663
chr4	141150272	142466407	0.348748
chr4	142466407	142915359	0.18042
chr4	142915359	144834871	0.22141
chr4	144834871	147412474	0.245577
chr4	147412474	147437235	0.242317
chr4	147437235	147986214	0.220409
chr4	147986214	148130479	0.207951
chr4	148130479	148759734	0.154151
chr4	148759734	149152772	0.686956
chr4	149152772	150410836	0.227333
chr4	150410836	151357744	0.149962
chr4	151357744	153045784	0.569299
chr4	153045784	153137449	0.109093
chr4	153137449	153160207	0.307584
chr4	153160207	154174834	0.326228
chr4	154174834	155677794	0.409858
chr4	155677794	155954015	0.304104
chr4	155954015	156487385	0.176238
chr4	156487385	156701650	0.228689
chr4	156701650	156945788	0.311299
chr4	156945788	157689843	0.208318
chr4	157689843	159987890	0.2154
chr4	159987890	162662656	0.28638
chr4	162662656	163861629	0.231031
chr4	163861629	170805770	0.297085
chr4	170805770	172519386	0.283027
chr4	172519386	172884132	0.191914
chr4	172884132	174909230	0.256284
chr4	174909230	175767630	0.221342
chr4	175767630	177881286	0.254535
chr4	177881286	182006929	0.256687
chr4	182006929	182569207	0.234759
chr4	182569207	183262646	0.229292
chr4	183262646	183493674	0.350607
chr4	183493674	183564845	0.435571
chr4	183564845	187572478	0.4978
chr4	187572478	187830070	0.434796
chr4	187830070	188204828	0.352227
chr4	188204828	188415059	0.223564
chr4	188415059	191012600	0.350716
chr5	0	240234	0.162342
chr5	240234	1391752	0.215368
chr5	1391752	1406178	0.415916
chr5	1406178	1445908	0.453058
chr5	1445908	4153284	0.17951
chr5	4153284	4296878	0.222851
chr5	4296878	5436002	0.151871
chr5	5436002	8437938	0.198205
chr5	8437938	8980745	0.138171
chr5	8980745	10407883	0.241042
chr5	10407883	10939253	0.414024
chr5	10939253	11552989	0.232999
chr5	11552989	16550654	0.232108
chr5	16550654	22658681	0.323018
chr5	22658681	27329309	0.213033
chr5	27329309	30374823	0.178952
chr5	30374823	31393551	0.160003
chr5	31393551	31840997	0.659297
chr5	31840997	32415578	1.02161
chr5	32415578	32747296	0.756667
chr5	32747296	32782534	0.36892
chr5	32782534	33990242	0.231844
chr5	33990242	35090998	0.414261
chr5	35090998	35892814	0.213266
chr5	35892814	36569574	0.220167
chr5	36569574	38209407	0.50249
chr5	38209407	38702375	0.292108
chr5	38702375	38707919	0.36075
chr5	38707919	38784840	0.273007
chr5	38784840	39320764	0.27989
chr5	39320764	42459782	0.23192
chr5	42459782	43290735	0.498223
chr5	43290735	45590955	0.199981
chr5	45590955	50839749	0.0558223
chr5	50839749	51806585	0.152042
chr5	51806585	52021218	0.111819
chr5	52021218	52997838	0.242674
chr5	52997838	53168734	0.228209
chr5	53168734	53524895	0.457658
chr5	53524895	55400353	0.493213
chr5	55400353	56525785	0.516246
chr5	56525785	61213996	0.227592
chr5	61213996	61754723	0.401312
chr5	61754723	63184387	0.246212
chr5	63184387	64607513	0.215722
chr5	64607513	65186139	0.606609
chr5	65186139	66788353	0.28211
chr5	66788353	68041971	0.208995
chr5	68041971	70315878	0.738816
chr5	70315878	71589505	0.54176
chr5	71589505	72830494	0.37309
chr5	72830494	73192840	0.444327
chr5	73192840	74668812	0.35502
chr5	74668812	75627390	0.302531
chr5	75627390	76687801	0.582793
chr5	76687801	76939908	0.297493
chr5	76939908	77647406	0.400001
chr5	77647406	80879229	0.590688
chr5	80879229	81870194	0.292644
chr5	81870194	82429608	0.196634
chr5	82429608	82724712	0.216873
chr5	82724712	85740284	0.181723
chr5	85740284	87435497	0.207644
chr5	87435497	87451298	0.126574
chr5	87451298	87984470	0.271957
chr5	87984470	88056572	0.124823
chr5	88063155	91277992	0.248846
chr5	91277992	92532306	0.121979
chr5	92532306	94089599	0.246582
chr5	94089599	96084097	0.238657
chr5	96084097	96371067	0.376346
chr5	96371067	96938936	0.176097
chr5	96938936	97777555	0.135938
chr5	97777555	98071772	0.163145
chr5	98071772	98119452	0.272651
chr5	98119452	99207038	0.301585
chr5	99207038	100169608	0.203622
chr5	100169608	101669033	0.142054
chr5	101669033	101695700	0.337496
chr5	101695700	102243138	0.175362
chr5	102243138	102315493	0.0967452
chr5	102315493	103140760	0.215688
chr5	103140760	103212650	0.459035
chr5	103212650	103404283	0.213951
chr5	103404283	103856731	0.132612
chr5	103856731	104454577	0.135486
chr5	104454577	104951144	0.13694
chr5	104951144	106836877	0.181362
chr5	106836877	109621017	0.22269
chr5	109621017	112649097	0.253956
chr5	112649097	113287049	0.297828
chr5	113287049	113417216	0.176696
chr5	113417216	116252509	0.204212
chr5	116252509	116674815	0.201276
chr5	116674815	116692857	0.0554262
chr5	116692857	117271836	0.160628
chr5	117271836	122437710	0.233068
chr5	122437710	123809317	0.18081
chr5	123809317	126083215	0.336427
chr5	126083215	129165381	0.263127
chr5	129165381	129624097	0.17658
chr5	129624097	131319930	0.428108
chr5	131319930	131677981	0.251361
chr5	131677981	132021763	0.465411
chr5	132021763	132046178	0.204792
chr5	132046178	132841255	0.687984
chr5	132841255	134102212	0.816047
chr5	134102212	134446820	0.98953
chr5	134446820	136284010	0.149685
chr5	136284010	137116062	0.165855
chr5	137116062	138015694	1.096
chr5	138015694	140351998	0.794417
chr5	140351998	141017037	0.518767
chr5	141017037	141879060	0.707638
chr5	141879060	141959274	0.698132
chr5	141959274	143613404	0.267815
chr5	143613404	144833708	0.141768
chr5	144833708	145044476	0.199271
chr5	145044476	145412125	0.299198
chr5	145412125	146035405	0.643371
chr5	146035405	146322058	0.226755
chr5	146322058	146685290	0.214739
chr5	146685290	146962464	0.349961
chr5	146962464	147672183	0.188807
chr5	147672183	148387548	0.134197
chr5	148387548	149060730	0.543687
chr5	149060730	149143292	0.617718
chr5	149143292	149335809	0.732403
chr5	149335809	149692211	0.328281
chr5	149692211	149977299	0.715569
chr5	149977299	150020636	0.299975
chr5	150020636	150380349	0.375299
chr5	150380349	150616246	0.529892
chr5	150616246	150981491	0.399732
chr5	150981491	153098934	0.204964
chr5	153098934	154134225	0.490683
chr5	154134225	154307103	1.04698
chr5	154307103	158466745	0.36205
chr5	158466745	158674492	0.404338
chr5	158674492	159618602	0.571967
chr5	159618602	163740782	0.226822
chr5	163740782	164883841	0.274701
chr5	164883841	165736530	0.262698
chr5	165736530	166373124	0.403711
chr5	166373124	167148331	0.224456
chr5	167148331	168614278	0.391556
chr5	168614278	168996870	0.222169
chr5	168996870	169119599	0.334069
chr5	169119599	169376070	0.218348
chr5	169376070	169486938	0.126276
chr5	169486938	169607666	0.157379
chr5	169607666	171864918	0.497508
chr5	171864918	171879357	0.277027
chr5	171879357	172127706	0.334207
chr5	172131551	172676000	0.877952
chr5	172676000	173644210	0.300555
chr5	173644210	173691385	0.169581
chr5	173691385	174522268	0.410407
chr5	174522268	176201787	0.525746
chr5	176201787	176266039	0.140073
chr5	176266039	176472438	1.28877
chr5	176472438	176855767	1.11653
chr5	176855767	177564187	0.779199
chr5	177564187	180162410	0.708561
chr6	0	2702925	0.271558
chr6	2702925	2778734	0.38254
chr6	2778734	6089316	0.376973
chr6	6089316	7480845	0.546162
chr6	7480845	7723194	0.437386
chr6	7723194	11007029	0.373039
chr6	11007029	12398644	0.349953
chr6	12398644	12498864	0.379166
chr6	12498864	14470218	0.410378
chr6	14470218	14668317	0.287735
chr6	14668317	15197736	0.679991
chr6	15197736	15555899	1.13635
chr6	15555899	16398681	0.434276
chr6	16398681	17238803	0.43089
chr6	17238803	18343537	0.905195
chr6	18343537	19468125	0.318339
chr6	19468125	20173202	0.296422
chr6	20173202	22491077	0.575959
chr6	22491077	22529635	0.233415
chr6	22529635	24613092	0.257265
chr6	24613092	25543685	0.559858
chr6	25543685	26584518	0.466934
chr6	26584518	28149052	0.564385
chr6	28149052	29162085	0.533053
chr6	29162085	29187647	0.117362
chr6	29187647	29450350	0.152263
chr6	29450350	29732841	0.332754
chr6	29732841	30385737	0.367593
chr6	30385737	30966310	0.86983
chr6	30966310	31012456	0.585099
chr6	31012456	31648071	0.610432
chr6	31651340	31819656	0.968417
chr6	31819656	31903502	1.35964
chr6	31903550	32021842	1.36104
chr6	32021842	32137635	0.207266
chr6	32137635	32243970	0.893403
chr6	32243970	32593240	0.43233
chr6	32593240	32901738	0.298219
chr6	32901738	32916472	0.0678702
chr6	32916594	32929969	0.299065
chr6	32929969	33024373	0.476675
chr6	33024373	33041944	0.398384
chr6	33041944	33326457	0.425288
chr6	33326457	33532063	1.02623
chr6	33532063	33648306	1.58289
chr6	33648306	34103832	0.371
chr6	34103832	36206316	0.937463
chr6	36206316	36670143	0.903354
chr6	36670143	37089024	0.637413
chr6	37089024	37188328	1.0775
chr6	37188328	37245963	1.73506
chr6	37245963	38944179	0.578843
chr6	38944179	39445678	0.372882
chr6	39445678	40633655	0.165828
chr6	40633655	42400345	0.498673
chr6	42400345	43087943	1.1053
chr6	43087943	43848384	0.952079
chr6	43848384	43928317	0.200168
chr6	43928317	45960927	0.333069
chr6	45960927	46394119	0.184676
chr6	46394119	46729033	0.206023
chr6	46729033	47004149	0.225359
chr6	47004149	49220105	0.226088
chr6	49220105	51243078	0.199212
chr6	51243078	51921154	0.117981
chr6	51921154	52764182	0.354674
chr6	52764182	53240158	0.579861
chr6	53240158	54644978	0.249854
chr6	54644978	54650851	0.340541
chr6	54650851	55731288	0.202696
chr6	55731288	56575154	0.164718
chr6	56575154	62761702	0.120584
chr6	62761702	65992912	0.211995
chr6	65992912	66754491	0.152315
chr6	66754491	67539377	0.151614
chr6	67539377	70837259	0.151612
chr6	70837259	71004141	0.179768
chr6	71004141	71014271	0.394867
chr6	71014271	71385092	0.409901
chr6	71385092	72038272	0.275575
chr6	72038272	72152946	0.139526
chr6	72152946	72192518	0.202163
chr6	72192518	73709215	0.193842
chr6	73709215	74191544	0.831383
chr6	74191544	76001164	0.368586
chr6	76001164	76303795	0.330435
chr6	76303795	78780764	0.251517
chr6	78780764	80532487	0.189528
chr6	80532487	81613318	0.185043
chr6	81613318	82697066	0.128259
chr6	82697066	83130257	0.390128
chr6	83130257	84562542	0.278576
chr6	84562542	85110811	0.242582
chr6	85110811	87851936	0.195905
chr6	87851936	88909681	0.5559
chr6	88909681	90508628	0.507209
chr6	90508628	90551900	1.2017
chr6	90551900	90864547	0.866792
chr6	90864547	91337155	0.256026
chr6	91337155	91729319	0.137697
chr6	91729319	93160317	0.131377
chr6	93160317	94110284	0.146321
chr6	94110284	96230430	0.118388
chr6	96230430	99630584	0.178227
chr6	99630584	100867688	0.312019
chr6	100867688	101998715	0.17683
chr6	101998715	103041285	0.143875
chr6	103041285	103780102	0.132644
chr6	103780102	104476029	0.16381
chr6	104476029	105712470	0.331597
chr6	105712470	109048949	0.610824
chr6	109048949	109733296	0.455909
chr6	109733296	110081837	0.441842
chr6	110081837	111302906	0.49383
chr6	111302906	111496304	1.4633
chr6	111496304	112370966	0.531634
chr6	112370966	113305367	0.177654
chr6	113305367	117200000	0.231858
chr6	117200000	121280655	0.222268
chr6	121280655	121416758	0.154295
chr6	121416758	121798605	0.290692
chr6	121798605	122158122	0.584117
chr6	122158122	123329726	0.233014
chr6	123329726	126430028	0.197078
chr6	126430028	126478149	0.145467
chr6	126478149	126667656	0.158305
chr6	126667656	129246034	0.195084
chr6	129246034	131383101	0.252215
chr6	131383101	131560674	0.52936
chr6	131560674	132311022	0.361166
chr6	132311022	132765183	0.211379
chr6	132765183	132869429	0.211039
chr6	132869429	133527421	0.34043
chr6	133527421	134879095	0.457951
chr6	134879095	135544822	0.492694
chr6	135544822	136480751	0.250019
chr6	136480751	136689334	0.512985
chr6	136689334	140313444	0.47322
chr6	140313444	141602068	0.187797
chr6	141602068	143877444	0.204801
chr6	143877444	145737427	0.347315
chr6	145737427	147224843	0.155303
chr6	147224843	148543408	0.255581
chr6	148543408	148626944	0.574603
chr6	148626944	148691852	1.10926
chr6	148691852	148741872	1.35946
chr6	148741872	148826989	0.693164
chr6	148826989	152354838	0.612555
chr6	152354838	152512227	0.158842
chr6	152516252	153455612	0.347045
chr6	153455612	155666419	0.501627
chr6	155666419	156041751	0.202487
chr6	156041751	156838665	0.186971
chr6	156845260	157067335	0.306203
chr6	157067335	160360541	0.51257
chr6	160360541	161995650	0.249525
chr6	161995650	163568825	0.315286
chr6	163568825	165235024	0.235266
chr6	165235024	167322833	0.213142
chr6	167322833	168526000	0.240199
chr6	168526000	170811000	0.166302
chr7	0	2169719	0.577955
chr7	2169719	3352624	0.770983
chr7	3352624	5215601	0.865282
chr7	5215601	5974649	1.58225
chr7	5974649	6813457	1.36026
chr7	6813457	8735124	0.222203
chr7	8735124	12000000	0.175504
chr7	12000000	12760486	0.282714
chr7	12760486	14799676	0.206455
chr7	14799676	15624009	0.190457
chr7	15624009	15665656	0.312147
chr7	15665656	16537620	0.278681
chr7	16537620	18114995	0.245344
chr7	18114995	19703787	0.155464
chr7	19703787	19953491	0.172204
chr7	19953491	20996065	0.270484
chr7	20996065	21931162	0.386056
chr7	21931162	24064817	0.505705
chr7	24064817	24097046	0.217196
chr7	24097046	24955555	0.343619
chr7	24955555	25414525	0.217879
chr7	25446050	26641281	0.402433
chr7	26641281	27920178	0.433186
chr7	27920178	28284053	0.25833
chr7	28284053	29898877	0.328828
chr7	29898877	32826984	0.307707
chr7	32826984	33310228	0.440771
chr7	33310228	34258707	0.158148
chr7	34258707	34301297	0.140878
chr7	34301297	35966104	0.284718
chr7	35966104	36114679	0.437489
chr7	36114679	36860531	0.315076
chr7	36860531	37269731	0.312805
chr7	37269731	38625260	0.222791
chr7	38625260	41055472	0.46498
chr7	41055472	41103859	0.206667
chr7	41103859	41495961	0.290741
chr7	41495961	41853700	0.206855
chr7	41853700	41997629	0.305706
chr7	41997629	42206771	0.253416
chr7	42206771	43679397	0.36805
chr7	43679397	44609518	0.816023
chr7	44609518	45725197	0.598739
chr7	45725197	46378012	0.147055
chr7	46378012	51474876	0.245837
chr7	51474876	54860934	0.196984
chr7	54860934	68487253	0.639718
chr7	68487253	69186859	0.421666
chr7	69186859	69226458	0.328291
chr7	69226458	70385010	0.645634
chr7	70385010	72637324	1.18589
chr7	72637324	72887131	1.21694
chr7	72887131	75883957	1.50493
chr7	75883957	76357853	0.603508
chr7	76357853	78184970	0.478897
chr7	78184970	79493376	0.216294
chr7	79493376	79912642	0.250438
chr7	79912642	79955244	0.234731
chr7	79955244	81044103	0.276436
chr7	81044103	81224068	0.183369
chr7	81224068	81558550	0.236186
chr7	81558550	82442156	0.268219
chr7	82442156	82604255	0.166565
chr7	82604255	84279913	0.199921
chr7	84279913	85101220	0.129063
chr7	85101220	86706422	0.165088
chr7	86706422	86874834	0.285015
chr7	86874834	87835486	0.290428
chr7	87835486	89232082	0.137477
chr7	89232082	89787180	0.282833
chr7	89787180	91878888	0.342304
chr7	91878888	92813821	0.161509
chr7	92813821	94681343	0.218471
chr7	94681343	96133787	0.251989
chr7	96133787	97006364	0.342663
chr7	97006364	97258669	0.471651
chr7	97258669	97891289	1.23297
chr7	97891289	98681298	1.14429
chr7	98681298	99443256	0.884563
chr7	99443256	99885378	1.40459
chr7	99885378	99965972	1.34005
chr7	99965972	100078760	1.79984
chr7	100078760	100365166	1.19062
chr7	100365166	100465136	1.41042
chr7	100465136	101780808	1.35064
chr7	101780808	102734921	0.645626
chr7	102734921	104766483	0.523735
chr7	104766483	104806736	1.54026
chr7	104806736	104964550	0.90613
chr7	104964550	105233388	0.360812
chr7	105233388	107158205	0.388089
chr7	107158205	107252090	0.543218
chr7	107252090	107804322	0.333193
chr7	107804322	107828067	0.210571
chr7	107828067	108904302	0.144021
chr7	108904302	109125836	0.135419
chr7	109125836	110105603	0.147994
chr7	110105603	110191585	0.127934
chr7	110191585	111387715	0.306823
chr7	111387715	113045161	0.202722
chr7	113045161	113221235	0.159024
chr7	113221235	116713967	0.237064
chr7	116713967	119606740	0.162128
chr7	119606740	127475283	0.209823
chr7	127475283	128006497	1.01654
chr7	128006497	128096884	0.37616
chr7	128096884	129067836	0.848652
chr7	129067836	131231357	0.696088
chr7	131231357	131327153	0.135705
chr7	131327153	131575365	0.145037
chr7	131575365	131679006	0.212271
chr7	131679006	133788814	0.340789
chr7	133788814	134966681	0.483926
chr7	134966681	136247768	0.211539
chr7	136247768	136429145	0.192968
chr7	136429145	139419742	0.666422
chr7	139419742	140577610	0.843792
chr7	140577610	140891466	0.318617
chr7	140891466	141148862	0.205908
chr7	141148862	141296381	0.237258
chr7	141296381	141435643	0.244144
chr7	141435643	142772606	0.268519
chr7	142772606	143222503	0.208937
chr7	143222503	144536141	0.292318
chr7	144536141	145654695	0.197577
chr7	145654695	145727005	0.248928
chr7	145727005	145767353	0.148706
chr7	145767353	150011686	0.437525
chr7	150011686	150026021	0.558075
chr7	150026021	151293934	0.513442
chr7	151293934	152771095	0.692545
chr7	152771095	156709681	0.356219
chr7	156709681	156831231	0.296174
chr7	156831231	158437125	0.260914
chr8	0	4629850	0.246228
chr8	4629850	4859600	0.208923
chr8	4859600	6300810	0.317789
chr8	6300810	6715510	0.424403
chr8	6715510	7524012	0.254792
chr8	7524012	8327361	0.402067
chr8	8327361	8440431	0.610241
chr8	8440431	9372610	0.637217
chr8	9372610	9970022	0.480405
chr8	9970022	11622092	0.292966
chr8	11622092	11697663	0.648397
chr8	11697663	11739920	0.709942
chr8	11739920	12914144	0.451362
chr8	12914144	14431945	0.327447
chr8	14431945	14780563	0.226609
chr8	14780563	17611382	0.30062
chr8	17611382	17960421	0.507107
chr8	17960421	18111895	0.435718
chr8	18111895	18710085	0.294221
chr8	18710085	19658493	0.446011
chr8	19658493	19841144	0.470843
chr8	19841144	20151513	0.389859
chr8	20151513	21593812	0.276642
chr8	21593812	22078863	0.531903
chr8	22078863	22089771	0.458379
chr8	22089771	23591171	0.640735
chr8	23591171	23802187	0.393335
chr8	23802187	26714877	0.4192
chr8	26714877	26731988	0.29221
chr8	26731988	26850968	0.151286
chr8	26850968	27101997	0.278852
chr8	27101997	27155102	0.207137
chr8	27155102	27511430	0.370445
chr8	27511430	28230722	0.492151
chr8	28230722	28630093	0.916441
chr8	28630093	28877304	0.590589
chr8	28877304	30642996	0.634312
chr8	30642996	31913915	0.531112
chr8	31913915	31994801	0.222535
chr8	31994801	32221545	0.255795
chr8	32221545	37642878	0.343274
chr8	37642878	38120515	1.16616
chr8	38120515	38222381	1.47252
chr8	38222381	38315511	0.848277
chr8	38315511	38391275	1.08231
chr8	38391275	40191788	0.500968
chr8	40191788	41128266	0.368402
chr8	41128266	41175149	0.70388
chr8	41175149	41606137	0.64967
chr8	41606137	41631617	0.470958
chr8	41631617	42152101	0.612891
chr8	42152101	42223816	0.948198
chr8	42223816	42778710	1.03083
chr8	42778710	43030655	1.09945
chr8	43030655	43037924	0.962994
chr8	43037924	48336095	0.0862562
chr8	48336095	48358912	1.22716
chr8	48358912	48812023	0.518637
chr8	48812023	50027828	0.482808
chr8	50027828	53207163	0.215768
chr8	53207163	53367495	0.230771
chr8	53367495	53636636	0.304673
chr8	53636636	56706305	0.40102
chr8	56706305	56813874	0.362558
chr8	56813874	58563661	0.400049
chr8	58563661	58710653	0.204093
chr8	58710653	59649755	0.232137
chr8	59649755	61002680	0.192176
chr8	61002680	61870918	0.367411
chr8	61870918	62066580	0.342427
chr8	62066580	62153948	0.320483
chr8	62153948	62572839	0.200529
chr8	62572839	63459298	0.179365
chr8	63459298	63911704	0.141466
chr8	63911704	64362156	0.395159
chr8	64362156	64385119	0.174193
chr8	64385119	65263048	0.128712
chr8	65263048	65322473	0.100968
chr8	65322473	65653279	0.126963
chr8	65653279	67251237	0.34106
chr8	67251237	67624652	0.407054
chr8	67624652	67696012	0.756726
chr8	67696012	67805646	1.36819
chr8	67805646	70307037	0.415369
chr8	70307037	70570913	0.276645
chr8	70570913	70971133	0.424766
chr8	70971133	71100465	1.63919
chr8	71100465	74563864	0.307213
chr8	74563864	76059531	0.446623
chr8	76059531	77150978	0.217143
chr8	77150978	77669734	0.129155
chr8	77669734	77770589	0.109067
chr8	77770589	79473623	0.144448
chr8	79473623	79807563	0.140744
chr8	79807563	80224986	0.136552
chr8	80224986	81012307	0.241325
chr8	81012307	81801654	0.818398
chr8	81801654	81921125	0.259477
chr8	81921125	85128196	0.196753
chr8	85128196	85781381	0.156158
chr8	85781381	86500535	0.289229
chr8	86500535	86563497	0.174709
chr8	86563497	88158596	0.347314
chr8	88158596	88590244	0.180703
chr8	88590244	92217678	0.198487
chr8	92217678	92781423	0.164968
chr8	92781423	93418556	0.260542
chr8	93418556	93550644	0.151414
chr8	93550644	93629904	0.0630835
chr8	93629904	94541929	0.160083
chr8	94541929	95974473	0.642214
chr8	95974473	97318764	0.311688
chr8	97318764	97913370	0.30104
chr8	97913370	98357052	0.13974
chr8	98357052	98787980	0.533732
chr8	98787980	99011457	1.44086
chr8	99011457	99495560	0.601112
chr8	99495560	101072051	0.401525
chr8	101072051	102116418	0.684625
chr8	102116418	102123874	0.26824
chr8	102123874	103633035	0.451244
chr8	103633035	104035130	0.788371
chr8	104035130	104987017	0.352983
chr8	104987017	106550052	0.230321
chr8	106550052	111486019	0.21941
chr8	111486019	111798089	0.179447
chr8	111798089	112136614	0.16247
chr8	112136614	112268953	0.16624
chr8	112268953	112722935	0.191638
chr8	112722935	113169991	0.167764
chr8	113169991	113987837	0.189522
chr8	113987837	115102545	0.141741
chr8	115102545	116069717	0.190245
chr8	116069717	118419333	0.210247
chr8	118419333	118832713	0.195946
chr8	118832713	120606492	0.262152
chr8	120606492	120815805	0.492086
chr8	120815805	120835613	0.302908
chr8	120835613	123114008	0.398087
chr8	123114008	123388456	0.24777
chr8	123388456	123794870	0.191923
chr8	123794870	123942268	0.26459
chr8	123942268	127845981	0.475189
chr8	127845981	128817164	0.268744
chr8	128817164	129136849	0.713202
chr8	129136849	131254475	0.281447
chr8	131254475	132051678	0.312342
chr8	132051678	133473040	0.15056
chr8	133473040	133869075	0.239878
chr8	133869075	133927447	0.0856575
chr8	133927447	134123193	0.127717
chr8	134123193	136009878	0.252294
chr8	136009878	136155292	0.206308
chr8	136155292	142299895	0.268366
chr8	142299895	143952217	0.139198
chr8	143952217	145222002	0.515048
chr8	145222002	145429717	0.953229
chr8	145429717	145509187	0.528501
chr8	145509187	145521360	0.082149
chr8	145521360	145549899	1.08623
chr8	145549899	145588272	0.96422
chr8	145589254	145608202	0.844416
chr8	145608202	145619807	1.12021
chr8	145619807	145624998	0.385282
chr8	145624998	145670316	0.397193
chr8	145670316	145674247	0.508776
chr8	145674247	145699163	1.12378
chr8	145674247	145699163	1.12378
chr9	0	77564	0.232066
chr9	77564	361380	0.419286
chr9	361380	474546	0.530195
chr9	474546	2611968	0.319076
chr9	2611968	3964001	0.231503
chr9	3964001	6403151	0.38661
chr9	6403151	6748078	1.26693
chr9	6748078	12870006	0.19618
chr9	12870006	13273145	0.270378
chr9	13273145	18542554	0.31123
chr9	18542554	19399080	0.734362
chr9	19399080	21067104	0.252994
chr9	21067104	21130630	0.125933
chr9	21130630	21650649	0.161533
chr9	21650649	21981611	0.217548
chr9	21981611	23598183	0.165783
chr9	23598183	27099485	0.193928
chr9	27099485	28120016	0.194997
chr9	28120016	29474200	0.146952
chr9	29474200	29731244	0.151725
chr9	29731244	32530823	0.160738
chr9	32530823	34541430	0.852976
chr9	34541430	34600492	0.203176
chr9	34600492	34636666	0.635816
chr9	34636666	35786590	0.560907
chr9	35786590	35859478	0.219515
chr9	35859478	36692756	0.998466
chr9	36692756	36913336	0.235742
chr9	36913336	37875376	0.700595
chr9	37875376	67333091	0.132902
chr9	67333091	68201368	0.257982
chr9	68201368	71641315	0.376459
chr9	71641315	72581171	0.708619
chr9	72581171	75240995	0.270695
chr9	75240995	78210380	0.432076
chr9	78210380	78719668	0.245441
chr9	78719668	80327625	0.190926
chr9	80327625	80575112	0.117178
chr9	80575112	83062747	0.312747
chr9	83062747	85333401	0.408693
chr9	85333401	85389506	0.338651
chr9	85389506	87571180	0.472573
chr9	87571180	87811080	0.295957
chr9	87811080	89819818	0.445553
chr9	89819818	91564443	0.317547
chr9	91564443	94940000	0.552501
chr9	94940000	96079277	0.407276
chr9	96079277	96548196	1.04069
chr9	96548196	97117449	0.651731
chr9	97117449	97459433	0.301184
chr9	97459433	101247963	0.360034
chr9	101247963	102837217	0.148497
chr9	102837217	110972856	0.363463
chr9	110972856	112349310	0.800608
chr9	112349310	114276170	0.471752
chr9	114276170	114603694	0.690026
chr9	114603694	116773834	0.210585
chr9	116773834	116880288	0.197268
chr9	116880288	117732312	0.15962
chr9	117732312	118165858	0.177605
chr9	118165858	119859962	0.186529
chr9	119859962	120265186	0.199889
chr9	120265186	120624631	0.59258
chr9	120624631	120691654	0.910135
chr9	120691654	120794169	0.507243
chr9	120794169	121145915	0.469088
chr9	121145915	122518919	0.450836
chr9	122518919	122556450	0.213157
chr9	122556450	122594978	0.207641
chr9	122594978	122893838	0.779629
chr9	122893838	125404502	0.731679
chr9	125404502	126352255	0.445264
chr9	126352255	128076115	0.790667
chr9	128076115	128150938	1.24293
chr9	128150938	129005488	1.44989
chr9	129005488	130354066	0.892051
chr9	130354066	130561794	0.996495
chr9	130561794	131035419	0.842439
chr9	131035419	132883651	0.712032
chr9	132883651	135580378	0.322984
chr9	135580378	135680681	0.418731
chr9	135680681	138294993	0.543929
chr10	0	825773	0.305169
chr10	825773	2628077	0.286855
chr10	2628077	3464522	0.310839
chr10	3464522	5934705	0.311718
chr10	5934705	6777830	0.607265
chr10	6777830	7030988	0.304158
chr10	7030988	8462286	0.521205
chr10	8462286	10027564	0.279822
chr10	10027564	10710915	0.261944
chr10	10710915	11360110	0.272645
chr10	11360110	13840059	0.864937
chr10	13840059	14991202	0.530777
chr10	14991202	15529697	0.947084
chr10	15529697	16286597	0.397675
chr10	16286597	16974131	0.625424
chr10	16974131	17311324	0.367742
chr10	17311324	18607672	0.577777
chr10	18607672	21080130	0.38302
chr10	21080130	21810281	0.739573
chr10	21810281	22426899	0.666539
chr10	22426899	24980636	0.501226
chr10	24980636	25140912	1.017
chr10	25140912	25374182	0.698761
chr10	25374182	26507071	0.340722
chr10	26507071	27013242	0.644051
chr10	27013242	28157492	0.674678
chr10	28157492	28861706	0.64753
chr10	28861706	29011702	0.793354
chr10	29011702	30621303	0.643016
chr10	30621303	31207920	0.790976
chr10	31207920	32718707	0.522906
chr10	32718707	33229360	0.219327
chr10	33229360	33375205	0.541671
chr10	33375205	34317401	0.426663
chr10	34317401	34371158	0.762691
chr10	34371158	35967182	0.76252
chr10	35967182	38278801	0.448603
chr10	38278801	42775616	0.175013
chr10	42775616	42861821	0.185604
chr10	42861821	42985367	0.267107
chr10	42985367	43009988	0.406157
chr10	43009988	43689754	0.723778
chr10	43689754	44185616	0.108901
chr10	44185616	45538174	0.288343
chr10	45538174	45630940	0.722247
chr10	45630940	47958580	0.349281
chr10	47958580	48010997	0.0953889
chr10	48010997	49086763	0.274223
chr10	49086763	50982292	0.254283
chr10	50982292	51397398	0.710662
chr10	51397398	51788745	0.426731
chr10	51788745	53619114	0.234925
chr10	53619114	54206222	0.228237
chr10	54206222	55235394	0.205019
chr10	55235394	55305306	0.27177
chr10	55305306	56954482	0.187366
chr10	56954482	57515303	0.185442
chr10	57515303	57787212	0.136075
chr10	57787212	59851204	0.185078
chr10	59851204	60122264	0.202907
chr10	60122264	60447019	0.230943
chr10	60447019	62130968	0.281481
chr10	62130968	62489713	0.264812
chr10	62489713	65116359	0.408506
chr10	65116359	65237957	0.518101
chr10	65237957	67388055	0.207432
chr10	67388055	68077958	0.234816
chr10	68077958	70469133	0.836827
chr10	70469133	70834587	1.1
chr10	70834587	72391044	0.483149
chr10	72391044	72591621	0.139597
chr10	72591621	72685884	0.201564
chr10	72685884	72842857	0.344008
chr10	72842857	73963275	0.73544
chr10	73963275	73973065	0.40858
chr10	73973065	75935971	0.948594
chr10	75935971	76861337	0.858039
chr10	76861337	77988418	0.188984
chr10	77988418	78423365	0.151743
chr10	78423365	79269196	0.294385
chr10	79269196	80028263	0.408396
chr10	80028263	80498985	0.172076
chr10	80498985	81709837	0.264277
chr10	81709837	82021557	0.811626
chr10	82021557	83289171	0.302931
chr10	83289171	83484843	0.17376
chr10	83484843	84576832	0.218867
chr10	84576832	85297350	0.212347
chr10	85297350	86622851	0.301773
chr10	86624838	88966296	0.409574
chr10	88966296	89604304	0.399682
chr10	89604304	90684820	0.206383
chr10	90684820	90740303	0.108141
chr10	90740303	93491189	0.225018
chr10	93491189	93860775	0.679138
chr10	93860775	95116108	0.919278
chr10	95116108	96337958	0.583541
chr10	96337958	97079352	0.248181
chr10	97079352	97146561	0.461248
chr10	97146561	97351616	0.575455
chr10	97351616	98054190	0.435541
chr10	98054190	101992430	0.583509
chr10	101992430	102516781	0.743777
chr10	102516781	102686865	0.482115
chr10	102686865	102886703	0.685555
chr10	102886703	104363355	0.949445
chr10	104363355	105072721	1.13764
chr10	105072721	105527201	0.807516
chr10	105527201	105839666	0.384043
chr10	105839666	106044313	0.430009
chr10	106044313	106232243	0.303304
chr10	106232243	108025742	0.170059
chr10	108025742	109702207	0.270808
chr10	109702207	111911562	0.210469
chr10	111911562	113819289	0.295116
chr10	113819289	114043939	0.178055
chr10	114043939	114409814	0.440041
chr10	114409814	114974774	0.46906
chr10	114974774	115047882	0.259889
chr10	115047882	115093497	0.197304
chr10	115093497	117786913	0.344544
chr10	117786913	118061883	0.192748
chr10	118061883	119220549	0.428078
chr10	119220549	119481575	0.229862
chr10	119481575	119955776	0.17714
chr10	119955776	121080892	0.5395
chr10	121080892	121119944	0.307283
chr10	121119944	121796248	0.731919
chr10	121796248	122731274	0.217106
chr10	122731274	123343779	0.305304
chr10	123343779	125002852	0.436388
chr10	125002852	125094650	0.141615
chr10	125094650	125687517	0.21084
chr10	125687517	126075868	0.229174
chr10	126075868	126990331	0.693303
chr10	126990331	127154625	0.292159
chr10	127154625	127765893	0.358272
chr10	127765893	129569228	0.251201
chr10	129569228	129708649	0.286901
chr10	129708649	131029703	0.171832
chr10	131029703	131752550	0.171544
chr10	131752550	134612796	0.214667
chr10	134612796	135235466	0.247322
chr11	0	232884	0.433692
chr11	232884	2138639	0.529449
chr11	2138639	2905529	0.182556
chr11	2905529	2970507	0.646373
chr11	2970507	3617134	0.525805
chr11	3617134	3820200	1.21635
chr11	3820200	4131185	0.768526
chr11	4131185	5116445	0.165439
chr11	5116445	5178358	0.161517
chr11	5178358	5204770	0.189308
chr11	5204770	5760702	0.255427
chr11	5760702	6005077	0.0982097
chr11	6005077	6692413	0.314257
chr11	6692413	7400332	0.173749
chr11	7400332	8703996	0.268474
chr11	8703996	8747252	0.5086
chr11	8747252	8888793	0.685314
chr11	8888793	9551885	1.18686
chr11	9551885	10607671	0.531358
chr11	10607671	11461687	0.289222
chr11	11461687	11631738	0.09997
chr11	11631738	11941228	0.239103
chr11	11941228	12355678	0.287128
chr11	12355678	12542444	0.294486
chr11	12542444	13310660	0.309809
chr11	13310660	13470177	0.275833
chr11	13470177	13821927	0.250178
chr11	13821927	13925270	0.174177
chr11	13925270	14119008	0.175495
chr11	14119008	14278621	0.382174
chr11	14278621	14953166	0.437332
chr11	14953166	16069311	0.129015
chr11	16069311	16176145	0.196567
chr11	16176145	16402914	0.149932
chr11	16402914	16965461	0.392856
chr11	16965461	17473082	0.872698
chr11	17473082	18256876	0.24879
chr11	18256876	18385969	1.16195
chr11	18385969	19158574	0.566913
chr11	19158574	19322340	0.250357
chr11	19322340	19982672	0.152953
chr11	19982672	20213631	0.342052
chr11	20213631	20323746	0.326931
chr11	20323746	20388710	0.554153
chr11	20388710	21215224	0.255289
chr11	21215224	22605917	0.151004
chr11	22605917	25897662	0.17316
chr11	25897662	27367996	0.185672
chr11	27367996	27416004	0.354108
chr11	27416004	27604967	0.444531
chr11	27604967	27681021	0.131486
chr11	27681021	28282624	0.156249
chr11	28282624	28427085	0.131523
chr11	28427085	29823010	0.133245
chr11	29823010	30210025	0.147281
chr11	30210025	30499687	0.176067
chr11	30499687	31768057	0.245197
chr11	31768057	31964030	0.275548
chr11	31964030	32186142	0.274636
chr11	32186142	32365896	0.573005
chr11	32365896	32961567	0.700051
chr11	32961567	33276847	1.04669
chr11	33276847	33555994	0.501528
chr11	33555994	35319442	0.397517
chr11	35319442	35458111	0.194708
chr11	35458111	35604828	0.218107
chr11	35604828	35619754	0.602975
chr11	35619754	36135919	0.350663
chr11	36135919	36703004	0.241586
chr11	36703004	37882433	0.138202
chr11	37882433	38141624	0.192908
chr11	38141624	38483785	0.175356
chr11	38483785	38791676	0.13966
chr11	38791676	41449230	0.23104
chr11	41449230	41505294	0.303225
chr11	41505294	42434249	0.199149
chr11	42434249	42969030	0.186992
chr11	42969030	44933124	0.346216
chr11	44933124	45215066	0.230544
chr11	45215066	45398235	0.251134
chr11	45398235	45470294	0.180408
chr11	45470294	45643748	0.190252
chr11	45643748	46664950	0.749117
chr11	46664950	47090397	0.944889
chr11	47090397	56285692	0.233054
chr11	56285692	56433611	0.101407
chr11	56433611	56641155	0.139729
chr11	56641155	56676658	0.225333
chr11	56676658	57201821	0.62076
chr11	57201821	57882745	0.494916
chr11	57882745	58050925	0.184326
chr11	58050925	59179554	0.294162
chr11	59179554	59624165	0.45433
chr11	59624165	60246204	0.20256
chr11	60246204	60396115	0.42692
chr11	60396115	60589349	0.470932
chr11	60589349	60626542	0.322641
chr11	60626542	60936056	0.859412
chr11	60936056	60991209	1.25107
chr11	60991209	61331314	0.499846
chr11	61331314	62237419	0.949117
chr11	62237419	63498654	0.800802
chr11	63498654	64132281	0.705462
chr11	64132281	64268572	0.278815
chr11	64268572	64380910	0.818957
chr11	64380910	65439681	1.02855
chr11	65439681	66008408	0.967072
chr11	66008408	66087746	1.24783
chr11	66087746	66365401	1.23174
chr11	66365401	68466298	0.904376
chr11	68466298	68938588	0.34301
chr11	68938588	69021343	0.181258
chr11	69021343	69165115	0.396461
chr11	69165115	69358571	0.646142
chr11	69358571	70584470	0.517987
chr11	70584470	71317731	0.484139
chr11	71317731	71493479	0.853495
chr11	71493479	72033245	0.605818
chr11	72033245	72062396	0.41165
chr11	72062396	72255342	0.606387
chr11	72255342	72813468	0.526763
chr11	72813468	73363364	1.15658
chr11	73363364	74654241	0.505858
chr11	74654241	74714718	0.677944
chr11	74714718	74757684	1.07061
chr11	74757684	75001062	0.525931
chr11	75001062	75203922	0.423938
chr11	75203922	77765980	0.616301
chr11	77765980	77874062	0.666161
chr11	77874062	78592719	0.256033
chr11	78592719	78682032	0.201538
chr11	78682032	78858723	0.14715
chr11	78859238	79002410	0.174615
chr11	79002410	79128039	0.183079
chr11	79128039	79448195	0.149927
chr11	79448195	79975678	0.16683
chr11	79975678	80056141	0.26099
chr11	80056141	82481449	0.197913
chr11	82481449	83822323	0.302788
chr11	83822323	84295720	0.156317
chr11	84295720	84388815	0.118159
chr11	84388815	86100821	0.355139
chr11	86100821	86878628	0.386985
chr11	86878628	87000586	0.196789
chr11	87000586	87215557	0.088384
chr11	87215557	87396119	0.0719974
chr11	87396119	87992780	0.175979
chr11	87992780	88035697	0.186406
chr11	88035697	88603918	0.137271
chr11	88603918	90666464	0.216238
chr11	90666464	91067368	0.127212
chr11	91067368	91637681	0.140274
chr11	91637681	91719311	0.196006
chr11	91719311	92105296	0.181354
chr11	92105296	92342437	0.23193
chr11	92342437	94164881	0.312218
chr11	94164881	95675000	0.227134
chr11	95675000	95710132	0.227713
chr11	95710132	96627084	0.131959
chr11	96627084	96790252	0.122573
chr11	96790252	97213612	0.18424
chr11	97213612	98649355	0.234722
chr11	98649355	101997514	0.284335
chr11	101997514	102018125	0.194071
chr11	102018125	103216987	0.267754
chr11	103216987	104045621	0.156885
chr11	104045621	104082154	0.21898
chr11	104082154	106941849	0.189531
chr11	106941849	107637548	0.990371
chr11	107637548	108884774	0.368017
chr11	108884774	109171114	0.125725
chr11	109171114	109805901	0.519859
chr11	109805901	110121433	0.263048
chr11	110121433	111519190	0.458592
chr11	111519190	111646476	0.612793
chr11	111646476	111916114	0.215103
chr11	111916114	112273104	0.148464
chr11	112273104	112398983	0.158883
chr11	112398983	112914566	0.180378
chr11	112914566	113652467	0.505488
chr11	113652467	114475259	0.200537
chr11	114475259	115195935	0.253928
chr11	115195935	116213334	0.251622
chr11	116213334	116578952	0.949078
chr11	116578952	117223670	0.468422
chr11	117223670	117373491	0.340406
chr11	117373491	118463735	0.916309
chr11	118463735	118906063	0.777703
chr11	118906063	119725560	0.270898
chr11	119725560	120148862	0.434678
chr11	120148862	120347245	0.241956
chr11	120347245	120509174	0.203793
chr11	120509174	121135807	0.325549
chr11	121135807	121176565	0.14721
chr11	121176565	121512771	0.202257
chr11	121512771	122433412	0.561565
chr11	122433412	122642099	0.977541
chr11	122642099	122790584	0.686938
chr11	122790584	123112959	0.54905
chr11	123112959	123142884	0.300752
chr11	123142884	123249469	0.21579
chr11	123249469	123424161	0.120212
chr11	123424161	123831185	0.181807
chr11	123831185	124065364	0.290376
chr11	124065364	124253238	0.441785
chr11	124253238	124775422	0.195333
chr11	124775422	124819212	0.319708
chr11	124819212	125502167	0.53005
chr11	125502167	125611783	0.574734
chr11	125611783	125964411	0.544483
chr11	125964411	126835437	0.149249
chr11	126835437	127856244	0.167515
chr11	127856244	128571935	0.215177
chr11	128571935	128996627	0.315523
chr11	128996627	129106377	0.264237
chr11	129106377	129262146	0.481482
chr11	129262146	131145063	0.346802
chr11	131145063	131520801	0.117103
chr11	131520801	132187214	0.129049
chr11	132187214	132288716	0.14778
chr11	132288716	132319197	0.196844
chr11	132319197	133082563	0.140169
chr11	133082563	133130832	0.124303
chr11	133130832	133444188	0.191476
chr11	133444188	134270415	0.22633
chr12	0	890504	0.678268
chr12	890504	2723337	0.451214
chr12	2723337	2774414	0.489457
chr12	2774414	3548807	0.612092
chr12	3548807	3947328	0.288567
chr12	3947328	4010892	0.629287
chr12	4010892	4413568	0.459426
chr12	4413568	5135529	0.234085
chr12	5135529	5183187	0.188846
chr12	5183187	5833445	0.159937
chr12	5833445	6000511	0.209498
chr12	6000511	6191137	0.75016
chr12	6191137	6636140	1.01348
chr12	6636140	7161265	0.805522
chr12	7161265	7268301	0.298965
chr12	7268301	8182577	0.972354
chr12	8182577	9638415	0.51242
chr12	9638415	10256955	0.362143
chr12	10256955	10451520	0.395755
chr12	10451520	12935557	0.502408
chr12	12935557	22703265	0.292904
chr12	22703265	23620399	0.207167
chr12	23620399	23992874	0.163769
chr12	23992874	24268795	0.271817
chr12	24268795	24440235	0.332478
chr12	24440235	24895468	0.272388
chr12	24895468	26230515	0.45092
chr12	26230515	27791828	0.398383
chr12	27791828	32164590	0.445028
chr12	32164590	32788348	0.915419
chr12	32788348	33008361	0.813588
chr12	33008361	40690236	0.163632
chr12	40690236	41002482	0.70137
chr12	41002482	41319795	0.727988
chr12	41319795	41706101	0.24333
chr12	41706101	46168444	0.275192
chr12	46168444	46530962	0.226196
chr12	46530962	47619277	0.648709
chr12	47619277	47682328	0.87231
chr12	47682328	47818090	1.01648
chr12	47818090	49017975	1.08094
chr12	49017975	49790923	1.26787
chr12	49790923	51008409	0.689946
chr12	51008409	51112077	0.0964618
chr12	51112077	51230075	0.16102
chr12	51230075	51577244	0.288044
chr12	51577244	52005131	1.14283
chr12	52005131	52721622	0.905803
chr12	52721622	52762959	0.266105
chr12	52762959	53272584	0.747609
chr12	53272584	54452551	0.239837
chr12	54452551	55774738	1.14659
chr12	55774738	55909779	0.414689
chr12	55909779	58723421	0.349725
chr12	58723421	59115385	0.170934
chr12	59115385	59675751	0.146333
chr12	59675751	60156755	0.139292
chr12	60156755	60658969	0.147348
chr12	60658969	61827243	0.361217
chr12	61827243	64441324	0.501897
chr12	64441324	64502896	0.454752
chr12	64502896	66338743	0.322467
chr12	66338743	67269905	0.297478
chr12	67269905	67515872	1.15463
chr12	67515872	68028436	0.593097
chr12	68028436	68348308	0.662765
chr12	68348308	68668980	0.271305
chr12	68668980	69113037	0.335543
chr12	69113037	71204705	0.268207
chr12	71204705	71474030	0.126242
chr12	71474030	73112951	0.160471
chr12	73112951	75983841	0.304087
chr12	75983841	77023364	0.185662
chr12	77023364	79299383	0.265376
chr12	79299383	79569333	0.170402
chr12	79569333	80444146	0.204615
chr12	80444146	81578638	0.155136
chr12	81578638	81632894	0.460779
chr12	81632894	84770542	0.191545
chr12	84770542	87441995	0.152352
chr12	87441995	91460851	0.226433
chr12	91460851	91953288	0.542201
[truncated: 825 more rows]

## Sheet: L1 densities along HSA genome
chrom HSA	start	end	density (nb/kb)
chr1	384948	914833	0.434056
chr1	914833	2890355	0.199441
chr1	2890355	3723842	0.124777
chr1	3723842	6809249	0.235301
chr1	6809249	6874777	0.305213
chr1	6874777	6943765	0.217429
chr1	6943765	10429503	0.253892
chr1	10429503	10605571	0.45437
chr1	10605571	11840034	0.163634
chr1	10605571	11840034	0.163634
chr1	11840034	12775989	0.241465
chr1	12775989	13582717	0.153707
chr1	13582717	14041659	0.274544
chr1	14041659	15528542	0.2401
chr1	15528542	16087380	0.202205
chr1	16087380	17046306	0.18041
chr1	17046306	17696198	0.193878
chr1	17696198	18038448	0.119795
chr1	18038448	18075624	0.188294
chr1	18075624	19120625	0.179904
chr1	19120625	24133858	0.216627
chr1	24133858	24784758	0.275004
chr1	24784758	25344349	0.235887
chr1	25344349	25434184	0.233762
chr1	25434184	25615487	0.170984
chr1	25615487	25855741	0.245573
chr1	25855741	26014176	0.246158
chr1	26014176	26268771	0.235668
chr1	26268771	27038824	0.219465
chr1	27038824	27529334	0.214063
chr1	27529334	30770402	0.226469
chr1	30786088	31381029	0.156318
chr1	31382529	31507566	0.263922
chr1	31507566	33144117	0.249916
chr1	33144117	33903863	0.315895
chr1	33903863	34564028	0.228731
chr1	34564028	35399081	0.40716
chr1	35399081	36427531	0.355875
chr1	36427531	36952782	0.18277
chr1	36952782	41155638	0.249592
chr1	41155638	41537732	0.371636
chr1	41537732	41562015	0.0411811
chr1	41562015	43493727	0.368585
chr1	43493727	43760631	0.232293
chr1	43760631	44286584	0.372657
chr1	44286584	45863330	0.303156
chr1	45891383	47731133	0.324501
chr1	47731133	47822383	0.241096
chr1	47822383	48059785	0.134792
chr1	48059785	49915577	0.31469
chr1	49915577	53350210	0.391599
chr1	53350210	54805757	0.237024
chr1	54805757	56024802	0.266602
chr1	56024802	57175087	0.261674
chr1	57175087	57452118	0.108291
chr1	57452118	57864873	0.19382
chr1	57864873	58592787	0.166228
chr1	58592787	59406231	0.216364
chr1	59406231	62837104	0.253288
chr1	62837104	63663710	0.293973
chr1	63663710	63807159	0.334614
chr1	63807159	63920473	0.220626
chr1	63920473	64277130	0.227109
chr1	64277130	65451714	0.282653
chr1	65451714	65670814	0.346874
chr1	65670814	65879433	0.493723
chr1	65879433	67300000	0.285801
chr1	67300000	67499866	0.265178
chr1	67499866	67879241	0.239868
chr1	67879241	68956692	0.280291
chr1	68956692	69211262	0.263189
chr1	69211262	69316608	0.218328
chr1	69316608	69827030	0.287997
chr1	69827030	70065690	0.339395
chr1	70065690	73582320	0.272704
chr1	73582320	74746570	0.33498
chr1	74746570	75422794	0.323857
chr1	75422794	75902458	0.389856
chr1	75902458	82832563	0.261756
chr1	82832563	83525580	0.235203
chr1	83525580	85730645	0.271647
chr1	85730645	86080677	0.399963
chr1	86080677	86986141	0.323591
chr1	86986141	88411757	0.211838
chr1	88411757	89151938	0.295874
chr1	89151938	89450156	0.41245
chr1	89450156	89785765	0.369478
chr1	89785765	90311995	0.235638
chr1	90311995	92754973	0.328288
chr1	90311995	92754973	0.328288
chr1	92754973	92840939	0.546728
chr1	92840939	93523490	0.48055
chr1	92840939	93523490	0.48055
chr1	93523490	93625860	0.400508
chr1	93625860	95217142	0.245085
chr1	95217142	99133312	0.308975
chr1	99133312	101164136	0.358968
chr1	101164136	103952368	0.322785
chr1	103952368	107897945	0.378145
chr1	107897945	108513902	0.259758
chr1	108513902	108889766	0.508163
chr1	108889766	110443864	0.232933
chr1	110443864	111851049	0.299179
chr1	111851049	111994908	0.340611
chr1	111994908	114790293	0.295845
chr1	114790293	115385950	0.411311
chr1	115385950	115540580	0.278083
chr1	115540580	115682241	0.225891
chr1	115682241	115985220	0.23764
chr1	115985220	117423195	0.290687
chr1	117423195	118826963	0.36687
chr1	118826963	118898198	0.547484
chr1	118898198	119307206	0.334957
chr1	119307206	119601021	0.370982
chr1	119601021	119762055	0.223555
chr1	119762055	142640772	0.024914
chr1	142640772	143325328	0.241032
chr1	143325328	144827993	0.333408
chr1	144827993	146567318	0.278844
chr1	146567318	147291498	0.26927
chr1	147291498	147513985	0.323614
chr1	147513985	147995041	0.224506
chr1	147995041	149015238	0.280338
chr1	149015238	149134368	0.411315
chr1	149141017	149518378	0.339198
chr1	149518378	149545455	0.110795
chr1	149545455	150282589	0.390702
chr1	150282589	150320148	0.452621
chr1	150320148	150486172	0.180697
chr1	150486172	151022569	0.313201
chr1	151022569	151190741	0.338939
chr1	151190741	152097948	0.242503
chr1	152097948	153166311	0.234003
chr1	153166311	153614544	0.13609
chr1	153614544	154032292	0.203472
chr1	154032292	154205943	0.282175
chr1	154205943	154220786	0.202115
chr1	154220786	154967814	0.369464
chr1	154967814	155329976	0.57709
chr1	155329976	156381608	0.37941
chr1	156381608	156495521	0.491603
chr1	156495521	156952330	0.155426
chr1	156952330	158307394	0.253863
chr1	158307394	158368756	0.260748
chr1	158368756	159828006	0.328936
chr1	159828006	160583681	0.333477
chr1	160583681	162495004	0.255844
chr1	162495004	162884639	0.302848
chr1	162884639	164131538	0.331222
chr1	164131538	164568591	0.272278
chr1	164568591	164618968	0.397007
chr1	164618968	165352797	0.322964
chr1	165352797	166425483	0.28713
chr1	166425483	167818242	0.35182
chr1	167818242	169530035	0.251783
chr1	169530035	169864521	0.313914
chr1	169864521	170054106	0.411425
chr1	170054106	170189603	0.30259
chr1	170189603	174289140	0.285642
chr1	174289140	174802242	0.267003
chr1	174802242	177710557	0.359315
chr1	177710557	179083687	0.257077
chr1	179083687	179777747	0.329943
chr1	179777747	179887079	0.192076
chr1	179887079	180479286	0.254978
chr1	180479286	181457358	0.310816
chr1	181457358	181597430	0.221315
chr1	181597430	181873925	0.405071
chr1	181873925	183767653	0.260861
chr1	183767653	186125101	0.401706
chr1	186125101	187002527	0.403453
chr1	187002527	188646362	0.380817
chr1	188646362	191297095	0.335756
chr1	191297095	191854056	0.461433
chr1	191854056	196391133	0.329287
chr1	196391133	198635243	0.227262
chr1	198635243	200400551	0.220358
chr1	200400551	200587193	0.342902
chr1	200587193	200746145	0.497005
chr1	200746145	202196411	0.200653
chr1	202196411	202577400	0.223104
chr1	202577400	202979939	0.213644
chr1	202979939	203101311	0.164783
chr1	203101311	203334175	0.223306
chr1	203334175	203583440	0.20059
chr1	203583440	204324540	0.360275
chr1	204324540	205073795	0.17751
chr1	205073795	205740260	0.259579
chr1	205740260	206683796	0.241644
chr1	206683796	206800940	0.34146
chr1	206800940	206957363	0.210966
chr1	206957363	207143657	0.311336
chr1	207143657	209754559	0.348922
chr1	209754559	211674152	0.266723
chr1	211674152	212700563	0.238696
chr1	212700563	213313286	0.236649
chr1	213313286	213836488	0.173929
chr1	213836488	214172045	0.298012
chr1	214172045	215138510	0.259709
chr1	215138510	216353965	0.284667
chr1	216353965	217722544	0.310541
chr1	217722544	218035388	0.428328
chr1	218035388	218106278	0.0846382
chr1	218106278	218963909	0.312489
chr1	218963909	220518401	0.257319
chr1	220518401	222487064	0.367254
chr1	222487064	223100038	0.334435
chr1	223100038	223365703	0.214556
chr1	223365703	223874445	0.393127
chr1	223874445	224577144	0.414118
chr1	224577144	224637359	0.0166072
chr1	224637359	225158590	0.310803
chr1	225158590	227145321	0.316097
chr1	227145321	227324785	0.306468
chr1	227324785	231598701	0.290366
chr1	231598701	231649726	0.313572
chr1	231649726	231980985	0.256597
chr1	231980985	232064512	0.311277
chr1	232064512	232356261	0.339333
chr1	232356261	233390003	0.34438
chr1	233390003	234865255	0.302321
chr1	234865255	235436146	0.437912
chr1	235436146	236410700	0.247293
chr1	236410700	236979832	0.312757
chr1	236979832	237264883	0.210489
chr1	237264883	240238280	0.298312
chr1	240238280	242000000	0.346253
chr1	242000000	242294560	0.298751
chr1	242294560	243575179	0.324843
chr1	243575179	243645538	0.312682
chr1	243645538	245363022	0.436685
chr2	3722235	5273606	0.310048
chr2	5273606	5690333	0.237566
chr2	5690333	6417316	0.298494
chr2	6417316	7563471	0.244295
chr2	7563471	7630839	0.326565
chr2	7630839	9640091	0.25084
chr2	9640091	10424703	0.290589
chr2	10424703	11718248	0.331647
chr2	11718248	12268560	0.219875
chr2	12268560	12475734	0.33788
chr2	12475734	14327990	0.370899
chr2	12475734	14327990	0.370899
chr2	14327990	14578986	0.334667
chr2	14578986	14698364	0.175912
chr2	14698364	19061697	0.292666
chr2	19061697	19273044	0.241309
chr2	19273044	21702081	0.298061
chr2	21702081	22382414	0.376286
chr2	22382414	22526667	0.422868
chr2	22526667	22882101	0.346056
chr2	22882101	23584699	0.283235
chr2	23584699	23684002	0.0906317
chr2	23684002	24796452	0.43148
chr2	24796452	25295542	0.344627
chr2	25295542	25595614	0.326588
chr2	25595614	27378304	0.374154
chr2	27378304	27775929	0.379755
chr2	27775929	28886265	0.34404
chr2	28886265	29167948	0.37986
chr2	29167948	30980890	0.280759
chr2	30980890	31368966	0.22676
chr2	31368966	31470146	0.168017
chr2	31470146	32104952	0.464709
chr2	32104952	33271380	0.37722
chr2	33271380	33326749	0.252849
chr2	33326749	37340472	0.342076
chr2	37340472	37616480	0.275354
chr2	37616480	38999983	0.281893
chr2	38999983	40988447	0.329903
chr2	40988447	42282271	0.343942
chr2	42282271	43590264	0.29205
chr2	43590264	44307696	0.302468
chr2	44307696	45393725	0.320433
chr2	45393725	46454272	0.293245
chr2	46454272	46682269	0.285091
chr2	46682269	47157155	0.309548
chr2	47157155	49000000	0.314188
chr2	49000000	49179949	0.177828
chr2	49184584	49475095	0.337337
chr2	49475095	50560967	0.262462
chr2	50560967	50719718	0.0944876
chr2	50719718	50997633	0.12234
chr2	50997633	51088279	0.0992873
chr2	51088279	52943784	0.3751
chr2	52943784	53808769	0.373417
chr2	53808769	55683861	0.323717
chr2	55683861	58035559	0.37845
chr2	58035559	59034042	0.244371
chr2	59034042	59514867	0.216295
chr2	59514867	59574784	0.400554
chr2	59574784	59627036	0.28707
chr2	59627036	60282442	0.244123
chr2	59627036	60282442	0.244123
chr2	60282442	60327455	0.111079
chr2	60327455	60754786	0.173168
chr2	60754786	61155597	0.239514
chr2	61155597	62583681	0.420143
chr2	62583681	64530431	0.395017
chr2	64530431	65567268	0.283555
chr2	65567268	66385935	0.271173
chr2	66385935	66598085	0.24511
chr2	66598085	67192555	0.190085
chr2	67192555	68090597	0.267248
chr2	68090597	68606393	0.317955
chr2	68606393	69017950	0.323163
chr2	69017950	69927050	0.366296
chr2	69927050	70265432	0.333942
chr2	70265432	70589095	0.364577
chr2	70589095	71122733	0.393525
chr2	71122733	72164096	0.361065
chr2	72164096	73197287	0.482002
chr2	73197287	74337407	0.453461
chr2	74337407	74578304	0.340394
chr2	74578304	74597231	0.422677
chr2	74597231	74665435	0.0586476
chr2	74665435	80529635	0.347703
chr2	80529635	83257961	0.358828
chr2	83257961	85390625	0.408878
chr2	85390625	88995941	0.355309
chr2	88995941	95162181	0.11044
chr2	95162181	95253064	0.550158
chr2	95253064	96265302	0.297361
chr2	96265302	96624383	0.306338
chr2	96624383	98449804	0.38676
chr2	98449804	98881788	0.347235
chr2	98881788	98909520	0.324535
chr2	98909520	100114153	0.409253
chr2	100114153	100489862	0.314073
chr2	100489862	100808290	0.345447
chr2	100808290	101186085	0.346749
chr2	101186085	102228919	0.310692
chr2	102228919	102964703	0.286769
chr2	102964703	103053454	0.13521
chr2	103053454	105505373	0.342589
chr2	105505373	108624033	0.393118
chr2	108624033	110198824	0.310517
chr2	110198824	111694101	0.306298
chr2	111694101	112354378	0.336223
chr2	112354378	113303942	0.470742
chr2	113303942	113489997	0.32786
chr2	113489997	113691170	0.318134
chr2	113691170	113809966	0.042089
chr2	113809966	113964798	0.303555
chr2	113964798	114578186	0.350512
chr2	114578186	115396281	0.273807
chr2	115396281	115611156	0.325771
chr2	115611156	115715180	0.192263
chr2	115715180	118514578	0.372223
chr2	118514578	118740705	0.203426
chr2	118740705	119001060	0.326477
chr2	119001060	119315995	0.219093
chr2	119315995	120458610	0.393833
chr2	120458610	120819948	0.451101
chr2	120819948	121269884	0.277817
chr2	121269884	122685793	0.362311
chr2	122685793	127521999	0.394317
chr2	127521999	127892264	0.410517
chr2	127892264	128415027	0.401712
chr2	128415027	129932161	0.522037
chr2	129932161	133555621	0.356289
chr2	133555621	133787782	0.249827
chr2	133787782	134288083	0.269838
chr2	134288083	134548947	0.287506
chr2	134548947	134665799	0.470681
chr2	134665799	135255620	0.250924
chr2	135255620	137554839	0.377085
chr2	137554839	137643598	0.236596
chr2	137554839	137643598	0.236596
chr2	137643598	138190010	0.269028
chr2	138190010	141537905	0.303176
chr2	141537905	143468951	0.258927
chr2	143468951	144108615	0.181345
chr2	144108615	145419565	0.162478
chr2	145419565	146313701	0.184536
chr2	145419565	146313701	0.184536
chr2	146313701	148435916	0.259634
chr2	148435916	148578977	0.251641
chr2	148578977	149748441	0.342037
chr2	148578977	149748441	0.342037
chr2	149748441	150566761	0.29695
chr2	150566761	151219345	0.263568
chr2	151219345	151283317	0.109423
chr2	151283317	151655262	0.233906
chr2	151655262	151756617	0.236791
chr2	151756617	153067269	0.282302
chr2	153067269	155757973	0.329654
chr2	155757973	158110869	0.359132
chr2	158110869	161072383	0.319094
chr2	161072383	162824900	0.354918
chr2	162824900	163634163	0.23231
chr2	163634163	164103304	0.317602
chr2	164103304	164715836	0.199173
chr2	164715836	164988088	0.352614
chr2	164988088	165941455	0.262229
chr2	164988088	165941455	0.262229
chr2	165941455	167471580	0.28429
chr2	167471580	169574724	0.265317
chr2	169574724	170185089	0.314566
chr2	170185089	171386366	0.370439
chr2	171386366	171498578	0.31191
chr2	171498578	174294277	0.353758
chr2	174294277	175142305	0.354941
chr2	175142305	175173681	0.159357
chr2	175173681	175384604	0.289205
chr2	175384604	175938156	0.346851
chr2	175938156	176905300	0.225406
chr2	176905300	178953404	0.257799
chr2	178953404	179369583	0.201836
chr2	179369583	179544771	0.0684978
chr2	179544771	181223969	0.323369
chr2	181223969	181844371	0.325595
chr2	181844371	185794393	0.321517
chr2	185794393	187000000	0.446248
chr2	187000000	188156790	0.315528
chr2	188156790	188187106	0.230901
chr2	188187106	188942664	0.340146
chr2	188942664	189685578	0.351319
chr2	189685578	190131665	0.304873
chr2	190131665	190647084	0.292966
chr2	190647084	190807864	0.510014
chr2	190807864	191349389	0.39518
chr2	191349389	191378047	0.418731
chr2	191378047	191719808	0.187265
chr2	191719808	192537296	0.28135
chr2	192537296	194656862	0.352902
chr2	194656862	196723587	0.396279
chr2	196723587	201276216	0.29126
chr2	201276216	204396789	0.358908
chr2	204396789	204676181	0.26844
chr2	204676181	208244538	0.236243
chr2	208244538	209418631	0.325358
chr2	209418631	211369746	0.314692
chr2	211369746	214025323	0.218785
chr2	214025323	216009875	0.331057
chr2	216009875	216104214	0.318002
chr2	216104214	217549689	0.224148
chr2	217549689	218433667	0.234169
chr2	218433667	218498905	0.429198
chr2	218498905	218555708	0.0352094
chr2	218555708	218629400	0.09499
chr2	218555708	218629400	0.09499
chr2	218629400	218880479	0.302694
chr2	218880479	219072495	0.281227
chr2	219072495	220030594	0.271371
chr2	220030594	220262521	0.211273
chr2	220262521	220956448	0.197427
chr2	220956448	221012418	0.178667
chr2	221012418	221515981	0.297877
chr2	221515981	222914670	0.202332
chr2	222914670	224287164	0.322041
chr2	224287164	224912031	0.216046
chr2	224912031	225388064	0.258385
chr2	225388064	228198371	0.257979
chr2	228198371	230318218	0.329741
chr2	230318218	232595499	0.323632
chr2	232595499	232964466	0.439064
chr2	232964466	233146406	0.214356
chr2	233146406	233216426	0.214225
chr2	233216426	234037701	0.30684
chr2	234037701	235745790	0.341317
chr2	235745790	236217307	0.388109
chr2	236217307	236807405	0.127098
chr2	236807405	237361024	0.359453
chr2	237361024	237909048	0.284659
chr2	237909048	237916656	1.31441
chr2	237916656	237986548	0.357695
chr2	237986548	238014660	0.142288
chr2	238014660	238085211	0.0141741
chr2	238085211	238519414	0.260247
chr2	238519414	238772684	0.446164
chr2	238772684	239052563	0.271546
chr2	239052563	239126751	0.498733
chr2	239126751	241825852	0.346412
chr3	1919425	1960718	0.242172
chr3	1960718	2149170	0.318383
chr3	2149170	6091899	0.283306
chr3	6091899	7319022	0.28196
chr3	7319022	8767093	0.225127
chr3	8767093	10287373	0.317705
chr3	10287373	10344691	0.348931
chr3	10344691	10617905	0.120784
chr3	10617905	11064857	0.223738
chr3	11064857	11277374	0.399968
chr3	11277374	12000000	0.362567
chr3	12000000	12200639	0.279108
chr3	12200639	12914278	0.372737
chr3	12914278	13898225	0.286601
chr3	13898225	15112000	0.341909
chr3	15112000	15222000	0.263636
chr3	15222000	15271366	0.303853
chr3	15271366	16072697	0.321964
chr3	16072697	16235905	0.189942
chr3	16072697	16235905	0.189942
chr3	16072697	16235905	0.189942
chr3	16235905	16401718	0.241236
chr3	16401718	16603306	0.317479
chr3	16603306	17440622	0.277076
chr3	17440622	17899716	0.341978
chr3	17899716	18386403	0.287659
chr3	18386403	18496697	0.154133
chr3	18496697	18769594	0.282158
chr3	18496697	18769594	0.282158
chr3	18769594	19037639	0.216382
chr3	19037639	20904604	0.372798
chr3	20904604	23260930	0.327204
chr3	23260930	23410422	0.274262
chr3	23410422	24205844	0.314299
chr3	24205844	27390874	0.27692
chr3	27696398	29028035	0.331922
chr3	27390874	27696398	0.242207
chr3	29028035	29695820	0.212643
chr3	29695820	29952537	0.198662
chr3	29952537	30311629	0.236708
chr3	30311629	30817415	0.270866
chr3	30817415	34628189	0.408841
chr3	34628189	35491870	0.427241
chr3	35491870	37009799	0.373535
chr3	37009799	37259742	0.35208
chr3	37259742	38024010	0.304867
chr3	38024010	38622985	0.48416
chr3	38622985	39423215	0.413631
chr3	38622985	39423215	0.413631
chr3	39423215	41357851	0.407312
chr3	41357851	43921237	0.39479
chr3	43921237	45268994	0.336856
chr3	45268994	45540323	0.335386
chr3	45540323	45970488	0.392873
chr3	45970488	46452507	0.392101
chr3	46452507	46553572	0.375996
chr3	46553572	48239965	0.392554
chr3	48239965	49321379	0.252447
chr3	49321379	50597600	0.205294
chr3	50597600	52296876	0.440776
chr3	52296876	52325560	0.0697253
chr3	52325560	52983728	0.369207
chr3	52983728	54114272	0.297202
chr3	54114272	55360228	0.219911
chr3	55360228	55820000	0.165299
chr3	55820000	55831536	0.0866852
chr3	55831536	57802083	0.346604
chr3	57802083	58861208	0.285141
chr3	58861208	59218578	0.37776
chr3	59218578	60527983	0.205437
chr3	60527983	61820902	0.291588
chr3	61820902	62888370	0.160192
chr3	62888370	63268935	0.239118
chr3	63268935	63610397	0.275287
chr3	63610397	65365961	0.22386
chr3	65365961	66656504	0.198366
chr3	66656504	68381608	0.306648
chr3	68381608	68769353	0.226953
chr3	68769353	69186571	0.335556
chr3	69186571	69986539	0.272511
chr3	69986539	71919037	0.195602
chr3	71919037	73827760	0.238903
chr3	73827760	74083034	0.254628
chr3	74083034	74135012	0.211628
chr3	74135012	76747074	0.266839
chr3	76747074	77293876	0.166422
chr3	77293876	77362348	0.146045
chr3	77362428	78609779	0.191606
chr3	78609779	81489200	0.281654
chr3	81489200	81659008	0.212004
chr3	81659008	82446735	0.256434
chr3	82446735	84667647	0.397134
chr3	84667647	84915610	0.463779
chr3	84915610	87391472	0.224972
chr3	87391472	88383553	0.326586
chr3	88383553	97087914	0.153831
chr3	88383553	97087914	0.153831
chr3	97087914	97796697	0.359772
chr3	97796697	100063507	0.281012
chr3	100063507	106489330	0.361043
chr3	106489330	106908862	0.233594
chr3	106908862	107765454	0.266171
chr3	107765454	108599534	0.332102
chr3	108599534	112441266	0.337088
chr3	112441266	113021568	0.287781
chr3	113021568	114172489	0.320613
chr3	114172489	115466116	0.374915
chr3	115466116	115746468	0.114142
chr3	115746468	115975299	0.144211
chr3	115975299	116662370	0.340576
chr3	116662370	116825141	0.233457
chr3	116825141	116888967	0.0156676
chr3	116917372	117468502	0.159672
chr3	117468502	117769730	0.25562
chr3	117769730	119025059	0.193575
chr3	119025059	120791137	0.356723
chr3	120791137	121596384	0.336543
chr3	121596384	121674760	0.140349
chr3	121674760	122606023	0.440262
chr3	122606023	123385870	0.442394
chr3	123385870	123779927	0.456787
chr3	123779927	124773429	0.353296
chr3	124773429	125494710	0.303626
chr3	124773429	125494710	0.303626
chr3	125494710	125931902	0.194423
chr3	125931902	126134461	0.192536
chr3	126134461	126434359	0.330112
chr3	126434359	127986923	0.373576
chr3	127986923	129526964	0.375315
chr3	129526964	129951654	0.362617
chr3	129951654	130500000	0.424914
chr3	130500000	130730179	0.1564
chr3	130730179	131097225	0.310588
chr3	131097225	132105417	0.334262
chr3	132105417	133518962	0.311982
chr3	133518962	134028092	0.29462
chr3	134028092	135687696	0.338635
chr3	135687696	136928073	0.355537
chr3	136928073	137477368	0.402334
chr3	137477368	138063770	0.540585
chr3	138063770	138244460	0.608777
chr3	138244460	139739328	0.421442
chr3	138244460	139739328	0.421442
chr3	139739328	140493061	0.484256
chr3	140493061	140654655	0.222781
chr3	140654655	140693561	0.385545
chr3	140693561	140729480	0.445447
chr3	140729480	143153538	0.322187
chr3	143153538	143487611	0.520844
chr3	143487611	145325820	0.323685
chr3	145325820	146064723	0.327513
chr3	146064723	147109315	0.369522
chr3	147109315	147375009	0.278516
chr3	147375009	148004977	0.346049
chr3	148004977	149081507	0.311185
chr3	149081507	149441028	0.230863
chr3	149441028	149898409	0.404477
chr3	149898409	150193330	0.233961
chr3	150193330	150615459	0.310332
chr3	150615459	151209718	0.410595
chr3	151209718	151399315	0.358655
chr3	151399315	151724488	0.347507
chr3	151724488	151941611	0.409906
chr3	151941611	152000364	0.340408
chr3	152000364	152861064	0.246311
chr3	152861064	154248029	0.288399
chr3	154248029	154652748	0.264381
chr3	154652748	157865571	0.326815
chr3	157865571	160927521	0.308627
chr3	160927521	161189466	0.255779
chr3	161189466	161915172	0.305909
chr3	161915172	163428191	0.307333
chr3	163428191	164772929	0.422387
chr3	164772929	165761203	0.411829
chr3	165761203	166349126	0.343582
chr3	166349126	166396267	0.148491
chr3	166396267	166500001	0.260281
chr3	166500001	167250899	0.370223
chr3	167250899	168827841	0.377313
chr3	168827841	170275469	0.284604
chr3	170275469	171382000	0.217798
chr3	171382000	171422982	0.610024
chr3	171422982	173483852	0.277553
chr3	173483852	173941727	0.334152
chr3	173941727	175656909	0.270525
chr3	175656909	177484067	0.296636
chr3	177484067	178682628	0.322053
chr3	178682628	178922311	0.183576
chr3	178922311	179061800	0.193564
chr3	179061800	179843207	0.29946
chr3	179843207	182530760	0.364644
chr3	182530760	182769409	0.419025
chr3	182769409	182773910	0.222173
chr3	182773910	182912777	0.230436
chr3	182773910	182912777	0.230436
chr3	182912777	183406887	0.307624
chr3	183406887	184000000	0.3136
chr3	184000000	184323506	0.404938
chr3	184323506	187739090	0.333179
chr3	187739090	187743862	0.209556
chr3	187743862	187813570	0.215183
chr3	187813570	188089966	0.390744
chr3	188089966	188222366	0.370091
chr3	188222366	188711282	0.292484
chr3	188711282	188996288	0.214031
chr3	188996288	189313356	0.220773
chr3	189313356	189645530	0.19267
chr3	189645530	189800995	0.154376
chr3	189800995	189989791	0.190682
chr3	189989791	190355432	0.284432
chr3	189989791	190355432	0.284432
chr3	189989791	190355432	0.284432
chr3	190355432	191405908	0.273209
chr3	191405908	191497271	0.32836
chr3	191405908	191497271	0.32836
chr3	191497271	191702746	0.282273
chr3	191497271	191702746	0.282273
chr3	191702746	193841840	0.362303
chr3	193841840	194955753	0.289071
chr3	194955753	195086231	0.237588
chr3	195086231	195313473	0.193626
chr3	195313473	195336646	0.172615
chr3	195336646	197232661	0.361811
chr3	197232661	198997735	0.414713
chr4	483000	609394	0.371853
chr4	609394	1150555	0.386207
chr4	1150555	1939502	0.302935
chr4	1939502	3912747	0.315724
chr4	3912747	6486500	0.282467
chr4	6486500	6549436	0.127113
chr4	6486500	6549436	0.127113
chr4	6549436	6713833	0.304142
chr4	6713833	6900762	0.320977
chr4	6900762	7498703	0.212396
chr4	7498703	7844409	0.118598
chr4	7844409	8566271	0.242429
chr4	8566271	9653784	0.228043
chr4	9653784	10542093	0.234153
chr4	10542093	10678535	0.300494
chr4	10678535	14216076	0.266569
chr4	14216076	14698973	0.275421
chr4	14698973	16859592	0.277698
chr4	16859592	16894246	0.43285
chr4	16894246	17164291	0.359199
chr4	17164291	18782344	0.332498
chr4	18782344	20297057	0.268698
chr4	20297057	20643506	0.190504
chr4	20643506	22499862	0.244565
chr4	22499862	23330120	0.321587
chr4	23330120	23613639	0.126976
chr4	23613639	23885407	0.121427
chr4	23885407	25517843	0.246258
chr4	25517843	26986419	0.264202
chr4	26986419	28480864	0.326543
chr4	28480864	29211223	0.327236
chr4	29211223	29781443	0.305145
chr4	29781443	30402132	0.302889
chr4	30402132	31419319	0.204486
chr4	31419319	32486237	0.25494
chr4	32486237	33811729	0.273106
chr4	33811729	37246763	0.337697
chr4	37246763	37369191	0.302218
chr4	37369191	38089768	0.228983
chr4	38089768	39338487	0.329137
chr4	39338487	41388941	0.272135
chr4	41388941	41441755	0.340819
chr4	41441755	42028535	0.240294
chr4	42028535	43819585	0.284191
chr4	43819585	44161436	0.353955
chr4	44161436	44211506	0.299581
chr4	44211506	44568807	0.274279
chr4	44568807	45344018	0.389571
chr4	45344018	46317311	0.348302
chr4	46317311	47909688	0.310856
chr4	47909688	52932759	0.125023
chr4	52932759	52984983	0.325521
chr4	52984983	54679877	0.294414
chr4	54679877	55273866	0.282834
chr4	55273866	57468575	0.321683
chr4	57468575	57966768	0.2489
chr4	57966768	62016788	0.301233
chr4	62016788	64761475	0.316612
chr4	64761475	65796835	0.316798
chr4	65796835	66666295	0.273733
chr4	66666295	68433811	0.348512
chr4	68433811	71001824	0.376945
chr4	71001824	71892294	0.223477
chr4	71892294	72053745	0.303498
chr4	72053745	72172770	0.277253
chr4	72172770	74041698	0.318364
chr4	74041698	75064029	0.316923
chr4	75064029	79013856	0.290899
chr4	79013856	79079472	0.624848
chr4	79079472	79850268	0.28023
chr4	79850268	80942585	0.32042
chr4	80942585	81581448	0.292708
chr4	81581448	85388762	0.29811
chr4	85388762	85492119	0.416034
chr4	85492119	87936575	0.299862
chr4	87936575	88314647	0.261855
chr4	88314647	88594008	0.26489
chr4	88594008	88847596	0.216887
chr4	88847596	89261740	0.306657
chr4	89261740	91352715	0.297947
chr4	91352715	94396385	0.298981
chr4	94396385	95630278	0.29338
chr4	95630278	95897295	0.190999
chr4	95897295	96382683	0.236924
chr4	96382683	96713436	0.13303
chr4	96713436	99488735	0.328613
chr4	99488735	99944568	0.263254
chr4	99944568	100061158	0.394545
chr4	100061158	100583300	0.423257
chr4	100583300	101170374	0.253801
chr4	101170374	101270203	0.430737
chr4	101270203	101638295	0.233637
chr4	101638295	101736752	0.345328
chr4	101736752	109268539	0.357684
chr4	109268539	110620977	0.225519
chr4	110620977	114682722	0.277221
chr4	114682722	114911197	0.205712
chr4	114911197	115901126	0.309113
chr4	115901126	116060756	0.137819
chr4	116060756	116232735	0.191884
chr4	116232735	117040504	0.346634
chr4	117040504	120339180	0.324676
chr4	120339180	121338195	0.29429
chr4	121338195	122420577	0.290101
chr4	122420577	123659738	0.326027
chr4	123659738	123730454	0.537361
chr4	123730454	123958406	0.271987
chr4	123958406	129665470	0.327839
chr4	129665470	130549329	0.330369
chr4	130549329	131241426	0.274528
chr4	131241426	131490316	0.253124
chr4	131490316	133969824	0.344423
chr4	133969824	135055621	0.35642
chr4	135055621	137439255	0.302899
chr4	137439255	138812644	0.309453
chr4	138812644	139603147	0.283364
chr4	139603147	140325322	0.242324
chr4	140325322	140795907	0.323002
chr4	140795907	141150272	0.177783
chr4	141150272	142466407	0.271249
chr4	142466407	142915359	0.389797
chr4	142915359	144834871	0.327166
chr4	144834871	147412474	0.340627
chr4	147412474	147437235	0.161544
chr4	147437235	147986214	0.244089
chr4	147986214	148130479	0.339653
chr4	148130479	148759734	0.278107
chr4	148759734	149152772	0.239163
chr4	149152772	150410836	0.27741
chr4	150410836	151357744	0.360119
chr4	151357744	153045784	0.330561
chr4	153045784	153137449	0.185458
chr4	153137449	153160207	0.131822
chr4	153160207	154174834	0.297646
chr4	154174834	155677794	0.296748
chr4	155677794	155954015	0.2498
chr4	155954015	156487385	0.281231
chr4	156487385	156701650	0.350034
chr4	156701650	156945788	0.299011
chr4	156945788	157689843	0.284925
chr4	157689843	159987890	0.312439
chr4	159987890	162662656	0.337973
chr4	162662656	163861629	0.370317
chr4	163861629	170805770	0.318254
chr4	170805770	172519386	0.370561
chr4	172519386	172884132	0.348188
chr4	172884132	174909230	0.236532
chr4	174909230	175767630	0.305219
chr4	175767630	177881286	0.345373
chr4	177881286	182006929	0.316314
chr4	182006929	182569207	0.160063
chr4	182569207	183262646	0.170166
chr4	183262646	183493674	0.164482
chr4	183493674	183564845	0.0702533
chr4	183564845	187572478	0.27797
chr4	187572478	187830070	0.411503
chr4	187830070	188204828	0.26417
chr4	188204828	188415059	0.252104
chr4	188415059	191012600	0.304519
chr5	240234	1391752	0.29092
chr5	1391752	1406178	0.346596
chr5	1406178	1445908	0.302039
chr5	1445908	4153284	0.282931
chr5	4153284	4296878	0.201958
chr5	4296878	5436002	0.315154
chr5	5436002	8437938	0.307135
chr5	8437938	8980745	0.41267
chr5	8980745	10407883	0.280281
chr5	10407883	10939253	0.237123
chr5	10939253	11552989	0.162937
chr5	11552989	16550654	0.297139
chr5	16550654	22658681	0.300261
chr5	22658681	27329309	0.352415
chr5	27329309	30374823	0.391067
chr5	30374823	31393551	0.22479
chr5	31393551	31840997	0.207846
chr5	31840997	32415578	0.285425
chr5	32415578	32747296	0.280359
chr5	32747296	32782534	0.681083
chr5	32782534	33990242	0.33783
chr5	33990242	35090998	0.273448
chr5	35090998	35892814	0.266894
chr5	35892814	36569574	0.320645
chr5	36569574	38209407	0.328082
chr5	38209407	38702375	0.233281
chr5	38707919	38784840	0.182005
chr5	38784840	39320764	0.324673
chr5	39320764	42459782	0.344375
chr5	42459782	43290735	0.23467
chr5	43290735	45590955	0.289972
chr5	45590955	50839749	0.095641
chr5	50839749	51806585	0.322702
chr5	51806585	52021218	0.382047
chr5	52021218	52997838	0.237554
chr5	52997838	53168734	0.409606
chr5	53168734	53524895	0.22181
chr5	53524895	55400353	0.300193
chr5	55400353	56525785	0.304772
chr5	56525785	61213996	0.272385
chr5	61213996	61754723	0.257061
chr5	61754723	63184387	0.354629
chr5	63184387	64607513	0.37523
chr5	64607513	65186139	0.407863
chr5	65186139	66788353	0.291472
chr5	66788353	68041971	0.32466
chr5	68041971	70315878	0.383481
chr5	70315878	71589505	0.325056
chr5	71589505	72830494	0.305402
chr5	72830494	73192840	0.237342
chr5	73192840	74668812	0.307594
chr5	74668812	75627390	0.37347
chr5	75627390	76687801	0.281966
chr5	76687801	76939908	0.396657
chr5	76939908	77647406	0.310955
chr5	77647406	80879229	0.344078
chr5	80879229	81870194	0.30879
chr5	81870194	82429608	0.300314
chr5	82429608	82724712	0.362584
chr5	82724712	85740284	0.348524
chr5	85740284	87435497	0.310875
chr5	87435497	87451298	0.126574
chr5	87451298	87984470	0.337602
chr5	87984470	88056572	0.0416077
chr5	88063155	91277992	0.264088
chr5	91277992	92532306	0.286212
chr5	92532306	94089599	0.267772
chr5	94089599	96084097	0.257208
chr5	96084097	96371067	0.16378
chr5	96371067	96938936	0.302887
chr5	96938936	97777555	0.331497
chr5	97777555	98071772	0.377273
chr5	98071772	98119452	0.293624
chr5	98119452	99207038	0.376062
chr5	99207038	100169608	0.381271
chr5	100169608	101669033	0.420828
chr5	101669033	101695700	0.562493
chr5	101695700	102243138	0.347071
chr5	102243138	102315493	0.19349
chr5	102315493	103140760	0.267792
chr5	103140760	103212650	0.097371
chr5	103212650	103404283	0.287007
chr5	103404283	103856731	0.322689
chr5	103856731	104454577	0.279336
chr5	104454577	104951144	0.430959
chr5	104951144	106836877	0.309164
chr5	106836877	109621017	0.33619
chr5	109621017	112649097	0.316702
chr5	112649097	113287049	0.324476
chr5	113287049	113417216	0.545453
chr5	113417216	116252509	0.322013
chr5	116252509	116674815	0.340985
chr5	116674815	116692857	0.0554262
chr5	116692857	117271836	0.424886
chr5	117271836	122437710	0.362959
chr5	122437710	123809317	0.31423
chr5	123809317	126083215	0.300365
chr5	126083215	129165381	0.338398
chr5	129165381	129624097	0.27686
chr5	129624097	131319930	0.495332
chr5	131319930	131677981	0.357491
chr5	131677981	132021763	0.465411
chr5	132021763	132046178	0.204792
chr5	132046178	132841255	0.360971
chr5	132841255	134102212	0.283911
chr5	134102212	134446820	0.29889
chr5	134446820	136284010	0.309712
chr5	136284010	137116062	0.281232
chr5	137116062	138015694	0.309015
chr5	138015694	140351998	0.32102
chr5	140351998	141017037	0.341333
chr5	141017037	141879060	0.236653
chr5	141879060	141959274	0.548533
chr5	141959274	143613404	0.232146
chr5	143613404	144833708	0.399081
chr5	144833708	145044476	0.370075
chr5	145044476	145412125	0.318238
chr5	145412125	146035405	0.298421
chr5	146035405	146322058	0.258152
chr5	146322058	146685290	0.349639
chr5	146685290	146962464	0.205647
chr5	146962464	147672183	0.273348
chr5	147672183	148387548	0.236243
chr5	148387548	149060730	0.243619
chr5	149060730	149143292	0.302803
chr5	149143292	149335809	0.306466
chr5	149335809	149692211	0.145903
chr5	149692211	149977299	0.224492
chr5	149977299	150020636	0.023075
chr5	150020636	150380349	0.494839
chr5	150020636	150380349	0.494839
chr5	150380349	150616246	0.262827
chr5	150616246	150981491	0.33676
chr5	150981491	153098934	0.304613
chr5	153098934	154134225	0.286876
chr5	154134225	154307103	0.289221
chr5	154307103	158466745	0.289448
chr5	158466745	158674492	0.404338
chr5	158674492	159618602	0.270096
chr5	159618602	163740782	0.339626
chr5	163740782	164883841	0.301822
chr5	164883841	165736530	0.270908
chr5	165736530	166373124	0.2372
chr5	166373124	167148331	0.126418
chr5	167148331	168614278	0.178724
chr5	168614278	168996870	0.373766
chr5	168996870	169119599	0.179257
chr5	169119599	169376070	0.175458
chr5	169376070	169486938	0.207454
chr5	169376070	169486938	0.207454
chr5	169486938	169607666	0.265059
chr5	169607666	171864918	0.339794
chr5	171864918	171879357	0.554055
chr5	171879357	172127706	0.261728
chr5	172131551	172676000	0.374691
chr5	172676000	173644210	0.294358
chr5	173644210	173691385	0.254372
chr5	173691385	174522268	0.359858
chr5	174522268	176201787	0.353077
chr5	176201787	176266039	0.0311274
chr5	176201787	176266039	0.0311274
chr5	176266039	176472438	0.377909
chr5	176472438	176855767	0.268699
chr5	176855767	177564187	0.409362
chr5	177564187	180162410	0.443765
chr6	0	2702925	0.311514
chr6	2702925	2778734	0.554024
chr6	2778734	6089316	0.34133
chr6	6089316	7480845	0.269488
chr6	7480845	7723194	0.235198
chr6	7723194	11007029	0.273461
chr6	11007029	12398644	0.288873
chr6	12398644	12498864	0.239473
chr6	12498864	14470218	0.273416
chr6	14470218	14668317	0.191823
chr6	14668317	15197736	0.173775
chr6	15197736	15555899	0.167521
chr6	15555899	16398681	0.22663
chr6	16398681	17238803	0.269009
chr6	17238803	18343537	0.365699
chr6	18343537	19468125	0.348572
chr6	19468125	20173202	0.304931
chr6	20173202	22491077	0.285175
chr6	22491077	22529635	0.311219
chr6	22529635	24613092	0.311981
chr6	24613092	25543685	0.340643
chr6	25543685	26584518	0.246918
chr6	26584518	28149052	0.371357
chr6	28149052	29162085	0.361291
chr6	29162085	29187647	0.743291
chr6	29187647	29450350	0.555761
chr6	29450350	29732841	0.346914
chr6	29732841	30385737	0.361466
chr6	30385737	30966310	0.308316
chr6	30966310	31012456	0.0433407
chr6	31012456	31648071	0.38388
chr6	31651340	31819656	0.0891181
chr6	31819656	31903502	0.202753
chr6	31903550	32021842	0.25361
chr6	32021842	32137635	0.0690888
chr6	32137635	32243970	0.216298
chr6	32243970	32593240	0.44092
chr6	32593240	32901738	0.495951
chr6	32901738	32916472	0.407221
chr6	32929969	33024373	0.646159
chr6	33024373	33041944	0.113824
chr6	33041944	33326457	0.305786
chr6	33326457	33532063	0.179956
chr6	33532063	33648306	0.507557
chr6	33648306	34103832	0.142692
chr6	34103832	36206316	0.365282
chr6	36206316	36670143	0.37514
chr6	36670143	37089024	0.229182
chr6	37089024	37188328	0.292033
chr6	37188328	37245963	0.0347011
chr6	37245963	38944179	0.353312
chr6	38944179	39445678	0.269193
chr6	39445678	40633655	0.226435
chr6	40633655	42400345	0.242827
chr6	42400345	43087943	0.372311
chr6	43087943	43848384	0.219609
chr6	43848384	43928317	0.137615
chr6	43928317	45960927	0.251893
chr6	45960927	46394119	0.219302
chr6	46394119	46729033	0.283655
chr6	46729033	47004149	0.221725
chr6	47004149	49220105	0.334844
chr6	49220105	51243078	0.318343
chr6	51243078	51921154	0.204992
chr6	51921154	52764182	0.251474
chr6	52764182	53240158	0.268921
chr6	53240158	54644978	0.316055
chr6	54644978	54650851	0.170271
chr6	54650851	55731288	0.316539
chr6	55731288	56575154	0.27611
chr6	55731288	56575154	0.27611
chr6	56575154	62761702	0.148386
chr6	62761702	65992912	0.348476
chr6	65992912	66754491	0.337457
chr6	66754491	67539377	0.366932
chr6	67539377	70837259	0.355076
chr6	70837259	71004141	0.125837
chr6	71014271	71385092	0.275065
chr6	71385092	72038272	0.370495
chr6	72038272	72152946	0.174407
chr6	72152946	72192518	0.0252704
chr6	72192518	73709215	0.315159
chr6	73709215	74191544	0.319284
chr6	74191544	76001164	0.36748
chr6	76001164	76303795	0.231305
chr6	76303795	78780764	0.385956
chr6	78780764	80532487	0.343091
chr6	80532487	81613318	0.313648
chr6	81613318	82697066	0.405998
chr6	82697066	83130257	0.367044
chr6	83130257	84562542	0.326751
chr6	84562542	85110811	0.317362
chr6	85110811	87851936	0.34329
chr6	87851936	88909681	0.262823
chr6	88909681	90508628	0.334595
chr6	90508628	90551900	0.184877
chr6	90551900	90864547	0.390216
chr6	90864547	91337155	0.260258
chr6	91337155	91729319	0.211646
chr6	91729319	93160317	0.283718
chr6	93160317	94110284	0.316853
chr6	94110284	96230430	0.327336
chr6	96230430	99630584	0.330573
chr6	99630584	100867688	0.355669
chr6	100867688	101998715	0.335094
chr6	101998715	103041285	0.306934
chr6	103041285	103780102	0.464256
chr6	103780102	104476029	0.410963
chr6	104476029	105712470	0.350199
chr6	105712470	109048949	0.278437
chr6	109048949	109733296	0.311246
chr6	109733296	110081837	0.350031
chr6	110081837	111302906	0.328401
chr6	111302906	111496304	0.341265
chr6	111496304	112370966	0.278965
chr6	112370966	113305367	0.247217
chr6	113305367	117200000	0.284237
chr6	117200000	121280655	0.345778
chr6	121280655	121416758	0.30859
chr6	121416758	121798605	0.481868
chr6	121798605	122158122	0.200269
chr6	122158122	123329726	0.303003
chr6	123329726	126430028	0.255136
chr6	126430028	126478149	0.22859
chr6	126478149	126667656	0.290227
chr6	126667656	129246034	0.316478
chr6	129246034	131383101	0.274208
chr6	131383101	131560674	0.422362
chr6	131560674	132311022	0.325182
chr6	132311022	132765183	0.301655
chr6	132765183	132869429	0.335744
chr6	132869429	133527421	0.243164
chr6	133527421	134879095	0.263377
chr6	134879095	135544822	0.235832
chr6	135544822	136480751	0.302373
chr6	136480751	136689334	0.249301
chr6	136689334	140313444	0.256891
chr6	140313444	141602068	0.413619
chr6	141602068	143877444	0.363896
chr6	143877444	145737427	0.306992
chr6	145737427	147224843	0.363718
chr6	147224843	148543408	0.273782
chr6	148543408	148626944	0.143651
chr6	148626944	148691852	0.200283
chr6	148691852	148741872	0.079968
chr6	148741872	148826989	0.211474
chr6	148826989	152354838	0.325978
chr6	152354838	152512227	0.304977
chr6	152516252	153455612	0.273591
chr6	153455612	155666419	0.312556
chr6	153455612	155666419	0.312556
chr6	155666419	156041751	0.330374
chr6	156041751	156838665	0.381472
chr6	156845260	157067335	0.39176
chr6	157067335	160360541	0.26418
chr6	160360541	161995650	0.277046
chr6	161995650	163568825	0.250449
chr6	163568825	165235024	0.322891
chr6	165235024	167322833	0.30702
chr6	167322833	168526000	0.191993
chr6	168526000	170811000	0.265646
chr7	0	2169719	0.286212
chr7	2169719	3352624	0.342377
chr7	3352624	5215601	0.388625
chr7	5215601	5974649	0.285884
chr7	5974649	6813457	0.276583
chr7	6813457	8735124	0.308586
chr7	8735124	12000000	0.362035
chr7	12000000	12760486	0.274824
chr7	12760486	14799676	0.287859
chr7	14799676	15624009	0.2778
chr7	15624009	15665656	0.168079
chr7	15665656	16537620	0.348638
chr7	16537620	18114995	0.301133
chr7	18114995	19703787	0.297081
chr7	19703787	19953491	0.416493
chr7	19953491	20996065	0.235954
chr7	20996065	21931162	0.356113
chr7	21931162	24064817	0.351041
chr7	24064817	24097046	0.589531
chr7	24097046	24955555	0.329641
chr7	24955555	25414525	0.217879
chr7	25414525	25444088	0.0676521
chr7	25444088	25446050	0.509684
chr7	25446050	26641281	0.247651
chr7	26641281	27920178	0.260381
chr7	27920178	28284053	0.318791
chr7	28284053	29898877	0.289196
chr7	29898877	32826984	0.320685
chr7	32826984	33310228	0.341442
chr7	33310228	34258707	0.241439
chr7	34258707	34301297	0.352195
chr7	34301297	35966104	0.389234
chr7	35966104	36114679	0.289416
chr7	36114679	36860531	0.254742
chr7	36860531	37269731	0.254154
chr7	37269731	38625260	0.396155
chr7	38625260	41055472	0.3045
chr7	41055472	41103859	0.289334
chr7	41103859	41495961	0.255036
chr7	41495961	41853700	0.226422
chr7	41853700	41997629	0.0972702
chr7	41997629	42206771	0.425548
chr7	42206771	43679397	0.344962
chr7	43679397	44609518	0.424676
chr7	44609518	45725197	0.451743
chr7	45725197	46378012	0.491717
chr7	46378012	51474876	0.397499
chr7	51474876	54860934	0.429999
chr7	54860934	68487253	0.252379
chr7	68487253	69186859	0.231559
chr7	68487253	69186859	0.231559
chr7	69186859	69226458	0.126266
chr7	69226458	70385010	0.325406
chr7	70385010	72637324	0.385381
chr7	72637324	72887131	0.500386
chr7	72887131	75883957	0.22357
chr7	75883957	76357853	0.25322
chr7	76357853	78184970	0.311967
chr7	78184970	79493376	0.331701
chr7	79493376	79912642	0.262363
chr7	79912642	79955244	0.0469462
chr7	79955244	81044103	0.243374
chr7	81044103	81224068	0.366738
chr7	81224068	81558550	0.119588
chr7	81558550	82442156	0.260297
chr7	82442156	82604255	0.33313
chr7	82604255	84279913	0.254825
chr7	84279913	85101220	0.309263
chr7	85101220	86706422	0.386867
chr7	86706422	86874834	0.279077
chr7	86874834	87835486	0.386196
chr7	87835486	89232082	0.388802
chr7	89232082	89787180	0.37651
chr7	89787180	91878888	0.32079
chr7	91878888	92813821	0.284512
chr7	92813821	94681343	0.351268
chr7	94681343	96133787	0.355952
chr7	96133787	97006364	0.359854
chr7	97006364	97258669	0.396346
chr7	97258669	97891289	0.382536
chr7	97891289	98681298	0.297465
chr7	98681298	99443256	0.249358
chr7	99443256	99885378	0.219396
chr7	99885378	99965972	0.248157
chr7	99965972	100078760	0.177324
chr7	100078760	100365166	0.171086
chr7	100365166	100465136	0.010003
chr7	100465136	101780808	0.22954
chr7	101780808	102734921	0.355304
chr7	102734921	104766483	0.279588
chr7	104766483	104806736	0.372643
chr7	104806736	104964550	0.253463
chr7	104964550	105233388	0.327335
chr7	105233388	107158205	0.338734
chr7	107158205	107252090	0.0426053
chr7	107252090	107804322	0.269814
chr7	107804322	107828067	0.0842283
chr7	107828067	108904302	0.386533
chr7	108904302	109125836	0.451398
chr7	109125836	110105603	0.36131
chr7	110105603	110191585	0.314019
chr7	110191585	111387715	0.27171
chr7	111387715	113045161	0.37769
chr7	113045161	113221235	0.283972
chr7	113221235	116713967	0.268844
chr7	116713967	119606740	0.403419
chr7	119606740	127475283	0.313527
chr7	127475283	128006497	0.329434
chr7	128006497	128096884	0.165953
chr7	128096884	129067836	0.435655
chr7	129067836	131231357	0.372079
chr7	131231357	131327153	0.114827
chr7	131327153	131575365	0.120864
chr7	131575365	131679006	0.0771895
chr7	131679006	133788814	0.244098
chr7	133788814	134966681	0.31158
chr7	134966681	136247768	0.410589
chr7	136247768	136429145	0.479664
chr7	136429145	139419742	0.325353
chr7	139419742	140577610	0.333371
chr7	140577610	140891466	0.289942
chr7	140891466	141148862	0.493403
chr7	141148862	141296381	0.27793
chr7	141296381	141435643	0.323132
chr7	141435643	142772606	0.327608
chr7	142772606	143222503	0.462328
chr7	143222503	144536141	0.377577
chr7	144536141	145654695	0.356711
chr7	145654695	145727005	0.20744
chr7	145727005	145767353	0.173491
chr7	145767353	150011686	0.327731
chr7	150011686	150026021	0.906871
chr7	150026021	151293934	0.274467
chr7	151293934	152771095	0.38046
chr7	152771095	156709681	0.283097
chr7	156709681	156831231	0.312629
chr7	156831231	158437125	0.203625
chr8	0	4629850	0.273443
chr8	4629850	4859600	0.230686
chr8	4859600	6300810	0.387869
chr8	4859600	6300810	0.387869
chr8	6300810	6715510	0.214613
chr8	6715510	7524012	0.252318
chr8	7524012	8327361	0.23402
chr8	8327361	8440431	0.309543
chr8	8440431	9372610	0.308954
chr8	9372610	9970022	0.33143
chr8	9970022	11622092	0.29115
chr8	11622092	11697663	0.238187
chr8	11697663	11739920	0.141988
chr8	11739920	12914144	0.323618
chr8	12914144	14431945	0.305705
chr8	14431945	14780563	0.258162
chr8	14780563	17611382	0.323228
chr8	17611382	17960421	0.254986
chr8	17960421	18111895	0.475329
chr8	18111895	18710085	0.43966
chr8	18710085	19658493	0.259382
chr8	19658493	19841144	0.503693
chr8	19841144	20151513	0.331863
chr8	20151513	21593812	0.232961
chr8	21593812	22078863	0.169054
chr8	22089771	23591171	0.338351
chr8	23591171	23802187	0.435986
chr8	23802187	26714877	0.356715
chr8	26714877	26731988	0.701303
chr8	26731988	26850968	0.479072
chr8	26850968	27101997	0.529819
chr8	27101997	27155102	0.451935
chr8	27155102	27511430	0.266608
chr8	27511430	28230722	0.37954
chr8	28230722	28630093	0.318
chr8	28630093	28877304	0.388332
chr8	28877304	30642996	0.305829
chr8	30642996	31913915	0.386335
chr8	31913915	31994801	0.197809
chr8	31994801	32221545	0.255795
chr8	32221545	37642878	0.294946
chr8	37642878	38120515	0.236581
chr8	38120515	38222381	0.481024
chr8	38222381	38315511	0.193278
chr8	38315511	38391275	0.263978
chr8	38391275	40191788	0.479308
chr8	40191788	41128266	0.289382
chr8	41128266	41175149	0.277286
chr8	41175149	41606137	0.348038
chr8	41606137	41631617	0.235479
chr8	41631617	42152101	0.330462
chr8	42152101	42223816	0.237049
chr8	42223816	42778710	0.320782
chr8	42778710	43030655	0.45248
chr8	43030655	43037924	0.550282
chr8	43037924	48336095	0.0956934
chr8	48336095	48358912	0.701232
chr8	48358912	48812023	0.459049
chr8	48812023	50027828	0.363545
chr8	50027828	53207163	0.434368
chr8	53207163	53367495	0.149689
chr8	53367495	53636636	0.300957
chr8	53636636	56706305	0.387664
chr8	56706305	56813874	0.502003
chr8	56813874	58563661	0.355472
chr8	58563661	58710653	0.272124
chr8	58710653	59649755	0.327973
chr8	59649755	61002680	0.362917
chr8	61002680	61870918	0.289091
chr8	61870918	62066580	0.321984
chr8	62066580	62153948	0.194579
chr8	62153948	62572839	0.343765
chr8	62572839	63459298	0.339553
chr8	62572839	63459298	0.339553
chr8	63459298	63911704	0.311667
chr8	63911704	64362156	0.326339
chr8	64362156	64385119	0.0435483
chr8	64385119	65263048	0.296152
chr8	65263048	65322473	0.336559
chr8	65322473	65653279	0.326475
chr8	65653279	67251237	0.344815
chr8	67251237	67624652	0.356172
chr8	67624652	67696012	0.36435
chr8	67696012	67805646	0.346608
chr8	67805646	70307037	0.325819
chr8	70307037	70570913	0.303173
chr8	70570913	70971133	0.304832
chr8	70971133	71100465	0.262889
chr8	71100465	74563864	0.302015
chr8	74563864	76059531	0.360374
chr8	76059531	77150978	0.328005
chr8	77150978	77669734	0.389393
chr8	77669734	77770589	0.356948
chr8	77770589	79473623	0.278327
chr8	79473623	79807563	0.374319
chr8	79807563	80224986	0.426426
chr8	80224986	81012307	0.341665
chr8	81012307	81801654	0.262242
chr8	81801654	81921125	0.251107
chr8	81921125	85128196	0.352346
chr8	85128196	85781381	0.315378
chr8	85781381	86500535	0.261418
chr8	86500535	86563497	0.285887
chr8	86500535	86563497	0.285887
chr8	86563497	88158596	0.29716
chr8	88158596	88590244	0.444807
chr8	88590244	92217678	0.33412
chr8	92217678	92781423	0.310424
chr8	92781423	93418556	0.254264
chr8	93418556	93550644	0.219551
chr8	93550644	93629904	0.290184
chr8	93629904	94541929	0.257668
chr8	94541929	95974473	0.328786
chr8	95974473	97318764	0.304993
chr8	97318764	97913370	0.322903
chr8	97913370	98357052	0.247925
chr8	98357052	98787980	0.248301
chr8	98787980	99011457	0.205838
chr8	99011457	99495560	0.311917
chr8	99495560	101072051	0.372346
chr8	101072051	102116418	0.288213
chr8	102116418	102123874	0.13412
chr8	102123874	103633035	0.253783
chr8	103633035	104035130	0.181549
chr8	104035130	104987017	0.372943
chr8	104987017	106550052	0.255912
chr8	106550052	111486019	0.292141
chr8	111486019	111798089	0.4358
chr8	111798089	112136614	0.381065
chr8	112136614	112268953	0.453381
chr8	112268953	112722935	0.469182
chr8	112722935	113169991	0.373555
chr8	113169991	113987837	0.232318
chr8	113987837	115102545	0.339102
chr8	115102545	116069717	0.468376
chr8	116069717	118419333	0.237486
chr8	118419333	118832713	0.304804
chr8	118832713	120606492	0.255387
chr8	120606492	120815805	0.200656
chr8	120815805	120835613	0.151454
chr8	120835613	123114008	0.273877
chr8	123114008	123388456	0.338862
chr8	123388456	123794870	0.241133
chr8	123794870	123942268	0.128903
chr8	123942268	127845981	0.267438
chr8	127845981	128817164	0.266685
chr8	128817164	129136849	0.172044
chr8	129136849	131254475	0.268225
chr8	131254475	132051678	0.253386
chr8	132051678	133473040	0.274385
chr8	133473040	133869075	0.232303
chr8	133869075	133927447	0.119921
chr8	133869075	133927447	0.119921
chr8	133927447	134123193	0.183912
chr8	134123193	136009878	0.227383
chr8	136009878	136155292	0.254446
chr8	136155292	142299895	0.297009
chr8	142299895	143952217	0.222112
chr8	143952217	145222002	0.315801
chr8	145222002	145429717	0.442915
chr8	145429717	145509187	0.302001
chr8	145521360	145549899	0.175199
chr8	145549899	145588272	0.02606
chr8	145589254	145608202	0.158328
chr8	145608202	145619807	0.344679
chr8	145674247	145699163	0.240809
chr9	77564	361380	0.281873
chr9	361380	474546	0.238588
chr9	474546	2611968	0.299894
chr9	2611968	3964001	0.284017
chr9	3964001	6403151	0.400959
chr9	6403151	6748078	0.310211
chr9	6748078	12870006	0.306113
chr9	12870006	13273145	0.257976
chr9	13273145	18542554	0.304588
chr9	18542554	19399080	0.339745
chr9	19399080	21067104	0.306351
chr9	21067104	21130630	0.629663
chr9	21130630	21650649	0.357679
chr9	21650649	21981611	0.299128
chr9	21981611	23598183	0.36497
chr9	23598183	27099485	0.33102
chr9	23598183	27099485	0.33102
chr9	27099485	28120016	0.24791
chr9	28120016	29474200	0.327873
chr9	29474200	29731244	0.532983
chr9	29731244	32530823	0.428279
chr9	32530823	34541430	0.366059
chr9	34541430	34600492	0.0169314
chr9	34636666	35786590	0.377416
chr9	35786590	35859478	0.0548787
chr9	35859478	36692756	0.420028
chr9	36692756	36913336	0.158673
chr9	36692756	36913336	0.158673
chr9	36913336	37875376	0.340942
chr9	37875376	67333091	0.122413
chr9	67333091	68201368	0.271803
chr9	68201368	71641315	0.303784
chr9	71641315	72581171	0.286214
chr9	72581171	75240995	0.354159
chr9	75240995	78210380	0.332392
chr9	78210380	78719668	0.235623
chr9	78719668	80327625	0.281102
chr9	80327625	80575112	0.32729
chr9	80575112	83062747	0.318777
chr9	83062747	85333401	0.330301
chr9	85333401	85389506	0.267356
chr9	85389506	87571180	0.360274
chr9	87571180	87811080	0.395998
chr9	87811080	89819818	0.390793
chr9	89819818	91564443	0.416135
chr9	91564443	94940000	0.466293
chr9	94940000	96079277	0.317745
chr9	96079277	96548196	0.48196
chr9	96548196	97117449	0.532277
chr9	96548196	97117449	0.532277
chr9	97117449	97459433	0.383059
chr9	97459433	101247963	0.363993
chr9	101247963	102837217	0.442975
chr9	102837217	110972856	0.322654
chr9	110972856	112349310	0.475134
chr9	112349310	114276170	0.309312
chr9	114276170	114603694	0.363332
chr9	114603694	116773834	0.253901
chr9	116773834	116880288	0.122118
chr9	116880288	117732312	0.201872
chr9	117732312	118165858	0.357517
chr9	118165858	119859962	0.261495
chr9	119859962	120265186	0.308471
chr9	120265186	120624631	0.372797
chr9	120624631	120691654	0.522209
chr9	120691654	120794169	0.175584
chr9	120794169	121145915	0.264395
chr9	121145915	122518919	0.34013
chr9	122518919	122556450	0.799339
chr9	122556450	122594978	0.596968
chr9	122594978	122893838	0.361373
chr9	122893838	125404502	0.29315
chr9	125404502	126352255	0.345027
chr9	126352255	128076115	0.292367
chr9	128076115	128150938	0.106919
chr9	128150938	129005488	0.218829
chr9	129005488	130354066	0.231355
chr9	130354066	130561794	0.250327
chr9	130561794	131035419	0.280813
chr9	131035419	132883651	0.339243
chr9	132883651	135580378	0.226942
chr9	135580378	135680681	0.49849
chr9	135680681	138294993	0.29262
chr10	825773	2628077	0.291294
chr10	2628077	3464522	0.233129
chr10	3464522	5934705	0.309694
chr10	5934705	6777830	0.345145
chr10	6777830	7030988	0.244906
chr10	7030988	8462286	0.248027
chr10	8462286	10027564	0.380124
chr10	10027564	10710915	0.368771
chr10	10710915	11360110	0.129391
chr10	10710915	11360110	0.129391
chr10	11360110	13840059	0.279441
chr10	13840059	14991202	0.231075
chr10	14991202	15529697	0.252556
chr10	15529697	16286597	0.373894
chr10	16286597	16974131	0.266169
chr10	16974131	17311324	0.31436
chr10	17311324	18607672	0.256104
chr10	18607672	21080130	0.319116
chr10	21080130	21810281	0.221872
chr10	21810281	22426899	0.489768
chr10	22426899	24980636	0.329713
chr10	24980636	25140912	0.380593
chr10	25140912	25374182	0.34295
chr10	25374182	26507071	0.363672
chr10	26507071	27013242	0.331904
chr10	27013242	28157492	0.363557
chr10	28157492	28861706	0.373466
chr10	28861706	29011702	0.193338
chr10	29011702	30621303	0.267147
chr10	30621303	31207920	0.259113
chr10	31207920	32718707	0.372653
chr10	32718707	33229360	0.675606
chr10	33229360	33375205	0.28112
chr10	33375205	34317401	0.200595
chr10	34317401	34371158	0.204625
chr10	34371158	35967182	0.229946
chr10	35967182	38278801	0.38977
chr10	38278801	42775616	0.164116
chr10	42775616	42861821	0.533612
chr10	42861821	42985367	0.267107
chr10	42985367	43009988	0.649852
chr10	43009988	43689754	0.367774
chr10	43689754	44185616	0.332754
chr10	44185616	45538174	0.420684
chr10	45538174	45630940	0.355734
chr10	45630940	47958580	0.27066
chr10	47958580	48010997	0.209856
chr10	48010997	49086763	0.317913
chr10	49086763	50982292	0.347133
chr10	50982292	51397398	0.303537
chr10	51397398	51788745	0.311744
chr10	51788745	53619114	0.266067
chr10	53619114	54206222	0.270819
chr10	54206222	55235394	0.312873
chr10	55235394	55305306	0.300378
chr10	55305306	56954482	0.28014
chr10	56954482	57515303	0.395848
chr10	57515303	57787212	0.536944
chr10	57787212	59851204	0.390505
chr10	59851204	60122264	0.442706
chr10	60122264	60447019	0.197072
chr10	60447019	62130968	0.309986
chr10	62130968	62489713	0.250875
chr10	62489713	65116359	0.323607
chr10	65116359	65237957	0.378296
chr10	65237957	67388055	0.388819
chr10	67388055	68077958	0.358021
chr10	68077958	70469133	0.325363
chr10	70469133	70834587	0.325622
chr10	70834587	72391044	0.295543
chr10	72391044	72591621	0.244295
chr10	72591621	72685884	0.265215
chr10	72685884	72842857	0.152893
chr10	72842857	73963275	0.236519
chr10	72842857	73963275	0.236519
chr10	73963275	73973065	0.715015
chr10	73973065	75935971	0.432522
chr10	75935971	76861337	0.421455
chr10	76861337	77988418	0.232459
chr10	77988418	78423365	0.393151
chr10	78423365	79269196	0.237636
chr10	79269196	80028263	0.220007
chr10	80028263	80498985	0.182698
chr10	80498985	81709837	0.322087
chr10	81709837	82021557	0.449121
chr10	82021557	83289171	0.46623
chr10	83289171	83484843	0.531502
chr10	83484843	84576832	0.285717
chr10	84576832	85297350	0.40804
chr10	85297350	86622851	0.387778
chr10	86622851	86624838	0.503271
chr10	86624838	88966296	0.393345
chr10	88966296	89604304	0.343256
chr10	89604304	90684820	0.277645
chr10	90684820	90740303	0.162212
chr10	90740303	93491189	0.343526
chr10	93491189	93860775	0.430211
chr10	93860775	95116108	0.40308
chr10	95116108	96337958	0.283996
chr10	96337958	97079352	0.512548
chr10	97079352	97146561	0.0595158
chr10	97146561	97351616	0.204823
chr10	97351616	98054190	0.399958
chr10	98054190	101992430	0.326796
chr10	101992430	102516781	0.236483
chr10	102516781	102686865	0.182263
chr10	102686865	102886703	0.105085
chr10	102886703	104363355	0.306775
chr10	104363355	105072721	0.297449
chr10	105072721	105527201	0.165024
chr10	105527201	105839666	0.320036
chr10	105839666	106044313	0.386031
chr10	106044313	106232243	0.212845
chr10	106044313	106232243	0.212845
chr10	106232243	108025742	0.275997
chr10	108025742	109702207	0.314352
chr10	109702207	111911562	0.339918
chr10	111911562	113819289	0.322373
chr10	113819289	114043939	0.19586
chr10	114043939	114409814	0.158524
chr10	114409814	114974774	0.184084
chr10	114974774	115047882	0.273568
chr10	115047882	115093497	0.175381
chr10	115093497	117786913	0.310015
chr10	117786913	118061883	0.181838
chr10	118061883	119220549	0.306387
chr10	119220549	119481575	0.256679
chr10	119481575	119955776	0.227752
chr10	119955776	121080892	0.297747
chr10	121080892	121119944	0.153641
chr10	121119944	121796248	0.273546
chr10	121796248	122731274	0.312291
chr10	122731274	123343779	0.262855
chr10	123343779	125002852	0.295346
chr10	125002852	125094650	0.403059
chr10	125094650	125687517	0.251321
chr10	125687517	126075868	0.213724
chr10	126075868	126990331	0.279946
chr10	126990331	127154625	0.468672
chr10	127154625	127765893	0.351728
chr10	127765893	129569228	0.302772
chr10	129569228	129708649	0.215176
chr10	129708649	131029703	0.271753
chr10	131029703	131752550	0.287751
chr10	131752550	134612796	0.324098
chr10	134612796	135235466	0.28426
chr11	232884	2138639	0.293322
chr11	2138639	2905529	0.32208
chr11	2905529	2970507	0.261627
chr11	2970507	3617134	0.265996
chr11	3617134	3820200	0.25115
chr11	3820200	4131185	0.302265
chr11	4131185	5116445	0.361326
chr11	4131185	5116445	0.361326
chr11	5116445	5178358	0.468399
chr11	5178358	5204770	0.340754
chr11	5204770	5760702	0.320183
chr11	5760702	6005077	0.47468
chr11	6005077	6692413	0.228418
chr11	6692413	7400332	0.508533
chr11	7400332	8703996	0.316799
chr11	8703996	8747252	0.138709
chr11	8747252	8888793	0.395645
chr11	8888793	9551885	0.372497
chr11	9551885	10607671	0.411068
chr11	10607671	11461687	0.245897
chr11	11461687	11631738	0.117612
chr11	11631738	11941228	0.371579
chr11	11941228	12355678	0.219568
chr11	12355678	12542444	0.321258
chr11	12542444	13310660	0.329334
chr11	13310660	13470177	0.269564
chr11	13470177	13821927	0.366738
chr11	13821927	13925270	0.299972
chr11	13925270	14119008	0.237434
chr11	14119008	14278621	0.200485
chr11	14278621	14953166	0.37062
chr11	14953166	16069311	0.251759
chr11	16069311	16176145	0.112324
chr11	16176145	16402914	0.299865
chr11	16402914	16965461	0.339527
chr11	16965461	17473082	0.327016
chr11	17473082	18256876	0.261548
chr11	18256876	18385969	0.216898
chr11	18385969	19158574	0.318403
chr11	19158574	19322340	0.256463
chr11	19322340	19982672	0.112065
chr11	19982672	20213631	0.173191
chr11	20213631	20323746	0.290605
chr11	20323746	20388710	0.169325
chr11	20388710	21215224	0.326673
chr11	21215224	22605917	0.362409
chr11	22605917	25897662	0.357561
chr11	25897662	27367996	0.296531
chr11	27367996	27416004	0.0833194
chr11	27416004	27604967	0.306938
chr11	27604967	27681021	0.0657428
chr11	27681021	28282624	0.241023
chr11	28282624	28427085	0.387648
chr11	28427085	29823010	0.260043
chr11	29823010	30210025	0.263556
chr11	30210025	30499687	0.265827
chr11	30499687	31768057	0.297232
chr11	31768057	31964030	0.280651
chr11	31964030	32186142	0.220609
chr11	32186142	32365896	0.300411
chr11	32365896	32961567	0.431446
chr11	32961567	33276847	0.418675
chr11	33276847	33555994	0.257929
chr11	33555994	35319442	0.243273
chr11	35319442	35458111	0.173074
chr11	35458111	35604828	0.24537
chr11	35604828	35619754	0.267989
chr11	35619754	36135919	0.292542
chr11	36135919	36703004	0.264511
chr11	36703004	37882433	0.306928
chr11	37882433	38141624	0.370383
chr11	38141624	38483785	0.420855
chr11	38483785	38791676	0.302055
chr11	38791676	41449230	0.271302
chr11	41449230	41505294	0.410245
chr11	41505294	42434249	0.356314
chr11	42434249	42969030	0.317887
chr11	42969030	44933124	0.253043
chr11	44933124	45215066	0.283746
chr11	45215066	45398235	0.262053
chr11	45398235	45470294	0.0832651
chr11	45470294	45643748	0.219078
chr11	45643748	46664950	0.251664
chr11	46664950	47090397	0.319664
chr11	47090397	56285692	0.20032
chr11	56285692	56433611	0.338023
chr11	56433611	56641155	0.472189
chr11	56641155	56676658	0.281666
chr11	56676658	57201821	0.167567
chr11	56676658	57201821	0.167567
chr11	57201821	57882745	0.39652
chr11	57201821	57882745	0.39652
chr11	57882745	58050925	0.654061
chr11	58050925	59179554	0.355298
chr11	59179554	59624165	0.377858
chr11	59624165	60246204	0.414765
chr11	60246204	60396115	0.160095
chr11	60396115	60589349	0.217353
chr11	60589349	60626542	0.537736
chr11	60626542	60936056	0.277855
chr11	60936056	60991209	0.471416
chr11	60991209	61331314	0.0940886
chr11	61331314	62237419	0.249419
chr11	62237419	63498654	0.356793
chr11	63498654	64132281	0.186229
chr11	64132281	64268572	0.0733724
chr11	64268572	64380910	0.0890171
chr11	64380910	65439681	0.278625
chr11	65439681	66008408	0.363971
chr11	65439681	66008408	0.363971
chr11	66008408	66087746	0.252086
chr11	66008408	66087746	0.252086
chr11	66087746	66365401	0.273721
chr11	66365401	68466298	0.300824
chr11	68466298	68938588	0.321836
chr11	68938588	69021343	0.0966709
chr11	69021343	69165115	0.486882
chr11	69165115	69358571	0.232611
chr11	69358571	70584470	0.255323
chr11	70584470	71317731	0.32185
chr11	71317731	71493479	0.273118
chr11	71493479	72033245	0.376089
chr11	72033245	72062396	0.0343041
chr11	72062396	72255342	0.228043
chr11	72255342	72813468	0.381634
chr11	72813468	73363364	0.361887
chr11	73363364	74654241	0.368742
chr11	74654241	74714718	0.132282
chr11	74714718	74757684	0.465484
chr11	74757684	75001062	0.147918
chr11	75001062	75203922	0.473233
chr11	75203922	77765980	0.380944
chr11	77765980	77874062	0.388594
chr11	77874062	78592719	0.251859
chr11	77874062	78592719	0.251859
chr11	78592719	78682032	0.212735
chr11	78682032	78858723	0.198086
chr11	78859238	79002410	0.209538
chr11	79002410	79128039	0.246758
chr11	79128039	79448195	0.268619
chr11	79448195	79975678	0.235079
chr11	79975678	80056141	0.149137
chr11	80056141	82481449	0.343874
chr11	82481449	83822323	0.270719
chr11	83822323	84295720	0.289398
chr11	84295720	84388815	0.354477
chr11	84388815	86100821	0.311915
chr11	86100821	86878628	0.303417
chr11	86878628	87000586	0.286984
chr11	87000586	87215557	0.409358
chr11	87215557	87396119	0.387678
chr11	87396119	87992780	0.266483
chr11	87992780	88035697	0.419414
chr11	88035697	88603918	0.359015
chr11	88603918	90666464	0.367507
chr11	90666464	91067368	0.431525
chr11	91067368	91637681	0.280548
chr11	91637681	91719311	0.0980032
chr11	91719311	92105296	0.150265
chr11	92105296	92342437	0.151808
chr11	92342437	94164881	0.338556
chr11	94164881	95675000	0.21389
chr11	95675000	95710132	0.0853922
chr11	95710132	96627084	0.335895
chr11	96627084	96790252	0.367719
chr11	96790252	97213612	0.458239
chr11	97213612	98649355	0.410241
chr11	98649355	101997514	0.292997
chr11	101997514	102018125	0.43666
chr11	102018125	103216987	0.339489
chr11	103216987	104045621	0.292047
chr11	104045621	104082154	0.684313
chr11	104082154	106941849	0.34759
chr11	106941849	107637548	0.359351
chr11	107637548	108884774	0.40089
chr11	108884774	109171114	0.422575
chr11	109171114	109805901	0.346573
chr11	109805901	110121433	0.392987
chr11	110121433	111519190	0.299766
chr11	111519190	111646476	0.322109
chr11	111646476	111916114	0.385702
chr11	111916114	112273104	0.170873
chr11	112273104	112398983	0.278045
chr11	112398983	112914566	0.176499
chr11	112914566	113652467	0.227673
chr11	113652467	114475259	0.398643
chr11	114475259	115195935	0.131821
chr11	115195935	116213334	0.255554
chr11	116213334	116578952	0.246159
chr11	116578952	117223670	0.181475
chr11	117223670	117373491	0.287009
chr11	117373491	118463735	0.253154
chr11	118463735	118906063	0.255467
chr11	118906063	119725560	0.192801
chr11	119725560	120148862	0.240963
chr11	120148862	120347245	0.0756113
chr11	120347245	120509174	0.22232
chr11	120509174	121135807	0.323954
chr11	121135807	121176565	0.0981402
chr11	121176565	121512771	0.291488
chr11	121512771	122433412	0.251998
chr11	122433412	122642099	0.143756
chr11	122642099	122790584	0.363673
chr11	122790584	123112959	0.117875
chr11	123112959	123142884	0.367586
chr11	123142884	123249469	0.450345
chr11	123249469	123424161	0.526641
chr11	123424161	123831185	0.513483
chr11	123831185	124065364	0.53378
chr11	124065364	124253238	0.276781
chr11	124253238	124775422	0.189588
chr11	124253238	124775422	0.189588
chr11	124775422	124819212	0.0456725
chr11	124819212	125502167	0.352878
chr11	125502167	125611783	0.191578
chr11	125611783	125964411	0.192838
chr11	125964411	126835437	0.183691
chr11	126835437	127856244	0.33307
chr11	127856244	128571935	0.23893
chr11	128571935	128996627	0.353197
chr11	128996627	129106377	0.546697
chr11	129106377	129262146	0.398025
chr11	129262146	131145063	0.28254
chr11	131145063	131520801	0.138394
chr11	131520801	132187214	0.181569
chr11	132187214	132288716	0.137928
chr11	132288716	132319197	0.328073
chr11	132319197	133082563	0.187328
chr11	133082563	133130832	0.310758
chr11	133130832	133444188	0.271257
chr11	133444188	134270415	0.33768
chr12	890504	2723337	0.285896
chr12	2723337	2774414	0.68524
chr12	2774414	3548807	0.219527
chr12	3548807	3947328	0.296095
chr12	3947328	4010892	0.235983
chr12	4010892	4413568	0.429626
chr12	4413568	5135529	0.321347
chr12	5135529	5183187	0.14688
chr12	5135529	5183187	0.14688
chr12	5183187	5833445	0.183004
chr12	5833445	6000511	0.371111
chr12	6000511	6191137	0.382949
chr12	6191137	6636140	0.267414
chr12	6636140	7161265	0.13711
chr12	7161265	7268301	0.14014
chr12	7268301	8182577	0.350004
chr12	8182577	9638415	0.349627
chr12	9638415	10256955	0.362143
chr12	10256955	10451520	0.498548
chr12	10451520	12935557	0.351041
chr12	12935557	22703265	0.312049
chr12	12935557	22703265	0.312049
chr12	22703265	23620399	0.284582
chr12	23620399	23992874	0.131552
chr12	23992874	24268795	0.199332
chr12	24268795	24440235	0.180821
chr12	24440235	24895468	0.230651
chr12	24895468	26230515	0.313098
chr12	26230515	27791828	0.282455
chr12	27791828	32164590	0.294322
chr12	32164590	32788348	0.253303
chr12	32788348	33008361	0.240895
chr12	33008361	40690236	0.226637
chr12	40690236	41002482	0.304247
chr12	41002482	41319795	0.195391
chr12	41319795	41706101	0.266628
chr12	41706101	46168444	0.342197
chr12	46168444	46530962	0.190335
chr12	46530962	47619277	0.326192
chr12	47619277	47682328	0.0158602
chr12	47682328	47818090	0.0515608
chr12	47818090	49017975	0.313363
chr12	49017975	49790923	0.411412
chr12	49790923	51008409	0.267765
chr12	51008409	51112077	0.0964618
chr12	51112077	51230075	0.406787
chr12	51230075	51577244	0.138261
chr12	51577244	52005131	0.289796
chr12	52005131	52721622	0.202375
chr12	52721622	52762959	0.0483828
chr12	52762959	53272584	0.0941869
chr12	53272584	54452551	0.401706
chr12	54452551	55774738	0.242023
[truncated: 854 more rows]

## Sheet: Alu densities along MMU genome
chrom HSA	seqHSA	MMU	startMMU	endMMU	density (nb/kb)
1	914833	chr4	152985726	154322000	0.410844
1	2890355	chr4	152458113	152985726	0.126987
1	3723842	chr4	151631375	152458113	0.0604787
1	6809249	chr4	150804636	151631375	0.0943466
1	6874777	chr4	149151159	150804636	0.304812
1	6943765	chr4	147497682	149151159	0.656798
1	10429503	chr4	147470608	147497682	0.406294
1	10605571	chr4	147443534	147470608	0.147743
1	10605571	chr4	146690584	147443534	0.438276
1	11840034	chr4	145937633	146690584	0.363902
1		chr4	142799231	145937633	0.24949
1	12775989	chr4	142490963	142799231	0.243295
1	13582717	chr4	142182695	142490963	0.574176
1	14041659	chr4	141363310	142182695	0.169639
1	15528542	chr4	140543925	141363310	0.391757
1		chr4	140192201	140543925	0.801765
1	16087380	chr4	139758603	140192201	0.70111
1	17046306	chr4	139475107	139758603	0.5538
1	17696198	chr4	139191610	139475107	0.123458
1	18038448	chr4	138908114	139191610	0.130513
1	18075624	chr4	138211644	138908114	0.325929
1	19120625	chr4	134588629	138211644	0.524701
1	24133858	chr4	134095229	134588629	0.599919
1	24784758	chr4	133796855	134095229	0.485967
1	25344349	chr4	133614459	133796855	0.55374
1	25434184	chr4	133502620	133614459	0.321891
1	25615487	chr4	133390712	133502620	0.607642
1	25855741	chr4	133204204	133390712	0.793532
1	26014176	chr4	132982879	133204204	0.826838
1	26268771	chr4	132292247	132982879	0.96723
1	27038824	chr4	131421609	132292247	0.922312
1	27529334	chr4	130550971	131421609	0.823534
1	30770402	chr4	129680333	130550971	0.128641
1	30786088	chr4	129319839	129680333	0.693493
1	31381029	chr4	129280753	129319839	0.639615
1	31382529	chr4	129241666	129280753	0.460511
1	31507566	chr4	127813640	129241666	0.723376
1	33144117	chr4	126958935	127813640	0.133379
1	33903863	chr4	126329478	126958935	0.146158
1	34564028	chr4	125780924	126329478	0.690907
1	35399081
1	36427531	chr4	125117059	125780924	0.750153
1	36952782	chr4	119427853	125117059	0.419566
1	41155638
1	41537732	chr4	119010525	119427853	0.158149
1	41562015	chr4	117322789	119010525	0.322325
1	43493727	chr4	116996004	117322789	0.492679
1	43760631	chr4	116571495	116996004	0.482911
1	44286584	chr4	115265668	116571495	0.773456
1	45863330	chr4	112000000	115265668	0.201184
1	45891383	chr4	111300000	112000000	0.07
1	47731133	chr4	111150000	111300000	0.04
1	47822383	chr4	111042162	111150000	0.0278195
1	48059785	chr4	109165072	111042162	0.0841728
1	49915577	chr4	106827895	109165072	0.553659
1	53350210	chr4	105576479	106827895	0.439502
1	54805757	chr4	103508759	105576479	0.151374
1	56024802	chr4	103329982	103508759	0.0335614
1	57175087	chr4	103151205	103329982	0.0950905
1	57452118
1	57864873	chr4	93200000	93800000	0.228333
1	58592787	chr4	98094932	98131970	0.350991
1	59406231	chr4	98131970	98169007	0.405
1	62837104	chr4	98169007	98888410	0.300249
1	63663710	chr4	98888410	98971553	0.19244
1	63807159	chr4	98971553	99054696	0.120275
1	63920473	chr4	99054696	99735584	0.129243
1	64277130	chr4	99735584	100681640	0.322391
1	65451714	chr4	100681640	101213908	0.229208
1	65670814	chr4	101213908	103151205	0.107366
1	65670814	chr4	101213908	103151205	0.107366
1	67300000	chr6	67519748	67957513	0.178178
1	67499866	chr6	67078749	67519748	0.256236
1	67499866	chr6	67078749	67519748	0.256236
1	68956692	chr3	158312274	158945362	0.115308
1	69211262	chr3	157679187	158312274	0.0584438
1	69316608	chr3	157046099	157679187	0.101092
1	69827030	chr3	156183361	157046099	0.178501
1	70065690	chr3	155320623	156183361	0.0428867
1	73582320	chr3	154457885	155320623	0.0637505
1	74746570	chr3	153595148	154457885	0.0637506
1	75422794	chr3	152872109	153595148	0.204692
1	75902458	chr3	150122325	152872109	0.15383
1	82832563	chr3	147372542	150122325	0.0934619
1	83525580	chr3	144622758	147372542	0.126192
1	85730645	chr3	144090760	144622758	0.142858
1	86080677	chr3	143402790	144090760	0.139541
1	86986141	chr3	143055675	143402790	0.138283
1	88411757	chr3	142285026	143055675	0.0544995
1	89151938	chr3	141514377	142285026	0.153118
1	89450156	chr3	104058965	105364376	0.255092
1	89785765	chr5	104294223	104529482	0.093514
1	90311995	chr5	104529482	104764741	0.318798
1	90311995	chr5	104764741	105000000	0.340051
1	92754973	chr5	105000000	105759000	0.172596
1	92840939
1	92840939	chr5	106316609	107345107	0.5474
1	93523490	chr5	107345107	107853450	0.300978
1	93625860	chr3	119957957	121722848	0.262339
1	95217142	chr3	116093000	119957957	0.0838302
1	99133312	chr3	114658699	116093000	0.322805
1	101164136	chr3	111808623	114658699	0.0880678
1	103952368	chr3	108958547	111808623	0.0631562
1	107897945	chr3	108668591	108958547	0.324187
1	108513902	chr3	108614813	108668591	0.669419
1	108889766	chr3	107194877	108614813	0.35565
1	110443864	chr3	105409753	107194877	0.160213
1	111851049	chr3	105364376	105409753	0.154263
1	111994908	chr3	102502541	104058965	0.454889
1	114790293	chr3	102200080	102502541	0.469482
1	115385950	chr3	101897619	102200080	0.0694304
1	115540580	chr3	101584852	101897619	0.095918
1	115682241	chr3	101360245	101584852	0.195898
1	115985220	chr3	99992328	101360245	0.252208
1	117423195	chr3	99310096	99992328	0.118728
1	118826963	chr3	98627863	99310096	0.0688914
1	118898198	chr3	98206508	98627863	0.125785
1	119307206	chr3	98184470	98206508	0.0453762
1	119601021	chr3	97945751	98184470	0.0544573
1	119762055	chr3	97499747	97945751	0.215245
1	142640772	chr3	96928632	97499747	0.208364
1	143325328	chr3	96357516	96928632	0.187352
1	144827993	chr3	95738631	96357516	0.576844
1	146567318	chr3	95112081	95738631	0.738967
1	147291498	chr3	94907720	95112081	0.919941
1	147513985	chr3	94402561	94907720	1.02344
1	147995041	chr3	93037695	94402561	0.396376
1	149015238	chr3	92669343	93037695	0.0814438
1	149134368	chr3	92616236	92669343	0.0376598
1	149141017	chr3	92412714	92616236	0.00982695
1	149518378	chr3	92384481	92412714	0.0354195
1	149545455	chr3	91360172	92384481	0.0478371
1	150282589	chr3	90335863	91360172	0.0566235
1	150320148	chr3	90158391	90335863	0.867743
1	150486172	chr3	89732736	90158391	1.08069
1	151022569	chr3	89307081	89732736	0.399384
1	151190741	chr3	88768760	89307081	0.726332
1	152097948	chr3	87810573	88768760	0.827605
1	153166311	chr3	87510193	87810573	0.625874
1	153614544	chr3	87329865	87510193	0.282818
1	154032292	chr3	87149537	87180413	0.0971628
1	154205943
1	154220786	chr3	87180413	87329865	0.167278
1	154967814	chr1	173118851	174766769	0.0764601
1	155329976	chr1	172626985	173118851	0.0386284
1	156381608	chr1	172471311	172626985	0.109203
1	156495521	chr1	172040101	172471311	0.317711
1	156952330	chr1	170877809	172040101	0.440509
1	158307394	chr1	170830781	170877809	0.59539
1	158368756	chr1	170170932	170830781	0.339472
1	159828006	chr1	169511083	170170932	0.156096
1	160583681	chr1	167159294	169511083	0.136492
1	162495004	chr1	166591932	167159294	0.121615
1	162884639	chr1	165570866	166591932	0.184121
1	164131538	chr1	165524743	165570866	0.628754
1	164568591	chr1	165478620	165524743	0.520348
1	164618968	chr1	165432498	165478620	0.476996
1		chr1	164766306	165432498	0.33774
1	165352797	chr1	163832254	164766306	0.163802
1	166425483	chr1	162772495	163832254	0.100023
1	167818242	chr1	161351720	162772495	0.169626
1	169530035	chr1	161299581	161351720	0.115077
1	169864521	chr1	161265536	161299581	0.117492
1	170054106	chr1	161193025	161265536	0.179283
1		chr1	161120513	161193025	0.262026
1	170189603	chr1	157412378	161120513	0.186347
1	174289140	chr1	156157876	157412378	0.414507
1	174802242	chr1	154903374	156157876	0.384216
1	177710557	chr1	153648873	154903374	0.165803
1	179083687	chr1	152923427	153648873	0.485219
1	179777747	chr1	152839585	152923427	0.405525
1	179887079	chr1	152284405	152839585	0.311611
1	180479286	chr1	151426666	152284405	0.172547
1	181457358	chr1	151325156	151426666	0.768397
1	181597430	chr1	151200258	151325156	0.688562
1	181873925	chr1	150480121	151200258	0.152749
1	183767653	chr1	149759984	150480121	0.258284
1		chr1	146402037	149759984	0.0661118
1	186125101	chr1	145494374	146402037	0.05729
1	187002527
1	188646362	chr1	144586710	145494374	0.065002
1	191297095	chr1	142516633	144586710	0.111107
1	191854056	chr1	140446556	142516633	0.0671473
1		chr1	138711173	140446556	0.0887412
1	196391133	chr1	136892108	138711173	0.0945541
1	198635243	chr1	135073042	136892108	0.498058
1		chr1	133525052	135073042	0.495481
1	200400551	chr1	133234389	133525052	0.591751
1	200587193	chr1	133196105	133234389	0.287326
1	200746145	chr1	131859731	133196105	0.388364
1	202196411	chr1	131521894	131859731	0.464721
1	202577400	chr1	131027647	131521894	0.269096
1	202979939	chr1	130885861	131027647	0.345591
1	203101311	chr1	130669018	130885861	0.138349
1	203334175	chr1	130596994	130669018	0.166611
1	203583440	chr1	130524970	130596994	0.208264
1	203583440	chr1	130524970	130596994	0.208264
1		chr1	193862455	194679294	0.0746781
1	205073795	chr1	193045616	193862455	0.0820235
1	205740260	chr1	192417423	193045616	0.241964
1	206683796	chr1	192251592	192417423	0.108544
1	206800940	chr1	192144374	192251592	0.0652875
1	206957363	chr1	192037156	192144374	0.139902
1	207143657	chr1	191929938	192037156	0.111922
1	209754559	chr1	190716884	191929938	0.370965
1	211674152	chr1	189503830	190716884	0.134372
1		chr1	189074319	189503830	0.176945
1	212700563	chr1	188644807	189074319	0.0698467
1	213313286	chr1	186723158	188644807	0.0957511
1	213836488	chr1	186639590	186723158	0.143596
1	214172045	chr1	186556021	186639590	0.119662
1	215138510	chr1	185671681	186556021	0.10064
1	216353965	chr1	184787340	185671681	0.211457
1	217722544	chr1	183531691	184787340	0.195118
1	218035388	chr1	182971288	183531691	0.112419
1	218106278	chr1	182410884	182971288	0.132048
1	218963909	chr1	181850481	182410884	0.39079
1	220518401	chr1	180671301	181850481	0.445225
1	222487064	chr1	180151056	180312783	0.253514
1	223100038	chr1	180135959	180151056	0.132477
1	223365703	chr1	180120861	180135959	0.0662339
1	223874445	chr1	180312783	180671301	0.460228
1	223874445	chr1	180312783	180671301
1	224577144	chr11	59181585	59459309	0.450087
1	224637359	chr11	58832286	59181585	0.420843
1	224637359	chr11	58832286	59181585	0.420843
1	225158590	chr8	122941001	123893006
1	227145321	chr8	123893006	123951109	0.309795
1		chr8	123951109	124009211	0.3098
1	227324785	chr8	124009211	126354044	0.247352
1	231598701	chr13	13441445	13670382	0.611522
1	231649726	chr13	13131483	13441445	0.206477
1	231980985	chr13	13033271	13131483	0.183277
1	232064512	chr13	12856586	13033271	0.401845
1	232356261	chr13	12208861	12856586	0.390598
1	233390003	chr13	11426181	12208861	0.155875
1	234865255	chr13	10643502	11426181	0.0728268
1	235436146	chr13	9860822	10643502	0.0932693
1	236410700	chr1	174766769	175639005	0.150189
1	236979832	chr1	175639005	176511242	0.197194
1	237264883	chr1	176511242	177383478	0.158214
1	240238280	chr1	177383478	178637472	0.254387
1	242000000	chr1	178637472	179442390	0.146599
1	242294560	chr1	179442390	180120861	0.436275
1	243575179	chr1	59211192	61214271	0.48076
1	243645538	chr11	57955688	58832286	0.215606
					0.3
2	3722235	chr12	25581799	27840552	0.0792473
2	5273606	chr12	24734750	25581799	0.187711
2	5690333	chr12	23887701	24734750	0.060209
2	6417316	chr12	22142451	23887701	0.069331
2	7563471	chr12	20397201	22142451	0.256697
2	7630839	chr12	18651951	20397201	0.308838
2	9640091	chr12	16906701	18651951	0.286492
2	10424703	chr12	15941998	16906701	0.338964
2	11718248	chr12	15744128	15941998	0.121292
2	12268560	chr12	15546257	15744128	0.0404304
2	12475734	chr12	15348387	15546257	0.0909688
2	12475734	chr12	15150517	15348387	0.085915
2	14327990	chr12	14601995	15150517	0.0638078
2	14578986	chr12	14053472	14601995	0.0802154
2	14698364	chr12	13504950	14053472	0.0692771
2	19061697	chr12	11197568	13504950	0.137819
2	19273044	chr12	8890185	11197568	0.0866783
2	21702081	chr12	7923101	8890185	0.196467
2	22382414	chr12	6956016	7923101	0.157173
2	22526667	chr12	5988932	6956016	0.0682464
2	22882101	chr12	5021847	5988932	0.0527358
2	23584699	chr12	4054763	5021847	0.221284
2	23684002	chr12	3690223	4054763	0.414221
2	24796452	chr12	3325683	3690223	0.290777
2		chr12	3043959	3325683	0.539535
2	25595614	chr5	28200000	29634104	0.414893
2	27378304	chr5	29634104	30103021	0.494757
2	27775929	chr5	30103021	30917485	0.240649
2	28886265	chr5	30917485	31224767	0.341706
2	29167948	chr17	69553639	70610635	0.10123
2	30980890	chr17	70610635	71667631	0.146642
2	31368966	chr17	71667631	71734866	0.118986
2	31470146	chr17	71734866	72150543	0.380103
2	32104952	chr17	72150543	72713258	0.627316
2	33271380	chr17	72713258	73275973	0.175933
2	33326749	chr17	73275973	76766433	0.11116
2	37340472	chr17	76766433	77155449	0.167088
2	37616480	chr17	77155449	78165742	0.354353
2	38999983	chr17	78165742	79712929	0.183559
2	40988447	chr17	79712929	81260115	0.129267
2	42282271	chr17	81260115	82345377	0.50034
2	43590264	chr17	82345377	82875787	0.412888
2	44307696	chr17	82875787	83996500	0.169535
2	45393725	chr17	83996500	84810357	0.179393
2	46454272	chr17	84810357	84900315	0.155628
2	46682269	chr17	84900315	85290222	0.269295
2	47157155	chr17	85290222	87748537	0.294104
2	49000000	chr17	87748537	89024269	0.10347
2	49179949	chr17	89024269	90300000	0.0627091
2	49184584	chr17	90300000	90600000	0.07
2	49475095	chr17	90600000	90699376	0.050314
2	50560967	chr17	90699376	90798751	0.090566
2	50719718	chr17	90798751	90898127	0.0704395
2	50997633	chr17	90898127	90997502	0.0301887
2	51088279	chr17	90997502	91096878	0.050314
2	51088279	chr17	90997502	91096878	0.050314
2	53808769	chr11	30832792	31255000	0.149216
2	55683861	chr11	29046664	30832792	0.288333
2	58035559	chr11	26366196	29046664	0.0641679
2	59034042	chr11	25967315	26366196	0.122844
2	59514867	chr11	25568433	25967315	0.0802242
2	59574784	chr11	25169552	25568433	0.0777174
2	59627036	chr11	24770670	25169552	0.0827312
2	59627036	chr11	24371789	24770670	0.0526473
2	60282442	chr11	23972907	24371789	0.0927593
2	60327455	chr11	23757455	23972907	0.204222
2	60754786	chr11	23444978	23757455	0.441633
2	61155597	chr11	22926032	23444978	0.739961
2		chr11	22407086	22926032	0.429717
2	62583681	chr11	20578795	22407086	0.202375
2	64530431	chr11	19977604	20578795	0.572198
2	65567268	chr11	19376414	19977604	0.415842
2	66385935	chr11	18775223	19376414	0.118099
2	66598085	chr11	17918789	18775223	0.0642198
2	67192555	chr11	17062355	17918789	0.141284
2	68090597	chr11	16867021	17062355	0.1843
2	68606393	chr6	88064600	88350638	0.52091
2	69017950	chr6	87095989	88064600	0.310754
2	69927050	chr6	86756752	87095989	0.843068
2	70265432	chr6	85968091	86756752	0.177516
2		chr6	85179430	85968091	0.427307
2	70589095	chr6	84134778	84529022	0.410913
2	71122733	chr6	84529022	84923266	0.131898
2	72164096	chr6	84923266	85179430	0.105401
2	73197287	chr6	83496863	84134778	0.393469
2	74337407	chr6	83445686	83496863	0.566661
2	74578304	chr6	83394509	83445686	0.703441
2		chr6	83381902	83394509	0.951852
2	74597231	chr6	83352685	83381902	0.376493
2	74665435	chr6	83323469	83352685	0.479189
2		chr6	80403961	83323469	0.14249
2	80529635	chr6	77484452	80403961	0.0767252
2	83257961	chr6	74308806	77484452	0.0692772
2	85390625	chr6	71133159	74308806	0.404012
2	88995941	chr6	67957513	71133159	0.0481792
2	88995941	chr6	67957513	71133159
2	95162181	chr2	127000760	127259357	0.247489
2	95253064	chr2	126809222	127000760	0.318475
2	96265302	chr2	126617684	126809222	0.58474
2	96624383	chr1	36666416	37688078	0.412074
2	98449804	chr1	37688078	37868664	0.276876
2	98881788	chr1	37868664	38049250	0.143976
2	98909520	chr1	38049250	39160794	0.188926
2	100114153	chr1	39160794	39284731	0.129098
2	100489862	chr1	39284731	39491129	0.130815
2	100808290	chr1	39491129	39875319	0.278508
2	101186085	chr1	39875319	40655496	0.157657
2	102228919	chr1	40655496	41756320	0.0763065
2	102964703	chr1	41756320	42857143	0.0763065
2	103053454	chr1	42857143	44044006	0.126384
2	105505373	chr1	44044006	44407750	0.173199
2	105505373	chr1	44044006	44407750
2	105505373	chr1	44044006	44407750
2	110198824	chr2	127259357	127824725	0.191026
2	111694101	chr2	127824725	128390092	0.281233
2	112354378	chr2	128390092	128878439	0.389068
2		chr2	128878439	128972212	0.149297
2	113303942	chr2	24257870	24305296
2	113489997	chr2	24305296	24352722
2	113691170
2	113809966	chr2	24360361	24368000
2	113964798	chr2	24368000	24535950
2	113964798	chr2	24368000	24535950
2	114578186	chr1	125395950	125400000	0.493827
2	115396281	chr1	124313999	125395950	0.0998197
2	115611156	chr1	123232048	124313999	0.0646979
2	115715180	chr1	122150097	123232048	0.0822588
2	118514578	chr1	121068146	122150097	0.0933499
2	118740705	chr1	120682599	121068146	0.0570618
2	119001060	chr1	120297051	120682599	0.116717
2	119315995	chr1	119299565	120297051	0.280706
2	120458610	chr1	118987230	119299565	0.233723
2	120819948	chr1	118674895	118987230	0.198505
2	121269884	chr1	118362559	118674895	0.236924
2	122685793	chr1	118050224	118362559	0.381001
2	127521999	chr18	32480475	34567911	0.178688
2	127521999	chr18	32480475	34567911	0.178688
2	127892264	chr18	32351433	32480475	0.418468
2	128415027	chr18	31982998	32351433	0.656832
2	133555621	chr1	125400000	125707252	0.113913
2	133787782	chr1	125707252	126185534	0.068997
2	134288083	chr1	126185534	126663816	0.0669061
2	134548947	chr1	126663816	127142098	0.110813
2	134665799	chr1	127142098	127711504	0.261676
2	135255620	chr1	127711504	128182300	0.571373
2	137554839	chr1	128182300	129123892	0.164615
2	137554839	chr1	129123892	130000000	0.0456565
2	137643598	chr1	130000000	130524970	0.0952435
2	138190010	chr2	43487491	43823855	0.0862161
2	141537905	chr2	43823855	44160220	0.074324
2	143468951	chr2	44160220	44496584	0.0713513
2	144108615	chr2	44496584	45570105	0.111782
2	145419565	chr2	45570105	46643626	0.0717266
2	145419565	chr2	46643626	47717147	0.0549593
2	146313701	chr2	47717147	48790668	0.0754526
2	148435916	chr2	48790668	49213956	0.108673
2	148578977	chr2	49213956	49637244	0.193722
2	148578977	chr2	49637244	50060532	0.101586
2	149748441	chr2	50060532	50512560	0.0907023
2	150566761	chr2	50512560	50964588	0.0730043
2	151219345	chr2	50964588	51416616	0.141584
2	151283317	chr2	51416616	51868644	0.117249
2	151655262	chr2	51868644	52483050	0.392249
2	151756617	chr2	52483050	53097457	0.320634
2	153067269	chr2	53097457	55734718	0.0796281
2	155757973	chr2	55734718	58371980	0.116788
2	158110869	chr2	58371980	62471817	0.21196
2	161072383	chr2	62471817	62854495	0.112366
2	162824900	chr2	62854495	63237173	0.0836212
2	163634163	chr2	63237173	63619851	0.0548764
2	164103304	chr2	63619851	64002529	0.0548764
2	164715836	chr2	64002529	64385207	0.0731686
2	164988088	chr2	64385207	64767885	0.0757817
2	164988088	chr2	64767885	65701242	0.174638
2	165941455	chr2	65701242	67418108	0.100765
2	167471580	chr2	67418108	69134974	0.114744
2	169574724	chr2	69134974	69610049	0.503078
2	170185089	chr2	69610049	70359319	0.34567
2	171386366	chr2	70359319	71536033	0.470803
2	171498578	chr2	71536033	72712748	0.265145
2	174294277	chr2	72712748	73127367	0.347307
2	175142305	chr2	73127367	73232297	0.295435
2	175173681	chr2	73232297	73284762	0.209664
2	175384604	chr2	73284762	73904181	0.314811
2	175938156	chr2	73904181	74523600	0.15337
2	176905300	chr2	74523600	76353842	0.219643
2	178953404	chr2	76353842	77091494	0.12472
2	179369583	chr2	77091494	78503448	0.0949039
2	179544771	chr2	78503448	79915403	0.110485
2	181223969	chr2	79915403	81327357	0.138106
2	181844371	chr2	81327357	82739312	0.0602002
2	185794393	chr2	82739312	83445289	0.147314
2	187000000	chr2	83445289	84151267	0.147313
2	188156790	chr2	84151267	84183874	0.306683
2	188187106	chr1	44593085	44923095	0.0727251
2	188942664	chr1	44923095	46368615	0.0996181
2	189685578	chr1	46368615	47099555	0.0848223
2	190131665
2	190647084	chr1	53256203	53674064	0.16034
2	190807864	chr1	53120082	53256203	0.146928
2	191349389	chr1	53034376	53120082	0.198353
2	191378047	chr1	52641245	52673668	0.0616846
2		chr1	52248114	52641245	0.178058
2	191719808	chr1	51254666	52248114	0.131864
2	192537296	chr1	47099555	51254666	0.0762916
2	194656862	chr1	52673668	53034376	0.0998037
2	196723587	chr1	53691643	54148387	0.113849
2		chr1	54148387	58560569	0.17225
2	201276216	chr1	58560569	59211192	0.468781
2	204396789	chr1	61214271	62391974	0.0806655
2		chr1	62391974	63569676	0.264923
2	204676181	chr1	63569676	64964531	0.159156
2	208244538	chr1	64964531	66693808	0.157291
2	209418631	chr1	66693808	68423085	0.112764
2	211369746	chr1	68423085	70152363	0.0902111
2	214025323	chr1	70152363	71881640	0.124329
2	216009875	chr1	71881640	73316694	0.289188
2	216104214	chr1	73316694	73563091	0.101462
2	217549689	chr1	73563091	73809488	0.0608774
2	218433667	chr1	73809488	74055885	0.0608774
2	218498905	chr1	74055885	74302282	0.0730528
2	218555708	chr1	74302282	74470952	0.213435
2	218555708	chr1	74548679	74632526	0.799075
2	218629400	chr1	74470952	74548679	0.784798
2	218880479	chr1	74632526	74760609	0.804166
2	219072495	chr1	74760609	75714779	0.518775
2	220030594	chr1	75714779	75824645	0.200244
2	220262521	chr1	75824645	76558989	0.125282
2	220956448	chr1	76558989	77293333	0.0789821
2	221012418	chr1	77293333	78027676	0.136176
2	221515981	chr1	78027676	78762020	0.194732
2	222914670	chr1	78762020	79858808	0.168674
2	224287164	chr1	79858808	80565054	0.184072
2	224912031	chr1	80565054	81954044	0.0878336
2	225388064	chr1	81954044	83343035	0.154069
2	228198371	chr1	83343035	85055153	0.112726
2	230318218	chr1	85055153	86501360	0.554554
2	232595499	chr1	86501360	86922710	0.239706
2	232964466	chr1	86922710	87033212	0.434381
2	233146406	chr1	87033212	87047091	0.792564
2	233216426	chr1	87047091	87446142	0.448564
2		chr1	87446142	87845193	0.431023
2	234037701	chr1	87845193	89273393	0.128133
2	235745790	chr1	89273393	89509953	0.109909
2	236217307	chr1	89509953	89746512	0.135273
2	236807405	chr1	89746512	90422613	0.0990976
2	237361024	chr1	90422613	90804980	0.115073
2	237909048	chr1	90804980	90863483	0.222211
2	237916656	chr1	90863483	90921986	0.256397
2	237986548	chr1	90921986	90980488	0.324775
2	238014660	chr1	90980488	91038991	0.341863
2	238085211	chr1	91038991	91097494	0.495701
2	238519414	chr1	91097494	91209134	0.259764
2	238772684	chr1	91209134	91806089	0.155791
2	239052563	chr1	91806089	92403045	0.110561
2	239126751	chr1	92403045	93000000	0.117262
2	241825852	chr1	93000000	93819325	0.42474
3	1919425	chr6	103991578	104108084	0.0600827
3	1960718	chr6	104108084	106164769	0.0690431
3	2149170	chr6	106164769	108521428	0.0848659
3	6091899	chr6	108521428	110878088	0.152334
3	7319022	chr6	110878088	112803920	0.0778884
3	8767093	chr6	113234747	114299409	0.591737
3	10287373	chr6	114299409	114433458	0.171579
3	10344691	chr6	114433458	114567508	0.0820589
3
3	10617905	chr6	114701558	115029428	0.11285
3	11064857	chr6	115029428	115078516	0.285202
3	11277374	chr6	115078516	115750501	0.309531
3	12000000	chr6	115750501	115928816	0.364523
3	12200639	chr6	115928816	116334484	0.596547
3	12914278	chr6	91455943	91918137	0.157942
3	13898225	chr6	91918137	92634151	0.337982
3	15112000	chr6	92634151	94132000	0.130854
3	15222000	chr14	29542613	29566919	0.411421
3	15271366	chr14	29566919	29729053	0.530425
3	16072697	chr14	29729053	30053323	0.431739
3	16072697	chr17	29891188	29928825	0.69081
3	16072697	chr14	30053323	30215458	0.283714
3	16235905	chr14	30215458	30275197	0.418487
3	16401718	chr17	47811864	48104347	0.143598
3		chr17	48104347	48396829	0.136761
3	16603306	chr17	48396829	48689312	0.17095
3		chr17	48689312	48981794	0.112827
3	17440622	chr17	48981794	49274277	0.133341
3	17899716	chr17	49274277	49561898	0.187747
3	18386403	chr17	49561898	49849518	0.0834434
3	18496697	chr17	49849518	50137139	0.0660592
3	18496697	chr17	50137139	50424759	0.0451985
3	18769594	chr17	50424759	50712380	0.0591056
3	19037639	chr17	50712380	51000000	0.274668
3		chr17	51000000	53692091	0.158613
3	23260930	chr14	17092347	18700000
3	23410422	chr14	16800375	17092347	0.359624
3	24205844	chr14	13500000	16800375	0.105746
3	27696398	chr14	12944518	13500000	0.232231
3	27390874	chr9	118472453	118551642	0.3157
3	29028035	chr9	116564518	118472453	0.137321
3	29695820	chr9	116401667	116564518	0.128952
3	29952537	chr9	116238816	116401667	0.20878
3	30311629	chr9	116075965	116238816	0.171936
3	30817415	chr9	114225684	116075965	0.392373
3	34628189	chr9	112375404	114225684	0.208617
3	35491870	chr9	111822478	112375404	0.113939
3	37009799	chr9	111269552	111822478	0.168196
3	37259742	chr9	118551642	119302027	0.242542
3	38024010	chr9	119302027	119682824	0.309876
3	38622985
3	38622985	chr9	119682824	120148718	0.420697
3	39423215	chr9	120148718	120959200	0.224558
3	41357851	chr9	120959200	121769681	0.213453
3	43921237	chr9	121769681	122580163	0.173971
3		chr9	122580163	123390644	0.389892
3	45268994	chr9	123390644	123445192	0.513309
3	45540323	chr9	123445192	124128581	0.226811
3	46452507	chr9	111002646	111269552	0.37841
3	46553572	chr9	110927245	111002646	0.477447
3	48239965	chr9	109331910	110927245	0.714583
3	49321379	chr9	108309975	109331910	0.768151
3	50597600	chr9	107214780	108309975	0.552413
3	52296876	chr9	106120157	107214780	0.478704
3	52325560	chr14	29440544	29542613	0.47027
3	52983728	chr14	27041818	29440544	0.264724
3	54114272	chr14	26621992	27041818	0.0738401
3	55360228	chr14	26202166	26621992	0.0595485
3	55820000	chr14	25686340	26202166	0.126011
3	55831536	chr14	25170515	25686340	0.490476
3	57802083	chr14	24654690	25170515	0.436194
3	58861208	chr14	5634968	7337344	0.147441
3	59218578	chr14	7337344	9039720	0.0869373
3	60527983	chr14	9039720	10742096	0.15684
3	61820902	chr14	10742096	11448292	0.0877943
3	62888370	chr14	11448292	12154488	0.0849622
3	63268935	chr14	12154488	12574333	0.216747
3	63610397	chr14	12574333	12944518	0.0405203
3	65365961	chr6	94132000	95022358	0.231368
3	66656504	chr6	95022358	95912715	0.163979
3	68381608	chr6	95912715	96803073	0.116807
3	68769353	chr6	96803073	97693430	0.1213
3	69186571	chr6	97693430	98766699	0.185415
3	69986539	chr6	98766699	99839967	0.133238
3	71919037	chr6	99839967	100913236	0.240387
3	73827760	chr6	100913236	101986504	0.195664
3	74083034	chr6	101986504	103059773	0.0782656
3	74135012	chr6	103059773	103991578	0.0858549
3	77293876	chr16	73492851	74927976
3	77362348	chr16	73001837	73492851	0.0672079
3	77362428	chr16	72013869	73001837	0.0860352
3	78609779	chr16	70745538	72013869	0.0859397
3	81489200	chr16	69477206	70745538	0.0614981
3	81659008	chr16	68208875	69477206	0.0599213
3	82446735	chr16	66940543	68208875	0.0780553
3	84667647	chr16	65672212	66940543	0.0717478
3	84915610	chr16	64524601	65672212	0.083652
3	87391472	chr16	63346772	64524601	0.140937
3	88383553	chr16	62168943	63346772	0.0628275
3	88383553	chr16	60991114	62168943	0.0891471
3	97087914	chr16	59813285	60991114	0.0636765
3	97796697	chr16	58635456	59813285	0.0891471
3	100063507	chr16	54902134	58635456	0.13125
3	106489330	chr16	51168811	54902134	0.0983038
3	106908862	chr16	50459203	51168811	0.0662338
3	107765454	chr16	49749596	50459203	0.0620062
3	108599534	chr16	49039988	49749596	0.197292
3	112441266	chr16	44595401	49039988	0.128246
3	113021568	chr16	43532583	44595401	0.160893
3	114172489	chr16	42957683	43532583	0.304401
3	115466116	chr16	42382783	42957683	0.166986
3	115746468	chr16	41748208	42382783	0.077217
3	115975299	chr16	41113633	41748208	0.0740653
3	116662370	chr16	40734494	41113633	0.0527511
3	116825141	chr16	40355355	40734494	0.0817642
3	116888967	chr16	39702671	40355355	0.0674139
3	116917372	chr16	39049988	39702671	0.0827354
3	117468502	chr16	38397304	39049988	0.0505605
3	117769730	chr16	37744621	38397304	0.0720105
3	119025059	chr16	37091937	37744621	0.347795
3	120791137	chr16	36444618	37091937	0.361491
3	121596384	chr16	36423306	36444618	0.140766
3	121674760	chr16	35791933	36423306	0.202733
3	122606023	chr16	35008143	35791933	0.22455
3	123385870	chr16	34514028	35008143	0.505955
3	123779927	chr16	33597979	34514028	0.229245
3	124773429	chr16	33267269	33597979	0.133047
3	124773429	chr16	32936559	32990000	0.16841
3	125494710	chr16	32605849	32936559	0.471712
3	125931902	chr16	32450838	32605849	0.477385
3	126134461	chr16	32255188	32450838	0.408893
3	126434359	chr16	32059538	32212778	0.887497
3	127986923	chr6	91085739	91455943	0.159372
3	129526964	chr6	90174039	91085739	0.122847
3	129951654	chr6	89262338	90174039	0.195239
3	130500000	chr6	88350638	89262338	0.347702
3	130730179	chr6	112803920	113234747	0.111414
3		chr6	114569202	114701558	0.105775
3	131097225	chr6	116334484	116813886	0.398413
3	132105417	chr9	105736036	106120157	0.197854
3	133518962	chr9	104010631	105736036	0.174452
3	134028092	chr9	102455938	104010631	0.25021
3	135687696	chr9	101500554	102455938	0.0680355
3	136928073	chr9	100545170	101500554	0.344364
3	137477368	chr9	100396551	100545170	0.491189
3	138063770	chr9	99901616	100396551	0.119208
3	138244460	chr9	99406681	99901616	0.185883
3	138244460	chr9	98911746	99406681	0.602099
3	139739328	chr9	98415854	98911746	0.258121
3	140493061	chr9	98337492	98415854	0.153135
3	140654655	chr9	98259130	98337492	0.165897
3	140693561	chr9	98195941	98259130	0.126604
3	140729480	chr9	96018675	98195941	0.270063
3	143153538	chr9	95858413	96018675	0.661417
3	143487611	chr9	94717962	95858413	0.21132
3	145325820	chr9	93577512	94717962	0.0894384
3	146064723	chr9	92437061	93577512	0.0833004
3	147109315	chr9	92348147	92437061	0.157456
3	147375009	chr9	91632468	92348147	0.0698637
3	148004977	chr9	90916788	91632468	0.110385
3	149081507	chr9	90201109	90916788	0.0684664
3	149898409	chr3	19904396	21559754	0.123236
3	150193330	chr3	19285536	19904396	0.122806
3	150615459	chr3	56883055	57524694	0.268064
3	151209718	chr3	57524694	58166332	0.235335
3	151399315	chr3	58166332	58245970	0.627841
3	151724488	chr3	58245970	58453906	0.158703
3	151941611	chr3	58453906	59072668	0.132523
3	152000364	chr3	59072668	59691430	0.0517162
3	152861064	chr3	59691430	60000000	0.0583336
3	154248029	chr3	61043051	65201879	0.111089
3	154652748	chr3	65201879	66782547	0.167018
3	157865571	chr3	66782547	68363214	0.118304
3	160927521	chr3	68363214	68648114	0.26325
3	161189466	chr3	68648114	69116074	0.412428
3	161915172	chr3	69116074	69828784	0.155744
3	163428191	chr3	69828784	70541493	0.0743642
3	164772929	chr3	70541493	71254203	0.0645424
3	165761203	chr3	71254203	71966913	0.0659455
3	166349126	chr3	71966913	72679622	0.0729611
3	166396267	chr3	72679622	73392332	0.0631393
3	166500001	chr3	73392332	75266890	0.0645485
3	167250899	chr3	75266890	75476659	0.10011
3	168827841	chr3	75476659	75686429	0.0715069
3	170275469	chr3	75686429	75804137	0.042478
3	171382000	chr3	30534837	31314154	0.0949549
3	171422982	chr3	26762023	30534837	0.150816
3	173483852	chr3	26208341	26762023	0.247434
3	173941727	chr3	25046194	26208341	0.0645357
3	175656909	chr3	23884047	25046194	0.0671172
3	177484067	chr3	22721901	23884047	0.0593729
3	178682628	chr3	22140827	22721901	0.0499076
3	178922311	chr3	21559754	22140827	0.0499077
3	179061800	chr3	31314154	31806543	0.142164
3	179843207	chr3	31806543	32298933	0.420398
3	182530760	chr3	32298933	32791322	0.0771748
3	182769409	chr3	32791322	33283711	0.0670202
3	182773910	chr3	33283711	33776100	0.196999
3	182773910	chr3	33776100	34268490	0.414306
3	182912777	chr3	34268490	34760879	0.148257
3	183406887	chr3	34760879	35253268	0.138102
3	184000000	chr3	35253268	35912529	0.159269
3	184323506	chr16	18531572	21753047	0.346115
3	187739090	chr16	21753047	21771056	0.111056
3	187743862	chr16	21771056	21807105	0.0832201
3	187813570	chr16	21807105	22007932	0.463085
3	188089966	chr16	22007932	22233196	0.195326
3	188222366	chr16	22233196	22710985	0.0690681
3	188711282	chr16	22710985	22945002	0.132469
3	188996288	chr16	22945002	23179019	0.136742
3	189313356	chr16	23179019	23328174	0.140793
3	189645530	chr16	23328174	23477328	0.0536358
3	189800995	chr16	23477328	23626483	0.107271
3	189989791	chr16	23626483	23775638	0.127384
3	189989791	chr16	23775638	23924792	0.113976
3	189989791	chr16	23924792	24073947	0.046931
3	190355432	chr16	24073947	25196535	0.103333
3	191405908
3	191405908	chr16	25225145	25253755	0.0699056
3	191497271	chr16	25253755	25282365	0.0699056
3	191497271	chr16	25282365	25368195	0.116509
3	191702746	chr16	25368195	27616037	0.0756281
3	193841840	chr16	27616037	28461662	0.139542
3	194955753	chr16	28461662	29307287	0.361863
3	195086231	chr16	29307287	30152912	0.325203
3	195313473	chr16	30152912	31435556	0.653338
3	195336646	chr16	31435556	32059538	0.626621
3	197232661	chr16	32212778	32255188	0.589484
3	198997735	chr16	32990000	33267269	0.0901651
4	483000	chr5	105759000	106316609	0.245692
4	609394	chr5	107853450	109834819	0.272034
4	1150555	chr5	31754204	32761353	0.375317
4	1939502	chr5	32761353	33832948	0.368609
4	3912747	chr5	33832948	34017349	0.140997
4	6486500	chr5	36645832	36825734	0.172316
4	6486500	chr5	35286348	36645832	0.123576
4	6549436	chr5	35183682	35286348	0.340911
4		chr5	35081016	35183682	0.126624
4	6713833	chr5	34978350	35081016	0.233768
4	6900762	chr5	34462681	34978350	0.0833868
4	7498703	chr5	34321721	34462681	0.156073
4	7844409	chr5	34220264	34321721	0.177415
4		chr5	34118806	34220264	0.108419
4	8566271	chr5	34017349	34118806	0.157702
4	9653784	chr5	36825734	37595568	0.105217
4	10542093	chr5	37595568	38365402	0.0389694
4	10678535	chr5	38365402	41990144	0.0595904
4	14216076	chr5	41990144	42345595	0.0590799
4	14698973	chr5	42345595	42741095	0.192162
4	16859592	chr5	42741095	43136595	0.189633
4	16894246	chr5	43136595	43532095	0.0581542
4	17164291	chr5	43532095	43927595	0.111252
4		chr5	43927595	44323095	0.11378
4	18782344	chr5	44323095	47144771	0.0726519
4	20297057	chr5	47144771	48185946	0.0691526
4	20643506	chr5	48185946	49227122	0.070113
4	22499862	chr5	49227122	50268297	0.0451413
4	23330120	chr5	50268297	50614657	0.0606306
4	23613639	chr5	50614657	50961016	0.115487
4	23885407	chr5	50961016	52400484	0.334846
4	25517843	chr5	52400484	53540351	0.104398
4	26986419	chr5	53540351	54680218	0.0605334
4	28480864	chr5	54680218	55820085	0.0605334
4	29211223	chr5	55820085	56959952	0.0868522
4	29781443	chr5	56959952	58099819	0.0666744
4	30402132	chr5	58099819	59239686	0.0701836
4	31419319	chr5	59239686	60379553	0.0508831
4	32486237	chr5	60379553	61519420	0.0438648
4	33811729	chr5	61519420	62659287	0.0719382
4	37246763	chr5	62659287	62707538	0.1658
4	37369191	chr5	62707538	63601108	0.251799
4	38089768	chr5	63601108	64295367	0.543025
4	39338487	chr5	64295367	65860540	0.487486
4	41388941	chr5	65860540	66124641	0.340779
4	41441755	chr5	66124641	66388741	0.215827
4	42028535	chr5	66388741	67878126	0.0691561
4	43819585	chr5	67878126	68319788	0.0792461
4	44161436	chr5	68319788	68640446	0.0748461
4	44211506	chr5	68640446	68961104	0.053016
4	44568807	chr5	68961104	69281763	0.0623716
4	45344018	chr5	69281763	69602421	0.0561346
4	46317311	chr5	69602421	71432955	0.081397
4		chr5	71432955	71852417	0.293233
4	47909688	chr5	71852417	72271878	0.278929
4		chr5	72271878	72691340	0.123968
4	52932759	chr5	72691340	72834087	0.0910702
4	52984983	chr5	72834087	73875197	0.26222
4	54679877	chr5	73875197	74409260	0.366998
4	55273866	chr5	74409260	76513709	0.265628
4	57468575	chr5	76513709	78025689	0.126986
4	57966768	chr5	78025689	79537669	0.0595246
4	62016788	chr5	79537669	81049650	0.0727522
4	64761475	chr5	81049650	82561630	0.0720909
4	65796835	chr5	82561630	84073611	0.0707681
4	66666295	chr5	84073611	85585591	0.107806
4	68433811	chr5	85585591	87248739	0.101615
4	71001824	chr5	87248739	87887881	0.151766
4	71892294	chr5	87887881	87959371	0.531543
4	72053745	chr5	87959371	88030861	0.657435
4	72172770	chr5	88030861	89524595	0.140587
4	74041698	chr5	89524595	90108768	0.279027
4	75064029	chr5	90108768	95228007	0.210383
4	79013856	chr5	95228007	95621896	0.14725
4	79079472	chr5	95621896	96015785	0.162482
4	79850268	chr5	96015785	97588170	0.11702
4	80942585	chr5	97588170	99160555	0.138007
4	81581448	chr5	99160555	100732940	0.298909
4	85388762	chr5	100732940	100774339	0.314017
4	85492119	chr5	100774339	102640503	0.16826
4	87936575	chr5	102640503	102694789	0.552629
4	88314647	chr5	102896841	103095107	0.332886
4	88594008	chr5	102694789	102896841	0.727535
4	88847596	chr5	103095107	103495425	0.117407
4		chr5	103495425	104294223	0.110166
4	89261740	chr6	58379573	61420452	0.0716898
4	91352715	chr6	61420452	63395899	0.056696
4	94396385	chr6	63395899	65371345	0.138197
4	95630278	chr6	65371345	65706984	0.101299
4	95897295	chr3	141211634	141514377	0.142035
4	96382683	chr3	140432729	141211634	0.087302
4	96713436	chr3	137815148	140432729	0.0798447
4	99488735	chr3	137416519	137815148	0.288489
4	99944568	chr3	137382357	137416519	0.526901
4	100061158	chr3	137069732	137382357	0.185526
4	100583300	chr3	136753528	137069732	0.240351
4	101170374	chr3	136513537	136753528	0.287511
4	101270203	chr3	136226028	136513537	0.0660849
4	101638295	chr3	133133214	136226028	0.129009
4	101736752	chr3	130040399	133133214	0.165545
4	109268539	chr3	128881954	130040399	0.226165
4	110620977	chr3	125480582	128881954	0.216677
4	114682722	chr3	125363843	125480582	0.0770951
4	114911197	chr3	125247103	125363843	0.0942265
4	115901126	chr3	124502527	125247103	0.0698384
4	116060756	chr3	123757952	124502527	0.0819259
4	116232735	chr3	123013376	123757952	0.0738675
4	117040504	chr3	122268800	123013376	0.0752106
4	120339180	chr3	121722848	122268800	0.225295
4	121338195	chr6	66645566	67078749	0.0715633
4	122420577	chr6	65706984	66645566	0.0788423
4	123659738	chr3	35912529	36686361	0.2507
4	123730454	chr3	36686361	36854977	0.142335
4	123958406	chr3	36854977	41033539	0.167282
4	129665470	chr3	41033539	41725636	0.0881379
4	130549329	chr3	41725636	41974526	0.0401784
4	131241426	chr3	41974526	44454034	0.054043
4	131490316	chr3	44454034	44837486	0.0808445
4	133969824	chr3	44837486	47221120	0.054119
4	135055621	chr3	47221120	48594509	0.0567938
4	137439255	chr3	48594509	49000000	0.0665859
4	138812644	chr3	49000000	49500000	0.054
4	139603147	chr3	49500000	50500000	0.053
4	140325322	chr3	50500000	51293201	0.462682
4	140795907	chr3	51293201	51900114	0.212551
4	141150272	chr8	82691600	82880601	0.253967
4	142466407	chr8	81567186	82691600	0.13785
4	142915359	chr8	81000000	81567186	0.0546558
4	144834871	chr8	80000000	81000000	0.153
4	147412474	chr8	79000000	80000000	0.145
4	147437235	chr8	78000000	79000000	0.26
4	147986214	chr8	77501864	78000000	0.289078
4	148130479	chr8	76808045	77501864	0.142689
4	148759734	chr8	76000000	76808045	0.153457
4	149152772	chr8	75000000	76000000	0.089
4	150410836	chr8	74483917	75000000	0.0794446
4	151357744	chr3	86249812	86341477	0.141821
4	153045784	chr3	86341477	87149537	0.207905
4	153137449	chr3	85000000	86249812	0.254438
4	153160207	chr3	84695316	85000000	0.131284
4	154174834	chr3	82761944	84695316	0.201203
4	155677794	chr3	82624549	82761944	0.174679
4	155954015	chr3	82510735	82624549	0.184512
4	156487385	chr3	82354580	82510735	0.102462
4	156701650	chr3	82000000	82354580	0.0733262
4		chr3	81800000	82000000	0.09
4	156945788	chr3	81500000	81800000	0.0533333
4	157689843	chr3	80037140	80765412	0.0659094
4	159987890	chr3	75804137	80037140	0.125679
4	162662656	chr8	66504478	66577239	0.0687181
4	163861629	chr8	64000000	66504478	0.16211
4	170805770	chr8	62000000	64000000	0.1175
4	172519386	chr8	60000000	62000000	0.154
4	172884132	chr8	58000000	60000000	0.077
4	174909230	chr8	56000000	58000000	0.127
4	175767630	chr8	55000000	56000000	0.103
4		chr8	54000000	55000000	0.153
4	177881286	chr8	53000000	54000000	0.086
4	182006929	chr8	52000000	53000000	0.077
4	182569207	chr8	51000000	52000000	0.066
4	183262646	chr8	50000000	51000000	0.055
4	183493674	chr8	49000000	50000000	0.075
4	183564845	chr8	48000000	49000000	0.062
4	187572478	chr8	46000000	48000000	0.233
4	187830070	chr8	44000000	46000000	0.18
4	188204828	chr8	42247122	44000000	0.135777
4	188415059	chr8	40335099	42247122	0.148011
5	240234	chr13	70412209	70696832	0.129997
5	1391752	chr13	70000000	70412209	0.140705
5	1406178	chr13	69000000	70000000	0.14
5	1445908	chr13	68500000	69000000	0.086
5	4153284	chr13	68000000	68500000	0.062
5	4296878	chr13	66000000	68000000	0.053
5	5436002	chr13	65000000	66000000	0.104
5	8437938	chr13	63025748	65000000	0.138787
5	8980745	chr15	32209990	32500000	0.065515
5	10407883	chr15	31000000	32209990	0.148762
5	10939253	chr15	30163743	31000000	0.0621818
5	11552989	chr15	28000000	30163743	0.0748703
5	16550654	chr15	26000000	28000000	0.114
5	22658681	chr15	24000000	26000000	0.1025
5	27329309	chr15	22000000	24000000	0.0625
5	30374823	chr15	20000000	22000000	0.0535
5	31393551	chr15	18000000	20000000	0.058
5	31840997	chr15	14000000	18000000	0.0615
5	32415578	chr15	12000000	14000000	0.1635
5	32747296	chr15	11656697	12000000	0.305852
5	32782534	chr15	10776119	11656697	0.111291
5	33990242	chr15	10000000	10776119	0.190692
5	35090998	chr15	9117658	10000000	0.0725342
5	35892814	chr15	8424370	9117658	0.190397
5	36569574	chr15	6993687	8424370	0.28448
5	38209407				#VALUE!
5	38702375	chr15	6602157	6993687	0.143029
5	38707919	chr15	6549552	6602157	0.190096
5	38784840	chr15	6132169	6549552	0.24438
5	39320764				#VALUE!
5	42459782	chr15	3098511	6132169	0.105154
5	45590955				#VALUE!
5	50839749				#VALUE!
5	52021218	chr13	111241381	116456978	0.0826368
5	52997838	chr13	111070485	111241381	0.122882
5	53168734	chr13	110714324	111070485	0.19654
5	53524895	chr13	108676996	110714324	0.230694
5	55400353	chr13	108000000	108676996	0.23043
5	56525785	chr13	107504072	108000000	0.344808
5	61213996	chr13	107000000	107504072	0.0853053
5	61754723	chr13	106000000	107000000	0.102
5	63184387				#VALUE!
5	64607513	chr13	100447358	106000000	0.140294
5	65186139	chr13	99959715	100447358	0.383477
5	66788353	chr13	98706097	99959715	0.133214
5	68041971	chr13	96635100	98706097	0.267021
5	70315878	chr13	96000000	96635100	0.347977
5	71589505	chr13	94325018	96000000	0.282391
5	72830494	chr13	94087968	94325018	0.156085
5	73192840	chr13	93000000	94087968	0.256441
5		chr13	92703044	93000000	0.292973
5	74668812	chr13	92000000	92703044	0.236116
5	75627390	chr13	91160465	92000000	0.257285
5	76687801	chr13	91016379	91160465	0.23597
5	76939908	chr13	90241860	91016379	0.250478
5	77647406	chr13	90000000	90241860	0.239808
5		chr13	88000000	90000000	0.268
5	80879229	chr13	87068140	88000000	0.224283
5	81870194	chr13	86000000	87068140	0.0880034
5	82429608	chr13	85655519	86000000	0.0928934
5	82724712	chr13	82151369	85655519	0.0616412
5	85740284	chr13	81000000	82151369	0.0885902
5	87435497	chr13	80317260	81000000	0.102528
5	87451298	chr13	79604158	80317260	0.109381
5	87984470	chr13	79000000	79604158	0.0645527
5	88056572	chr13	78000000	79000000	0.077
5	88063155	chr13	76000000	78000000	0.117
5	91277992	chr13	74000000	76000000	0.063
5	92532306	chr13	72000000	74000000	0.1025
5	94089599	chr13	71000000	72000000	0.091
5	96084097	chr13	70696832	71000000	0.135239
5	96371067	chr17	15391620	21378389	0.0785065
5	96938936	chr17	15000000	15391620	0.186405
5	97777555	chr17	14500000	15000000	0.106
5	98071772	chr17	14047690	14500000	0.053061
5	98119452	chr17	13708827	14047690	0.185916
5	99207038	chr1	93819325	95359336	0.06948
5	100169608	chr1	95359336	96000000	0.0733614
5	101669033	chr1	96000000	97000000	0.092
5	101695700	chr1	97000000	98277612	0.0860981
5	102243138	chr1	98277612	104659511	0.0545292
5	102315493	chr17	56556553	57271890	0.0782848
5	103140760	chr17	57271890	57463523	0.0939295
5	103212650	chr17	57463523	57915971	0.0685162
5	103404283	chr17	57915971	58513817	0.0685795
5	103856731	chr17	58513817	59010384	0.0664563
5	104454577	chr17	59010384	60896117	0.0874991
5	104951144	chr17	60896117	62300000	0.15101
5	106836877	chr17	62300000	62668000	0.0896739
5	109621017	chr17	62668000	63248263	0.0689343
5		chr18	31819928	31982998	0.539646
5	112649097	chr18	34567911	34632445	0.449376
5	113287049	chr18	44586611	45780779	0.122261
5	113417216	chr18	45780779	46000000	0.0593009
5		chr18	46000000	47000000	0.242
5	116252509	chr18	47000000	48000000	0.198
5	116674815	chr18	48000000	49000000	0.083
5	116692857	chr18	49000000	50000000	0.083
5	117271836	chr18	50000000	54035812	0.160562
5	122437710	chr18	54035812	55000000	0.115123
5	123809317	chr18	55000000	56965546	0.204015
5	126083215	chr18	56965546	60404243	0.12243
5	129165381	chr18	60404243	60751547	0.12669
5	129624097	chr11	54619279	54762528	0.73997
5	131319930	chr11	54000000	54500000	0.364
5	131677981	chr11	53500000	54000000	0.314
5	132021763	chr11	53200774	53500000	0.668391
5	132046178	chr11	53000000	53200774	0.981203
5		chr11	52000000	53000000	0.272
5	132841255	chr11	51456634	52000000	0.72511
5	134102212	chr11	51000000	51435166	0.441211
5	134446820	chr11	49274836	50000000	0.409563
	136284010
5	137116062	chr18	34632445	35388570	0.882129
5	138015694	chr18	35388570	37638052	0.534345
5	140351998	chr18	37638052	38420417	0.363002
5	141017037	chr18	38420417	39062902	0.599236
5	141879060	chr18	39062902	40717032	0.131187
5	141959274	chr18	40717032	41937336	0.0483486
5	143613404	chr18	41937336	42274341	0.213647
5	144833708				#VALUE!
5	145044476	chr18	42274341	42715360	0.507915
5	145412125	chr18	42715360	43002013	0.230244
5	146035405	chr18	43002013	43485980	0.103313
5	146322058	chr18	43485980	43544275	0.0514624
5	146685290	chr18	43544275	43973793	0.11641
5	146962464	chr18	43973793	44586611	0.0864857
5	147672183	chr18	62821226	63894960	0.0884763
5	148387548	chr18	62400000	62821226	0.0807168
5	149060730	chr18	62000000	62400000	0.1475
5	149143292	chr18	61500000	62000000	0.452
5	149335809	chr18	61200000	61500000	0.313333
5	149692211	chr18	61000000	61200000	0.46
5	149977299	chr18	60900000	61000000	0.54
5	150020636	chr18	60751547	60900000	0.404168
5	150020636	chr11	54500000	54619279	0.74615
5	150380349	chr11	54762528	54915403	0.588716
5	150616246	chr11	54915403	55209269	0.364112
5	150981491	chr11	55209269	57274679	0.146218
5	153098934	chr11	57274679	57905195	0.675637
5	154134225	chr11	57905195	57955688	0.554532
5	154307103	chr11	46731622	48446139	0.0834054
5	158466745	chr11	44180157	46731622	0.209683
5	158674492				#VALUE!
5	159618602	chr11	43182079	44180157	0.295568
5	163740782	chr11	42000000	43182079	0.0998241
5	164883841	chr11	40000000	42000000	0.1165
5	165736530	chr11	38000000	40000000	0.078
5	166373124	chr11	36000000	38000000	0.0735
5	167148331	chr11	35000000	36000000	0.246
5		chr11	34500000	35000000	0.148
5	168614278	chr11	34200000	34500000	0.05
5	168996870	chr11	34000000	34200000	0.125
5	169119599				#VALUE!
5	169376070	chr11	33800000	33900000	0.08
5	169376070	chr11	33500000	33800000	0.103333
5	169486938	chr11	33900038	34000000	0.0600228
5	169607666	chr11	32243411	33500000	0.327076
5	171864918	chr17	24126179	24397448	0.206437
5	171879357	chr17	24397448	24441169	0.205851
5	172127706	chr17	24441169	24636673	0.654718
5	172131551	chr17	24636673	24866698	0.604282
5	172676000	chr11	31255000	32083791	0.136343
5	173644210	chr11	32083791	32243411	0.451071
5	173691385	chr13	52026240	52500000	0.113982
5		chr13	52500000	52626037	0.103144
5	174522268	chr13	52626037	53300000	0.338298
5		chr13	53300000	53500000	0.315
5	176201787	chr13	53500000	53705999	0.257283
5	176201787	chr13	53705999	53900000	0.999995
5	176266039	chr13	53900000	54000000	0.63
5	176472438	chr13	54000000	54216669	0.539994
5	176855767	chr13	54216669	56333503	0.163924
5		chr11	51435166	51456634	1.11794
5	177564187	chr11	50000000	51000000	0.328
5	180162410	chr11	48446139	49274836	0.197901
6	0	chr13	30139718	32740655	0.125339
6	2702925	chr13	32740655	32830349	0.0334471
6	2778734	chr13	32830349	36407593	0.163254
6	6089316	chr13	36407593	37814231	0.295741
6	7480845	chr13	37814231	38041017	0.216063
6	7723194	chr13	38041017	40741210	0.179987
6	11007029	chr13	40741210	41863285	0.172894
6	12398644	chr13	41863285	44305547	0.251406
6	12498864	chr13	56333503	56531602	0.0454318
6	14470218	chr13	56531602	56893002	0.359712
6	14668317				#VALUE!
6	15197736	chr13	44305547	44496237	0.372332
6	15555899	chr13	44496237	45130048	0.233508
6	16398681	chr13	45130048	46189445	0.173684
6	17238803	chr13	46189445	46360397	0.450419
6	18343537	chr13	46360397	49996373	0.228274
6	19468125	chr13	29616118	30139718	0.183346
6	20173202				#VALUE!
6	22491077	chr13	26248412	29616118	0.15322
6	22529635	chr13	24296976	26248412	0.147071
6	24613092	chr13	23462939	24296976	0.401661
6	25543685	chr13	22890303	23462939	0.289887
6	26584518	chr13	21311549	22890303	0.132383
6	28149052				#VALUE!
6	29162085	chr13	20512440	20748316	0.313724
[truncated: 1,943 more rows]

## Sheet: ERV densities along MMU genome
chrom HSA	seqHSA	MMU	startMMU	endMMU	density (nb/kb)
[truncated: 3,056 more rows]
