# Supplementary material for: High-resolution comparative mapping among man, cattle and mouse suggests a role for repeat sequences in mammalian genome evolution
Source: BMC Genomics. 2006 Aug 1;7:194. doi: 10.1186/1471-2164-7-194 (PMC3225868; doi:10.1186/1471-2164-7-194)
Supplement: Additional File 3 — breakpoint_supp. break_supp.xls details breakpoint analysis results, including breakpoint regions description, proportions of densities observed above the density of each class of repeats.... [file 1471-2164-7-194-S3.xls]

## Sheet: Breakpoints in Hg17
Number	Chromo	Start	End	Origine	Type
1	chr1	11840034	12775989	BTA
2	chr1	15528542	17046306	BTA	TeloCentro
3	chr1	33144117	33903863	BTA
4	chr1	58474787	59082372	MMU
5	chr1	67322064	68311981	MMU	TeloCentro
6	chr1	89450156	93617178	MMU
7	chr1	154717814	155579976	MMU
8	chr1	164618968	165352797	BTA	TeloCentro
9	chr1	169800000	170400000	BTA
10	chr1	183767653	186125101	BTA
11	chr1	191854056	196391133	BTA
12	chr1	198635243	200400551	BTA	TeloCentro
13	chr1	203500000	204400000	MMU	TeloCentro
14	chr1	204324540	205073795	BTA	TeloCentro
15	chr1	211674152	212700563	BTA
16	chr1	223701462	224476488	HSA	TeloCentro
17	chr1	224759958	225408590	HSA	Ruse
18	chr1	227000000	227500000	BTA	TeloCentro
19	chr1	231392772	231899726	MMU
20	chr1	236160700	236797306	HSA	Ruse
21	chr1	243201784	243895538	MMU
22	chr2	25434956	26306117	HSA	TeloCentro
23	chr2	28686113	29195171	MMU
24	chr2	53257547	53794594	MMU	TeloCentro
25	chr2	61155597	62583681	BTA
26	chr2	68356377	68856378	MMU
27	chr2	70000000	70700000	BTA
28	chr2	74000000	75000000	BTA
29	chr2	89956094	95064151	HSA CENTR	TeloCentro
30	chr2	96212491	96822939	MMU
31	chr2	106415034	110198824	HSA
32	chr2	112000000	113300000	HSA
33	chr2	113303568	114188161	?
34	chr2	122229351	127521837	HSA	Ruse
35	chr2	128415027	133237276	HSA	TeloCentro
36	chr2	137647798	138555540	MMU
37	chr2	188156791	188746156	MMU
38	chr2	190000824	190601652	MMU
39	chr2	191000000	191800000	BTA
40	chr2	192537296	196723587	MMU
41	chr2	196600000	201276216	BTA
42	chr2	204200000	204800000	BTA
43	chr2	233216426	234037701	BTA
44	chr3	10000000	11000000	BTA
45	chr3	12852530	13565662	MMU
46	chr3	14888109	15470118	HSA	Ruse
47	chr3	16032834	16532835	MMU
48	chr3	16400000	17500000	BTA
49	chr3	20206903	23121390	?	TeloCentro
50	chr3	24205844	27390874	HSA	Ruse
51	chr3	36909983	37509742	MMU
52	chr3	43921237	45268994	BTA
53	chr3	46136637	46660063	MMU	TeloCentro
54	chr3	52071427	52575100	MMU
55	chr3	57750000	58267051	MMU	TeloCentro
56	chr3	63734740	64242753	MMU
57	chr3	75411838	75948119	HSA
58	chr3	126576149	127457799	HSA	TeloCentro
59	chr3	130271182	130847737	HSA	Ruse
60	chr3	130847225	131664333	HSA	Ruse
61	chr3	149320190	150102831	MMU
62	chr3	150227152	150788514	MMU
63	chr3	169055778	169589556	MMU
64	chr3	178221245	179605469	MMU
65	chr3	184100000	184600000	MMU
66	chr4	830556	1338255	MMU
67	chr4	3662747	4558602	MMU
68	chr4	6400000	6900000	BTA	TeloCentro
69	chr4	8566271	9573156	HSA	Ruse
70	chr4	17164291	18782344	BTA
71	chr4	46317311	47909688	BTA
72	chr4	47909688	52932759	BTA
73	chr4	88800000	89300000	BTA
74	chr4	89120573	89668728	HSA	Ruse
75	chr4	95380278	95891877	MMU
76	chr4	120810923	121588195	MMU
77	chr4	122358074	123196753	HSA	Ruse
78	chr4	140944527	141609437	MMU
79	chr4	151004223	151607744	MMU
80	chr4	156500000	157000000	BTA	TeloCentro
81	chr4	162662656	163861629	HSA	TeloCentro
82	chr4	175767630	177881286	BTA
83	chr5	8437938	8980745	MMU
84	chr5	42915035	45056929	MMU	TeloCentro
85	chr5	73192840	74668812	BTA
86	chr5	77647406	80879229	BTA
87	chr5	95920139	96464696	MMU
88	chr5	98183789	98696244	MMU
89	chr5	102506310	103037214	MMU
90	chr5	109840415	110537052	HSA	TeloCentro
91	chr5	112074780	112578941	MMU
92	chr5	113417216	116252509	BTA
93	chr5	130141271	130761931	MMU
94	chr5	132046178	132841255	BTA
95	chr5	134102212	137171799	MMU
96	chr5	147312597	147922183	MMU
97	chr5	149818503	150639701	MMU
98	chr5	154050839	154557103	MMU
99	chr5	167148331	168614278	BTA	TeloCentro
100	chr5	171614918	172129357	MMU
101	chr5	172407469	172918244	MMU
102	chr5	173394210	174522268	HSA	Ruse
103	chr5	174522268	176201787	BTA
104	chr5	177240929	177885350	HSA	Ruse
105	chr6	19918777	20423202	MMU
106	chr6	28927612	29427645	MMU
107	chr6	32500000	33000000	BTA
108	chr6	33200000	33700000	MMU	?
109	chr6	38916036	39624476	MMU
110	chr6	45900000	46400000	BTA
111	chr6	49785756	50789216	MMU
112	chr6	52473140	53014183	HSA	Ruse
113	chr6	55728199	56430755	MMU
114	chr6	62761702	65992912	BTA	TeloCentro
115	chr6	73740192	74441544	MMU
116	chr6	83130257	84562542	BTA
117	chr6	86523745	87850078	MMU
118	chr6	100101734	100901259	MMU
119	chr6	116779850	117450000	MMU
120	chr6	122902120	123579726	MMU
121	chr6	126667656	129246034	BTA
122	chr6	154839957	155395196	MMU	TeloCentro
123	chr6	159368275	160327032	MMU
124	chr6	167386849	167952904	MMU
125	chr7	5624002	6813457	HSA	TeloCentro
126	chr7	12066470	12633443	MMU
127	chr7	19258325	20203491	MMU	TeloCentro
128	chr7	21931162	23025609	?
129	chr7	32626486	33157602	MMU
130	chr7	36019109	36547101	MMU
131	chr7	37269731	38625260	BTA
132	chr7	43129170	43929384	MMU
133	chr7	46300000	51500000	BTA
134	chr7	55092140	64636213	HSA CENTR	TeloCentro
135	chr7	70042440	71840284	HSA
136	chr7	74452268	76346628	HSA
137	chr7	78184970	81044103	BTA
138	chr7	86706422	87835486	BTA
139	chr7	92079842	92630470	MMU	TeloCentro
140	chr7	96897401	97508669	HSA
141	chr7	98640474	99188016	MMU
142	chr7	101457624	102233606	HSA
143	chr7	104766483	105324909	MMU
144	chr7	106908215	107632063	MMU
145	chr7	107500000	108000000	BTA
146	chr7	111434481	111982870	MMU
147	chr7	116713967	119606740	BTA
148	chr7	149761686	150276021	MMU
149	chr7	156459681	156975121	MMU
150	chr8	6200810	6815510	BTA
151	chr8	7569817	8390008	MMU
152	chr8	9430490	10199240	HSA
153	chr8	11739236	12914144	HSA	Ruse
154	chr8	17708221	18361895	MMU
155	chr8	19500000	20000000	BTA
156	chr8	20151513	21593812	MMU
157	chr8	27000000	28000000	BTA
158	chr8	28627304	29499539	HSA
159	chr8	42626024	48354829	HSA CENTR	TeloCentro
160	chr8	50027828	50836645	MMU
161	chr8	56456305	57062838	MMU	TeloCentro
162	chr8	62739838	65500000	MMU
163	chr8	67001166	67753817	MMU
164	chr8	75809531	76732826	MMU	TeloCentro
165	chr8	86427709	87125479	MMU
166	chr8	97068764	97732876	MMU
167	chr8	118832713	120606492	BTA	TeloCentro
168	chr8	120835613	123114008	BTA	TeloCentro
169	chr9	6318375	6883135	MMU
170	chr9	27040706	27565073	MMU
171	chr9	32530823	34541430	BTA
172	chr9	38462099	67936136	HSA CENTR	TeloCentro
173	chr9	79416432	83467516	?
174	chr9	87570534	88857625	HSA	Ruse
175	chr9	91872982	94940892	MMU
176	chr9	96538001	97367449	MMU
177	chr9	97459433	101247963	BTA
178	chr9	118165858	119859962	BTA
179	chr9	119859962	120455631	MMU
180	chr9	120500000	122518919	BTA	TeloCentro
181	chr9	125404502	126352255	MMU
182	chr9	131235419	132883651	MMU
183	chr10	5655628	6205458	HSA	TeloCentro
184	chr10	11360110	13840059	BTA
185	chr10	18607672	21080130	BTA
186	chr10	26507071	27500000	BTA
187	chr10	27321246	28157492	HSA	TeloCentro
188	chr10	31207920	33229360	HSA	TeloCentro
189	chr10	34438495	35338814	HSA	Ruse
190	chr10	37136262	42408026	HSA CENTR	TeloCentro
191	chr10	43000000	43700000	BTA
192	chr10	45288174	46158683	MMU
193	chr10	51147398	51837609	HSA
194	chr10	54240077	54820633	MMU
195	chr10	57700000	59900000	BTA	TeloCentro
196	chr10	74282978	74790170	MMU
197	chr10	80980878	82009109	MMU
198	chr10	88716296	89429850	HSA
199	chr10	120872784	121373834	MMU	TeloCentro
200	chr11	2961245	3832108	HSA
201	chr11	17066603	17610061	HSA	Ruse
202	chr11	25647662	26416759	HSA	Ruse
203	chr11	57260434	57813459	MMU
204	chr11	59500000	60500000	BTA
205	chr11	68216298	68734781	MMU	TeloCentro
206	chr11	70649323	71554680	HSA
207	chr11	77500000	78000000	BTA
208	chr11	88994662	89500181	MMU
209	chr11	92105296	94164881	BTA	TeloCentro
211	chr11	104082154	107207827	HSA	TeloCentro
212	chr11	123142884	123249469	BTA
213	chr11	133444188	134270415	BTA
214	chr12	2473337	2980339	MMU
215	chr12	8182577	9272284	MMU
216	chr12	31776985	33008361	HSA CENTR	TeloCentro
217	chr12	53043707	53886094	HSA	TeloCentro
218	chr12	69113037	71204705	BTA	TeloCentro
219	chr12	93803117	96146398	BTA
220	chr12	102603974	103103975	MMU
221	chr12	105180810	107541354	HSA
222	chr12	108720700	109224940	MMU
223	chr12	119720000	120259951	MMU
224	chr12	129590665	131874558	MMU
225	chr13	23794355	24888622	MMU
226	chr13	32575307	34947196	MMU	TeloCentro
227	chr13	39777817	40654131	HSA
228	chr13	48740120	49342238	HSA	Ruse
229	chr13	50254488	52124034	HSA
230	chr13	58769312	65880409	BTA	TeloCentro
231	chr13	89361970	91877899	BTA
232	chr13	91964302	92782006	BTA
233	chr13	93198276	93988201	BTA
234	chr13	101553184	102331916	MMU	TeloCentro
235	chr14	23969799	24477002	HSA	Ruse
236	chr14	51320924	52393742	HSA	Ruse
237	chr14	57290561	57986365	MMU
238	chr14	90568845	91852988	BTA
239	chr15	26259662	26996861	MMU
240	chr15	30154393	30944279	HSA
241	chr15	32204329	33057396	HSA
242	chr15	41000000	41500000	BTA
243	chr15	41825940	42623810	BTA	TeloCentro
244	chr15	42500000	43200000	BTA
245	chr15	49085465	49749094	MMU
246	chr15	62726821	63690756	BTA
247	chr15	70412028	72244805	BTA
248	chr15	72200000	72800000	BTA
249	chr15	75442424	76427874	MMU
250	chr15	76703691	78040453	MMU
251	chr15	83324675	84517957	HSA
252	chr15	89116916	89644062	HSA
253	chr15	90006339	92878147	BTA
254	chr16	2929752	3444205	MMU
255	chr16	16159253	18515657	MMU	TeloCentro
256	chr16	24200000	25510370	BTA
257	chr16	25500000	25800000	BTA
258	chr16	25864527	30057952	BTA
259	chr16	31428249	45250774	HSA CENTR	TeloCentro
260	chr16	73352985	74249475	BTA	TeloCentro
261	chr17	4228790	4729731	MMU
262	chr17	6438944	7090128	MMU
263	chr17	16395436	16975705	MMU
264	chr17	21654000	22645233	HSA CENTR	TeloCentro
265	chr17	25628567	26202679	MMU
266	chr17	29509638	31448844	BTA
267	chr17	31512479	32000000	BTA
268	chr17	32649409	33981946	HSA
269	chr17	35000000	35900000	BTA
270	chr17	42355511	42963603	HSA
271	chr17	47400000	47900000	BTA	TeloCentro
272	chr17	57047512	57980656	MMU
273	chr17	58360584	59235377	BTA
274	chr17	60096470	60687296	HSA
275	chr17	61638610	62614792	BTA	TeloCentro
276	chr17	63212310	63979041	HSA
277	chr18	571989	2524401	MMU
278	chr18	9962541	11581371	MMU
279	chr18	13926947	16782603	HSA CENTR	TeloCentro
280	chr18	38000000	39100000	BTA
281	chr18	39327891	40790734	BTA	Ruse
282	chr18	51203646	52418922	MMU
283	chr18	56174856	56734838	MMU
284	chr18	59500000	59900000	BTA	TeloCentro
285	chr18	60000000	60500000	BTA
286	chr18	64093252	64903883	MMU	TeloCentro
287	chr19	3800000	4300000	MMU
288	chr19	6891573	7639678	MMU	TeloCentro
289	chr19	7983722	9030006	HSA
290	chr19	11694711	12593392	HSA	Ruse
291	chr19	13236628	14368873	BTA
292	chr19	14544008	15091780	HSA	Ruse
293	chr19	15701666	16289348	MMU
294	chr19	17200000	17700000	BTA
295	chr19	19685084	33281520	HSA CENTR	TeloCentro
296	chr19	53149512	53741829	MMU
297	chr19	56548020	59415827	MMU	TeloCentro
298	chr20	1145942	1934101	MMU	Ruse
299	chr20	3170759	4615117	BTA
300	chr20	7305935	8282610	BTA
301	chr20	9000000	11000000	BTA	TeloCentro
302	chr20	16500000	17100000	BTA
303	chr20	23573796	29308616	HSA CENTR	TeloCentro
304	chr20	53516309	55052962	BTA	TeloCentro
305	chr21	34600000	35100000	BTA	TeloCentro
306	chr21	39051684	39945074	BTA
307	chr21	42000214	42613571	MMU	TeloCentro
308	chr21	43713338	44213339	MMU
309	chr22	16785319	17634935	MMU
310	chr22	20662816	21704437	MMU
311	chr22	23112331	23776319	HSA
312	chr22	27230837	27742890	MMU
313	chr22	30096670	30596671	MMU	TeloCentro
314	chr22	30506363	31357853	HSA	Ruse
315	chr22	31546968	32232886	MMU
316	chr22	35376317	36929806	HSA	?

## Sheet: Breakpoints in MMU6
Number	Chromo	Start	End	Origine	Type
1	chr1	9369327	9900211	MMU
2	chr1	17329856	19320720	MMU
3	chr1	21223730	21822280	MMU
4	chr1	31213857	32460352	BTA
5	chr1	34429443	36602348	MMU	TeloCentro
6	chr1	43924877	44458733	MMU
7	chr1	44265979	44843085	MMU	Ruse
8	chr1	46368615	47099555	MMU
9	chr1	52384222	53034376	BTA
10	chr1	53424064	53941643	MMU
11	chr1	54143921	58422600	BTA
12	chr1	61149284	63569676	BTA
13	chr1	87096093	87845193	BTA
14	chr1	93472408	94069325	MMU	TeloCentro
15	chr1	98277612	103663257	MMU
16	chr1	107026327	107766638	BTA	TeloCentro
17	chr1	107284218	107845292	BTA
18	chr1	112350363	118050224	MMU
19	chr1	125145950	125957252	HSA
20	chr1	129123892	130240198	MMU
21	chr1	133747991	135175286	BTA	TeloCentro
22	chr1	138711173	140446556	BTA
23	chr1	146402037	149759984	BTA
24	chr1	160894235	161549581	BTA
25	chr1	164815834	165383120	BTA	TeloCentro
26	chr1	174052093	174672038	MMU
27	chr1	179533497	180042330	HSA	Ruse
28	chr1	188252528	189172773	BTA
29	chr2	4070143	6270005	BTA
30	chr2	14921403	18097281	BTA
31	chr2	22420007	22988918	BTA
32	chr2	22988918	24535950	MMU	TeloCentro
33	chr2	29028998	29958273	MMU
34	chr2	32000000	32500000	MMU
35	chr2	33950000	34937342	MMU
36	chr2	34575917	35165493	BTA
37	chr2	35246153	37133405	BTA	TeloCentro
38	chr2	39128960	42487491	MMU
39	chr2	83880609	84626174	MMU	TeloCentro
40	chr2	110623481	111863079	MMU	Ruse
41	chr2	113204731	113752154	HSA
42	chr2	120081520	120712101	BTA
43	chr2	120927809	121561316	BTA	TeloCentro
44	chr2	121574553	121948692	BTA
45	chr2	126305419	126617684	MMU
46	chr2	126851279	127468243	HSA	TeloCentro
47	chr2	128212850	128878439	BTA
48	chr2	128628439	129222212	MMU	Ruse
49	chr2	128972212	131423810	BTA
50	chr2	134011215	134535198	BTA
51	chr2	135304571	135822083	BTA	TeloCentro
52	chr2	135850000	136830487	BTA
53	chr2	142275198	143253115	BTA
54	chr2	150486633	152565444	BTA
55	chr2	170795058	172330157	BTA
56	chr3	9490596	13473156	BTA
57	chr3	16000000	17800000	MMU
58	chr3	18784691	19548453	MMU
59	chr3	19904396	21419734	MMU
60	chr3	30311416	31294327	MMU
61	chr3	35163330	35890832	MMU
62	chr3	51293201	51900114	MMU	Ruse
63	chr3	55415255	56883055	MMU
64	chr3	75462502	76054137	MMU
65	chr3	81571488	82517450	BTA	TeloCentro
66	chr3	86280546	86980947	MMU
67	chr3	121166267	121680951	MMU
68	chr3	141187407	141719528	MMU
69	chr4	9126231	9946617	MMU
71	chr4	20053441	21503151	MMU
72	chr4	34798816	35338017	MMU
73	chr4	40398457	41796350	BTA
74	chr4	45533339	46153384	HSA	Ruse
75	chr4	46091162	49295719	BTA
76	chr4	66500000	68853203	BTA
77	chr4	68934540	71500000	MMU
78	chr4	93655703	94167073	MMU
79	chr4	102009623	102522388	MMU
80	chr4	127287326	128020427	BTA
81	chr4	139891964	140674873	BTA	TeloCentro
82	chr4	143306923	146498846	BTA
83	chr5	4809739	5742327	BTA
84	chr5	7968888	8666835	BTA
85	chr5	14583526	16201482	BTA
86	chr5	16500000	18500000	BTA
87	chr5	19574807	20127419	HSA
88	chr5	22251641	22783487	MMU
89	chr5	27986929	28825741	MMU	TeloCentro
90	chr5	30701434	31297540	MMU
91	chr5	31392688	31870272	MMU
92	chr5	33582948	34389554	MMU
93	chr5	35051379	35625082	BTA	TeloCentro
94	chr5	36393418	37383956	MMU
95	chr5	43229763	45500000	BTA
96	chr5	69741965	71476850	BTA
97	chr5	103126742	104189849	MMU
98	chr5	107095107	107639115	MMU	TeloCentro
99	chr5	107853450	109879400	MMU	TeloCentro
100	chr5	112069917	112817404	HSA
101	chr5	113950000	114600000	MMU
102	chr5	121402852	121860534	MMU
103	chr5	128900000	129500000	MMU
104	chr5	130050428	134389633	BTA
105	chr5	133391063	135130229	HSA
106	chr5	137002992	137931203	MMU	TeloCentro
107	chr5	142184817	143061420	MMU	Ruse
108	chr5	144716146	145346046	MMU
109	chr6	7397929	7917841	HSA
110	chr6	13018523	13522134	MMU
111	chr6	18219678	21263145	BTA
112	chr6	48869559	49394058	MMU
113	chr6	56969097	57764169	MMU
114	chr6	64966068	65633366	MMU	TeloCentro
115	chr6	66537824	67398787	MMU
116	chr6	67494595	68207513	MMU
117	chr6	77592843	83255575	BTA
118	chr6	83050098	83712734	BTA
119	chr6	86446494	87063440	BTA
120	chr6	87814600	88360617	MMU
121	chr6	90835739	91348746	MMU
122	chr6	92384151	92988073	MMU
123	chr6	102641686	103991578	HSA	TeloCentro
124	chr6	114266881	114851558	BTA
125	chr6	115800000	116250000	MMU
126	chr6	117603883	118366002	BTA
127	chr6	118644561	119275051	MMU
128	chr6	120506708	121145208	MMU	TeloCentro
129	chr6	121642744	123243683	MMU	TeloCentro
130	chr6	128870296	129423761	MMU
131	chr7	10786831	11492094	MMU	TeloCentro
132	chr7	35016170	37350036	MMU	TeloCentro
133	chr7	39753815	40430522	MMU
134	chr7	49692024	50313625	MMU
135	chr7	56193877	56986251	MMU	TeloCentro
136	chr7	56986251	59577683	MMU	Ruse
137	chr7	65500000	67831802	BTA
138	chr7	69011041	70199789	MMU	Ruse
139	chr7	74315487	74864808	HSA
140	chr7	78250000	80488572	MMU
141	chr7	90792627	91322849	BTA
142	chr7	95826119	96381838	HSA
143	chr7	110370258	111256824	MMU
144	chr7	116848797	117518691	BTA
145	chr7	117750000	118450000	BTA
146	chr7	118400000	120722602	BTA
147	chr7	122071190	122607565	MMU	TeloCentro
148	chr7	134915699	135509333	MMU	TeloCentro
149	chr7	137942263	138456334	MMU	Ruse
150	chr8	3598044	4396377	MMU
151	chr8	13010759	13536421	MMU	TeloCentro
152	chr8	18386337	19306931	BTA
153	chr8	20448963	21438690	MMU	TeloCentro
154	chr8	33356678	33880639	HSA
155	chr8	34751202	35543919	MMU
156	chr8	40028299	40585099	HSA	Ruse
157	chr8	53042643	55350699	BTA
158	chr8	66254478	66847890	MMU	TeloCentro
159	chr8	67505845	68029951	BTA
160	chr8	68284030	68813566	MMU
161	chr8	69811700	70805695	BTA
162	chr8	71472899	72215827	MMU
163	chr8	74182764	74733917	MMU	Ruse
164	chr8	82441600	83074283	MMU
165	chr8	82965782	83928856	BTA
166	chr8	84154016	84733168	MMU
167	chr8	110834431	111434110	BTA	TeloCentro
168	chr8	122643184	123191001	MMU	TeloCentro
169	chr8	123593660	124259211	BTA	TeloCentro
170	chr8	126000307	126573138	MMU
172	chr9	15299948	16250000	BTA	TeloCentro
173	chr9	17914010	18521893	MMU
174	chr9	21891037	22472410	MMU
175	chr9	25303335	26016516	MMU	TeloCentro
176	chr9	25766516	26645461	BTA
177	chr9	40077314	40966047	BTA
178	chr9	54022688	54652123	MMU
179	chr9	54899239	55511097	MMU
180	chr9	57822503	58142935	BTA
181	chr9	58270298	59656426	BTA
182	chr9	64933661	65752847	BTA
183	chr9	75530953	76403103	MMU
184	chr9	77090578	78531324	BTA
185	chr9	78281324	78898099	MMU
186	chr9	86173432	87375157	BTA
187	chr9	88566388	89337772	MMU
188	chr9	89844556	90451109	MMU
189	chr9	105783373	106396453	MMU
190	chr9	110860148	111730410	MMU
191	chr9	118222453	118750315	MMU
192	chr9	122371893	123390644	BTA
193	chr10	26981182	30576966	BTA
194	chr10	33508450	34236876	MMU
195	chr10	51516337	51915715	MMU
196	chr10	58060696	59157330	MMU	Ruse
197	chr10	71279444	72709781	BTA	TeloCentro
198	chr10	73877897	75332436	MMU
199	chr10	75963140	76558969	MMU	Ruse
200	chr10	78549715	79648044	MMU	TeloCentro
201	chr10	81777736	82517850	MMU
202	chr10	85582809	86149581	MMU	Ruse
203	chr10	86227104	86915503	MMU
204	chr10	91133084	94009343	BTA
205	chr10	114074465	115990193	BTA	TeloCentro
206	chr11	5173674	5848770	MMU
207	chr11	7103173	12131470	BTA
208	chr11	16592055	17116243	MMU	TeloCentro
209	chr11	21900621	23541269	BTA
210	chr11	30751157	31504232	?
211	chr11	31833791	32447559	?
212	chr11	34122462	35602413	BTA	TeloCentro
213	chr11	48289606	49115619	MMU	TeloCentro
214	chr11	51300000	51800000	MMU
215	chr11	51516548	53365309	BTA
216	chr11	54369279	54913630	MMU
217	chr11	57897290	58544815	MMU
218	chr11	58925717	59638161	MMU	TeloCentro
219	chr11	62027156	62688937	MMU	TeloCentro
220	chr11	69717115	70319331	MMU
221	chr11	71820382	72343219	MMU
222	chr11	76124943	76802261	MMU	TeloCentro
223	chr11	78715047	79281375	MMU
224	chr11	81775233	84622587	BTA
225	chr11	84481860	85940098	MMU	Ruse
226	chr11	90459260	93733496	BTA	TeloCentro
227	chr11	96880801	97336943	HSA
228	chr11	98325688	98816603	BTA
229	chr11	104331733	105102979	MMU	Ruse
230	chr11	104852979	106038015	BTA
231	chr11	106360364	107059726	MMU	Ruse
232	chr11	107300617	109247065	BTA	TeloCentro
233	chr11	109000000	109523826	HSA
234	chr12	27400830	28157566	MMU	TeloCentro
235	chr12	29503981	30289599	MMU
236	chr12	36408506	37051602	MMU
237	chr12	40250000	40800000	BTA
238	chr12	40985537	41600914	MMU
239	chr12	55828847	63250963	BTA
240	chr12	67511434	68022915	MMU
241	chr12	95995147	97574903	BTA
242	chr12	110067663	111840933	?	TeloCentro
243	chr12	112877591	113530064	?
244	chr13	9419936	10103128	MMU	H+Ruse
245	chr13	13256342	13920382	MMU
246	chr13	17589514	19233188	BTA
247	chr13	20268684	20802454	MMU
248	chr13	29366118	30289675	MMU	TeloCentro
249	chr13	47816911	48425931	MMU
250	chr13	51641373	52263493	MMU	Ruse
251	chr13	52013493	52615891	BTA
252	chr13	53816669	54639627	MMU
253	chr13	56048885	56785992	MMU
254	chr13	59926089	60694745	MMU
255	chr13	63535264	64397709	MMU
256	chr13	70023194	70946267	MMU	TeloCentro
257	chr13	87661341	90241860	BTA
258	chr13	92734072	94087968	BTA
259	chr14	12324333	13194518	MMU
260	chr14	12944518	16497578	BTA
261	chr14	17092347	18656034	MMU
262	chr14	24049743	24759380	MMU
263	chr14	29190544	29756823	MMU
264	chr14	29968148	30543131	MMU
265	chr14	39278667	32756856	MMU	Ruse
266	chr14	39319093	40537055	MMU
267	chr14	44525306	45303887	MMU	TeloCentro
268	chr14	50576806	51440396	MMU	TeloCentro
269	chr14	55506587	56091636	MMU
270	chr14	57237095	57903056	MMU	Ruse
271	chr14	58652085	59350496	MMU	Ruse
272	chr14	60396045	60971795	BTA
273	chr14	65206370	66891442	MMU
274	chr14	73585241	74191738	HSA
275	chr14	81067160	90573856	BTA
276	chr14	107000000	110000000	BTA
277	chr14	110000000	110500000	BTA
278	chr14	111487529	112568286	BTA
279	chr15	32362027	32877253	MMU
280	chr15	53068219	54840861	BTA
281	chr15	55078066	57878521	BTA
282	chr15	76750761	77288252	MMU	TeloCentro
283	chr15	77038252	79398964	BTA	Ruse
284	chr15	89304156	89931365	MMU	TeloCentro
285	chr16	12969299	13666441	MMU
286	chr16	14658755	15621440	MMU
287	chr16	15121440	15889243	MMU
288	chr16	17647800	18424724	MMU	TeloCentro
289	chr16	31770573	32393123	HSA	TeloCentro
290	chr16	74365274	74924504	HSA	TeloCentro
291	chr16	91255422	92015169	BTA	TeloCentro
292	chr16	95110358	95762296	BTA
293	chr17	6155302	6729455	MMU	TeloCentro
294	chr17	11414256	12011855	MMU
295	chr17	13275230	13833688	?
296	chr17	15279094	21378389	MMU
297	chr17	23796121	24376179	MMU	TeloCentro
298	chr17	24446023	24962236	MMU
299	chr17	28503622	29016631	MMU
300	chr17	29394491	30028825	MMU
301	chr17	30498639	31372956	?
302	chr17	31297859	31864666	?
303	chr17	31714496	32256680	BTA
304	chr17	36088053	37739455	MMU
305	chr17	41056763	41943345	BTA
306	chr17	47224837	47775771	MMU
307	chr17	47561864	48291884	BTA
308	chr17	48041884	49274277	BTA
309	chr17	50932949	53590984	MMU	TeloCentro
310	chr17	55046965	56685627	MMU
311	chr17	62999893	63539440	MMU	TeloCentro
312	chr17	69077036	69577451	MMU
313	chr17	70612621	71667631	BTA
314	chr18	6323448	8277608	?	TeloCentro
315	chr18	9249348	9913761	MMU	TeloCentro
316	chr18	9790776	10362815	MMU	TeloCentro
317	chr18	30265279	31250000	BTA
318	chr18	31565710	32124527	MMU	TeloCentro
319	chr18	32617401	34567911	MMU	TeloCentro
320	chr18	34317911	34882445	MMU
321	chr18	44074123	44836611	MMU
322	chr18	45780779	46386470	BTA
323	chr18	60154243	61001547	MMU
324	chr18	62571226	63498263	MMU
325	chr18	63248263	63894960	MMU
326	chr18	67003787	67567669	MMU
327	chr18	68637693	69575005	MMU
328	chr18	78305895	80163577	MMU	TeloCentro
329	chr19	10158794	10665896	BTA
330	chr19	13011125	13771934	MMU
331	chr19	23664035	24306160	HSA	TeloCentro
332	chr19	29033208	29734860	MMU
333	chr19	31729551	33289819	HSA

## Sheet: Results
One-sample Kolmogorov-Smirnov test
Analysis of human Hg17 sequence
pvalues of the greater hypothesis
		Breakpoint class
		BTA	HSA	MMU	Atypiques BTA
SINEs	Alu AluJb	0.0157	4.578e-07	1.311e-05	7.423e-11
	Alu AluJo	0.001213	2.155e-08	2.215e-05	9.658e-13
	Alu AluSc	0.002629	4.038e-05	0.0001279	1.151e-08
	Alu AluSg	0.007416	1.823e-05	2.718e-05	3.585e-09
	Alu AluSg/x	0.001655	3.267e-06	0.0006965	1.515e-11
	Alu AluSp	0.2115	2.205e-06	2.588e-05	1.867e-07
	Alu AluSq	0.08248	8.732e-06	0.000155	1.092e-11
	Alu AluSx	0.03041	3.655e-07	1.064e-05	2.709e-14
	Alu AluY	0.0963	1.223e-05	0.000134	4.998e-10
	Alu FLAM_A	0.02336	0.0004358	3.192e-05	6.04e-08
	Alu FLAM_C	0.01221	1.531e-05	7.063e-07	1.94e-09
	Alu FRAM	0.1671	6.853e-05	0.0002887	1.283e-08
LINEs	L1 L1MB3	0.09609	6.692e-05	0.0005416	0.001631
	L1 L1MB7	0.01341	6.766e-05	0.007325	0.003802
	L1 L1MC5	0.03002	7.886e-05	0.003245	0.002625
Analysis of mouse MMU6 sequence
pvalues of the greater hypothesis
		Breakpoint class
		BTA	HSA	MMU	Atypiques BTA
SINEs	Alu B1_Mm	0.3412	0.05632	1.15e-06	3.412e-05
	Alu B1_Mur1	0.01004	0.1758	7.059e-08	6.596e-06
	Alu B1_Mur2	0.1378	0.02256	5.065e-06	1.237e-06
	Alu B1_Mur3	0.2862	0.07473	2.394e-08	3.383e-07
	Alu B1_Mur4	0.1777	0.01905	4.145e-07	1.237e-06
	Alu B1_Mus1	0.4766	0.0007809	1.481e-09	1.711e-07
	Alu B1_Mus2	0.02267	0.003328	9.689e-09	1.73e-08
	Alu B1F	0.01555	0.01278	0.0006077	9.922e-06
	Alu B1F1	0.0727	0.01622	0.0003429	3.55e-05
	Alu B1F2	0.02954	0.1699	0.001564	1.713e-05
	Alu PB1	0.0317	0.02562	4.852e-06	5.595e-07
	Alu PB1D10	0.04151	0.06354	9.602e-06	2.338e-07
	Alu PB1D7	0.000566	0.0286	0.001665	8.592e-07
	Alu PB1D9	0.05515	0.1463	1.418e-07	2.691e-06
	B2 B2_Mm1a	0.05972	0.02374	1.532e-07	1.045e-06
	B2 B2_Mm1t	0.2907	0.09822	8.226e-08	3.262e-06
	B2 B2_Mm2	0.1729	0.07167	2.193e-08	1.048e-07
	B2 B3	0.09035	0.0419	1.198e-05	3.389e-07
	B4 ID_B1	0.1783	0.02044	2.3e-05	2.288e-05
	B4 RSINE1	0.03184	0.0173	0.0009908	2.148e-06
	ID ID	0.04258	0.02341	0.017	1.79e-05
	ID ID4	0.03993	0.1109	0.0001641	4.434e-05
	ID ID4_	0.03316	0.02364	0.00128	2.822e-06
LTRs	ERVK RMER17C	0.2408	0.4602	7.47e-06	0.1228
	ERVL MT2B	0.03909	0.1402	2.292e-05	0.001586

## Sheet: Repeat density Hg17
Breakpoint	Origine	Number	Alu Alu	Alu AluJ/FLAM	Alu AluJb	Alu AluJo	Alu AluS	Alu AluSc	Alu AluSg	Alu AluSg/x	Alu AluSg1	Alu AluSp	Alu AluSp/q	Alu AluSq	Alu AluSq/x	Alu AluSx	Alu AluY	Alu AluYa8	Alu AluYb9	Alu FAM	Alu FLAM_A	Alu FLAM_C	Alu FRAM	CR1 L3	CR1 L3b	ERV1 LTR12C	ERV1 LTR8	ERV1 MER21B	ERV1 MER21C	ERV1 MER41A	ERV1 MER41B	ERV1 MER57A	ERVL ERVL-E	ERVL LTR16A	ERVL LTR16A1	ERVL LTR16B	ERVL LTR16C	ERVL LTR33	ERVL LTR33A	ERVL LTR50	ERVL LTR67	ERVL MLT2A2	ERVL MLT2B1	ERVL MLT2B4	ERVL MLT2D	L1 HAL1	L1 HAL1b	L1 L1	L1 L1M1
BTA 001	BTA	1	0.00427371	0.00427371	0.122869	0.0812005	0.00106843	0.0267107	0.0523529	0.0170948	0.00427371	0.0256423	0.00213685	0.0673109	0.00534214	0.247875	0.0726531	0.00213685		0.00106843	0.00854742	0.0331213	0.0160264	0.0138896	0.00320528			0.00213685	0.00534214				0.00427371		0.00213685		0.00534214	0.00641056		0.00213685	0.00106843	0.00213685				0.00961585	0.00213685
BTA 003	BTA	3	0.00658115		0.0394869	0.0487005	0.00131623	0.0197434	0.034222	0.00658115	0.00131623	0.0144785	0.00263246	0.0315895	0.00263246	0.114512	0.0421193			0.00131623	0.00394869	0.0131623	0.00658115	0.0223759	0.00131623								0.00131623	0.00263246			0.00263246	0.00131623		0.00394869	0.00394869				0.00394869	0.00131623	0.00921361	0.00394869
BTA 009	BTA	9	0.00166667	0.00333333	0.0233333	0.0316667		0.01	0.0266667	0.00833333	0.00166667	0.00333333		0.0133333	0.00166667	0.0533333	0.035	0.00166667			0.0116667	0.005	0.00333333	0.0116667					0.00333333	0.005			0.00166667	0.005			0.00166667			0.00333333	0.00666667	0.00166667	0.00833333	0.00833333				0.00333333	0.00666667
BTA 010	BTA	10	0.00296931		0.0165433	0.0182401		0.00890794	0.0131498	0.00381769		0.00424188	0.00127256	0.0106047		0.0436913	0.0356318	0.00127256	0.00127256	0.00169675	0.00127256	0.00381769	0.00169675	0.00848375	0.00127256	0.0033935	0.000424188	0.000848375	0.00254513		0.000424188	0.00127256	0.00296931	0.00424188	0.000848375		0.00296931	0.000848375	0.000424188	0.00296931	0.000848375	0.00381769	0.00593863	0.00127256	0.00296931	0.0110289	0.00169675	0.0101805	0.00169675
BTA 011	BTA	11	0.00110203	0.000220406	0.0165305	0.0209386	0.000440812	0.0101387	0.00969787	0.00242447	0.00110203	0.00749381		0.0103591	0.000440812	0.0533383	0.0297548	0.000220406	0.000661219	0.000661219	0.0035265	0.00440812	0.00396731	0.0187345	0.00286528	0.000881625	0.000440812	0.000661219	0.000220406	0.000440812	0.000881625	0.000881625	0.00661219	0.00286528	0.000661219	0.00110203	0.000440812	0.00154284	0.00110203	0.00110203	0.00110203	0.00198366	0.00220406	0.000440812	0.000661219	0.0116815	0.00220406	0.00661219	0.00242447
BTA 015	BTA	15	0.000974269		0.0126655	0.0165626		0.00974269	0.0175368	0.00194854	0.00292281	0.00681988		0.0155883	0.000974269	0.0565076	0.0302023	0.000974269	0.00292281	0.000974269	0.00389707	0.00584561	0.00292281	0.00974269	0.00389707		0.00292281	0.00194854	0.00389707		0.00194854		0.0194854		0.000974269	0.00194854		0.00681988	0.00389707	0.00487134	0.00389707	0.000974269	0.000974269			0.00389707	0.00487134	0.00389707
BTA 025	BTA	25	0.00560191	0.00630215	0.144949	0.138647	0.00210072	0.0441151	0.0854291	0.0273093	0.00700239	0.0483165	0.00210072	0.0903308	0.0112038	0.295501	0.11764	0.000700239	0.000700239	0.00770263	0.0196067	0.0385131	0.0189065	0.00700239	0.00140048		0.00350119	0.00280096	0.00630215	0.00140048	0.00350119	0.00490167	0.000700239	0.00420143	0.000700239	0.00140048	0.00350119	0.00210072	0.00210072	0.00280096	0.000700239		0.00210072	0.000700239		0.0203069	0.00980334	0.00350119	0.00700239
BTA 027	BTA	27	0.00571429	0.00285714	0.102857	0.1	0.00142857	0.0542857	0.06	0.0242857	0.00285714	0.0485714	0.00571429	0.0671429	0.00714286	0.26	0.101429	0.00142857	0.00142857	0.01	0.0171429	0.0385714	0.0142857	0.0285714	0.00571429	0.00142857				0.00285714						0.00142857	0.00142857	0.00285714			0.00142857			0.00142857	0.00285714	0.00428571	0.00142857	0.00142857
BTA 028	BTA	28	0.003	0.002	0.083	0.07		0.024	0.053	0.015	0.001	0.037		0.042	0.003	0.171	0.08	0.001	0.002	0.003	0.011	0.026	0.011	0.04	0.003	0.001	0.002	0.001	0.001				0.002	0.001	0.001	0.002		0.004		0.001	0.004				0.002	0.013	0.002
BTA 039	BTA	39			0.045	0.05125		0.0275	0.0275	0.00875	0.0025	0.01125		0.01875	0.00125	0.09125	0.045	0.00125	0.00125		0.0075	0.01125	0.0075	0.025	0.00375	0.00125			0.005		0.00125			0.00375	0.00125	0.00125	0.0025	0.005	0.00125			0.00125				0.02
BTA 041	BTA	41	0.00235233	0.00106924	0.0489712	0.0434112	0.000855392	0.0179632	0.0213848	0.00513235	0.00171078	0.0119755	0.000427696	0.0228817	0.00192463	0.0947347	0.0431973	0.00106924	0.000855392	0.00149694	0.00684314	0.0111201	0.00598775	0.0183909	0.00470466	0.000855392	0.00171078	0.00128309	0.00128309	0.000213848	0.00106924	0.00106924	0.00556005	0.00342157	0.00106924	0.00171078	0.00320772	0.00491851	0.00128309	0.00342157	0.00278003	0.000427696	0.00171078	0.000427696	0.00299387	0.00769853	0.00106924	0.00363542	0.000641544
BTA 042	BTA	42	0.00166667		0.0233333	0.04		0.0283333	0.0366667	0.00833333	0.00666667	0.0266667		0.045		0.156667	0.1		0.00166667	0.00166667	0.00333333	0.00833333	0.0116667	0.0333333	0.01	0.00333333			0.00166667			0.00166667	0.00333333	0.00166667		0.00833333	0.0166667	0.0216667		0.00666667	0.00666667	0.00333333	0.00166667	0.00166667		0.005		0.00166667	0.00166667
BTA 043	BTA	43	0.00365286	0.00121762	0.0986271	0.0876686	0.00121762	0.0146114	0.05114	0.0219171	0.00243524	0.0292229	0.00121762	0.0730571	0.00487048	0.282488	0.0535752	0.00243524	0.00243524	0.00243524	0.0194819	0.0280052	0.015829	0.0328757	0.00243524		0.00243524	0.00608809					0.00608809	0.00121762	0.00365286	0.00243524	0.00365286	0.00365286		0.00243524	0.00121762				0.00121762	0.00487048	0.00243524	0.00121762
BTA 044	BTA	44	0.003	0.002	0.05	0.063	0.002	0.016	0.029	0.016	0.002	0.011	0.001	0.032	0.006	0.152	0.084	0.002	0.001		0.005	0.021	0.013	0.028	0.001	0.001		0.002	0.001					0.002	0.003	0.001	0.011	0.004	0.001		0.001		0.001	0.001		0.009	0.003
BTA 048	BTA	48		0.000909091	0.0336364	0.0363636	0.000909091	0.00818182	0.00909091	0.00545455	0.000909091	0.00727273		0.0109091		0.0427273	0.0336364			0.00272727	0.00727273	0.00363636		0.0109091	0.00363636	0.000909091	0.00181818	0.000909091	0.00363636			0.00181818	0.00181818	0.00363636	0.00363636	0.00272727	0.00818182		0.000909091	0.000909091	0.00272727	0.00272727		0.00272727	0.000909091	0.00727273	0.00636364	0.00272727
BTA 052	BTA	52	0.00222592	0.000741974	0.0660356	0.0586159	0.00222592	0.0230012	0.0296789	0.0111296	0.00445184	0.026711		0.0304209	0.00222592	0.136523	0.0600999	0.000741974	0.00148395	0.00296789	0.0163234	0.0111296	0.00667776	0.00667776	0.00222592	0.000741974	0.00222592	0.00148395	0.00370987	0.00222592	0.00445184		0.00519381	0.00370987	0.00519381	0.00741974	0.0185493	0.00741974	0.00519381	0.00370987	0.000741974		0.000741974	0.00445184	0.00148395	0.0111296	0.00445184	0.000741974
BTA 070	BTA	70	0.000618027	0.000618027	0.0315194	0.0333734	0.000618027	0.0191588	0.0191588	0.00741632	0.000618027	0.0142146		0.022867	0.000618027	0.0815795	0.0284292			0.000618027	0.00556224	0.0135966	0.00432619	0.0197769		0.00247211	0.00247211	0.000618027	0.00185408	0.00123605		0.00123605	0.00123605	0.00247211	0.000618027	0.00185408	0.00185408	0.00309013	0.00247211	0.00185408	0.00432619	0.00432619	0.00494421	0.00247211	0.00247211	0.0123605	0.00123605	0.00556224
BTA 071	BTA	71	0.00125598	0.000627992	0.0244917	0.0194678	0.00188398	0.00941988	0.0213517	0.00690791	0.000627992	0.0144438	0.00125598	0.0226077		0.077871	0.0401915	0.00125598	0.000627992		0.00439594	0.00376795	0.00313996	0.0270037	0.00313996	0.00313996	0.000627992	0.000627992	0.00376795				0.000627992	0.00376795	0.00125598	0.000627992	0.00251197	0.00627992	0.00188398	0.00251197	0.000627992	0.00188398	0.000627992	0.00251197	0.00627992	0.0113039	0.00313996	0.0100479	0.00188398
BTA 072	BTA	72	0.000995407	0.000597244	0.0157274	0.0193109	0.000199081	0.00617152	0.00696785	0.00199081	0.000597244	0.00557428	0.000398163	0.00577336	0.000398163	0.0400154	0.0103522	0.000199081	0.000199081	0.00119449	0.0021899	0.00577336	0.00278714	0.00378255	0.000597244	0.000398163	0.000199081	0.00159265	0.00179173	0.000199081	0.000597244	0.000199081	0.000398163	0.000398163	0.000199081	0.000199081	0.000597244	0.00119449	0.000199081	0.000199081	0.00119449	0.000398163	0.00139357	0.000597244	0.000796326	0.00457887	0.000597244	0.0021899	0.000199081
BTA 073	BTA	73	0.002		0.058	0.024		0.024	0.01	0.004		0.008		0.018	0.002	0.06	0.034		0.002		0.002	0.01	0.004	0.02		0.002			0.006	0.002	0.002	0.002	0.01	0.002			0.006	0.008	0.002	0.002	0.002				0.006		0.004	0.01
BTA 082	BTA	82	0.00189246	0.000473114	0.0212901	0.0312255		0.0179783	0.0227095	0.00662359	0.00141934	0.00756982	0.00141934	0.0198708	0.000946228	0.0709671	0.0378491	0.00189246	0.000473114	0.000473114	0.00236557	0.00283868	0.00283868	0.00851605	0.00189246	0.000946228	0.00189246	0.00236557	0.000473114	0.000473114	0.000473114	0.0033118	0.00804294	0.00189246		0.000946228	0.00189246	0.00236557	0.00189246	0.00283868	0.00236557	0.000473114	0.00283868	0.00283868	0.000946228	0.00662359	0.0033118	0.00662359	0.00283868
BTA 085	BTA	85	0.00203256	0.00271008	0.0386186	0.033876	0.00067752	0.00880776	0.0271008	0.00609768	0.00203256	0.0135504	0.00067752	0.0379411	0.00135504	0.105693	0.0413287	0.00135504		0.00135504	0.00745272	0.00880776	0.00948527	0.0162605	0.0033876	0.00067752	0.00067752	0.00203256	0.00406512	0.0033876		0.00135504	0.00067752	0.00542016	0.00135504	0.00135504	0.00474264	0.00203256	0.00203256		0.00271008	0.00203256	0.00271008	0.0033876		0.0142279	0.00135504	0.00474264	0.00271008
BTA 086	BTA	86	0.00185654	0.00123769	0.0677636	0.0770463	0.000618846	0.0250633	0.0414627	0.0117581	0.00216596	0.0250633	0.000928269	0.0436286	0.0040225	0.185344	0.0485794	0.00247538	0.00216596	0.00464134	0.0123769	0.0179465	0.00897326	0.013924	0.00216596	0.000309423	0.00278481	0.000309423	0.00216596	0.000309423	0.000309423	0.000309423	0.000309423	0.00433192		0.000928269	0.00278481	0.00216596	0.00216596	0.00185654	0.00340365	0.000928269		0.000928269	0.000309423	0.0198031	0.00495077	0.00247538	0.00123769
BTA 092	BTA	92	0.000705394	0.000705394	0.0243361	0.0190457	0.000352697	0.0102282	0.0165768	0.00387967	0.00176349	0.0137552		0.018693	0.000352697	0.0462033	0.0292739	0.000705394	0.00141079	0.00211618	0.00493776	0.00317428	0.00352697	0.0134025	0.00282158	0.00141079	0.000352697		0.00105809	0.00176349		0.000705394	0.00634855	0.00317428	0.000705394		0.00282158	0.00282158	0.000352697	0.000705394	0.00317428	0.00141079	0.00211618	0.00246888	0.000705394	0.0109336	0.00493776	0.00634855	0.00211618
BTA 094	BTA	94	0.00251548		0.0830108	0.0666602	0.00125774	0.0314435	0.0490519	0.0176084	0.00125774	0.0352167	0.00251548	0.0515673	0.00125774	0.226393	0.0729489			0.00251548	0.0125774	0.0188661	0.00503096	0.0150929	0.00503096	0.00251548	0.00125774	0.00251548	0.00125774	0.00125774	0.00251548						0.00251548				0.00251548			0.00125774	0.00377322	0.0226393	0.00503096	0.00125774
BTA 103	BTA	103	0.00357245	0.000595409	0.0541822	0.0529914	0.00178623	0.0273888	0.0339383	0.016076	0.00119082	0.0315567		0.0387016	0.00595409	0.151829	0.0666858	0.00119082	0.000595409	0.00178623	0.00535868	0.0148852	0.00833572	0.0202439	0.00178623	0.00178623	0.00178623	0.00238163	0.00416786	0.00297704		0.00238163	0.000595409	0.00238163	0.000595409	0.00119082	0.00297704	0.00416786		0.00119082	0.00774031		0.00178623	0.00178623	0.000595409	0.0125036	0.00416786	0.00833572	0.00119082
BTA 107	BTA	107	0.006	0.006	0.034	0.036		0.03	0.022	0.004	0.004	0.01		0.026	0.002	0.046	0.082				0.01	0.006		0.002		0.002		0.002					0.002	0.004			0.002		0.002		0.002	0.002	0.002		0.004	0.02	0.002	0.004	0.002
BTA 110	BTA	110			0.02	0.014		0.028	0.014	0.01	0.004	0.012		0.01	0.004	0.028	0.022		0.004		0.004	0.002	0.002	0.026	0.01			0.002				0.004	0.004	0.004				0.002		0.002	0.006			0.002	0.008	0.014	0.006	0.002
BTA 116	BTA	116	0.00139637	0.00209456	0.0342111	0.0363056	0.000698185	0.0167564	0.0209456	0.00418911	0.00349093	0.00837822	0.000698185	0.0125673	0.00279274	0.0768004	0.0328147	0.00139637		0.00279274	0.00279274	0.00837822	0.00628367	0.0251347	0.00558548			0.000698185	0.000698185		0.000698185	0.00139637	0.00628367	0.00418911	0.000698185		0.00209456		0.00279274	0.000698185	0.00279274	0.0048873	0.00209456	0.000698185	0.00768004	0.0146619	0.000698185	0.0048873
BTA 121	BTA	121	0.00116352	0.000387841	0.0159015	0.0162893		0.0127987	0.0217191	0.00504193	0.00116352	0.00698113	0.000775681	0.0147379	0.00155136	0.0473166	0.0356813	0.000775681	0.00116352	0.00116352	0.00465409	0.00232704	0.00310273	0.0186164	0.00465409	0.00116352	0.000775681			0.00116352	0.00116352	0.000775681	0.00426625	0.0019392	0.00116352	0.000387841	0.00116352	0.00387841	0.00232704		0.00387841	0.00155136	0.000775681	0.0019392	0.0019392	0.00736897	0.00310273	0.0085325	0.00349057
BTA 131	BTA	131			0.0250825	0.0287711		0.0154921	0.0147544	0.00663947	0.00147544	0.0125412	0.000737719	0.0154921	0.000737719	0.0494272	0.0339351	0.000737719	0.00221316	0.000737719	0.0036886	0.00442632	0.0036886	0.0118035	0.00295088	0.00221316	0.00147544	0.000737719			0.00147544	0.00147544	0.00295088	0.00295088	0.00147544	0.000737719	0.00221316	0.00295088	0.00295088	0.000737719	0.00147544	0.000737719	0.0036886			0.00959035	0.00590175	0.00737719	0.00442632
BTA 133	BTA	133	0.00173077	0.000384615	0.0196154	0.0176923	0.000769231	0.0119231	0.0217308	0.005	0.00192308	0.00961538	0.000576923	0.0244231	0.00153846	0.0775	0.0353846	0.000961538	0.00115385	0.00115385	0.00269231	0.00384615	0.00269231	0.0169231	0.00115385	0.00115385	0.000384615	0.00153846	0.0025	0.000192308	0.00173077	0.00115385	0.00403846	0.000384615	0.000961538	0.000769231	0.00211538	0.00192308	0.000769231	0.000961538		0.00134615	0.00365385	0.00153846	0.00480769	0.00961538	0.00269231	0.00769231	0.00134615
BTA 137	BTA	137	0.00139903	0.000699513	0.0220347	0.0244829	0.000349756	0.0178376	0.0160888	0.00384732	0.00174878	0.0101429	0.00174878	0.0160888	0.000699513	0.0524635	0.0566605	0.00104927	0.00174878	0.000349756	0.00279805	0.0055961	0.00524635	0.0146898	0.00244829	0.00244829	0.00209854		0.00104927	0.000699513			0.00314781	0.00349756	0.00174878	0.00139903	0.000349756	0.00279805	0.00104927	0.000699513	0.00174878	0.00174878	0.000699513	0.00104927	0.000349756	0.0080444	0.00139903	0.00489659	0.00279805
BTA 138	BTA	138	0.00177138	0.000885689	0.0345419	0.0389703	0.000885689	0.0150567	0.0185995	0.00974258	0.000885689	0.00531414		0.0159424	0.000885689	0.0761693	0.0433988	0.000885689	0.00177138	0.00442845	0.00619983	0.00708552	0.00265707	0.0168281	0.00265707		0.00265707	0.00177138	0.00177138	0.000885689	0.00265707	0.000885689	0.00708552	0.00265707		0.00177138	0.00354276	0.00354276	0.000885689	0.000885689	0.00177138	0.000885689	0.00177138	0.00177138		0.014171	0.000885689	0.0079712	0.00265707
BTA 145	BTA	145			0.03	0.02		0.014	0.02	0.002		0.008		0.026		0.078	0.03		0.002		0.002	0.01	0.004	0.014	0.006	0.002	0.002							0.004			0.002	0.004		0.002		0.004		0.006		0.014	0.002
BTA 147	BTA	147	0.000691378	0.000345689	0.0207413	0.0110621	0.000345689	0.0141733	0.0124448	0.00518534	0.000691378	0.0062224		0.0117534	0.000345689	0.041137	0.0245439	0.000691378	0.00138276	0.00103707	0.00207413	0.00414827	0.00241982	0.0124448	0.00207413	0.00138276		0.000691378	0.000691378	0.000691378	0.000345689	0.00138276	0.00414827	0.00483965	0.000345689	0.00172845	0.00172845	0.00103707	0.00241982	0.00138276	0.00138276	0.00241982	0.000691378	0.00103707	0.000691378	0.00587671	0.00449396	0.00864223	0.0031112
BTA 150	BTA	150	0.00162681	0.00325362	0.0439239	0.0471775		0.0309094	0.0292826	0.0113877	0.00325362	0.0130145		0.034163	0.00488043	0.11713	0.0634456			0.00488043	0.00813405	0.0113877	0.00650724	0.0113877			0.00488043		0.00488043		0.00162681		0.00162681			0.00162681	0.00162681	0.00162681		0.00162681	0.00325362		0.00162681		0.00162681	0.00976086		0.00813405
BTA 155	BTA	155		0.002	0.064	0.072	0.002	0.01	0.034	0.016	0.004	0.008		0.028	0.002	0.13	0.026				0.006	0.012	0.01	0.022	0.002	0.002	0.002	0.01				0.002	0.02		0.004	0.002	0.004		0.002		0.002		0.002	0.002	0.004	0.01	0.002	0.004
BTA 157	BTA	157	0.001		0.045	0.094	0.003	0.017	0.022	0.01	0.004	0.013		0.038	0.001	0.113	0.026	0.001	0.002	0.001	0.005	0.014	0.009	0.041	0.003		0.002	0.005	0.004	0.002	0.002	0.003	0.003	0.001		0.002	0.002	0.003		0.001	0.004	0.001	0.003	0.003	0.003	0.015	0.003	0.003
BTA 171	BTA	171	0.00348154	0.00198945	0.105938	0.101959	0.00198945	0.0303391	0.0611756	0.0193971	0.00298417	0.0387943	0.00198945	0.0676413	0.00895252	0.221326	0.0915147	0.000497362	0.000497362	0.00596835	0.0198945	0.0382969	0.00994724	0.0184024	0.00198945	0.00149209		0.00248681	0.00348154	0.00298417	0.000994724	0.000497362	0.00845516	0.000994724	0.000994724		0.00198945	0.00298417	0.000994724	0.000497362	0.00298417	0.000497362	0.000994724	0.00149209	0.00149209	0.0104446	0.00497362	0.00547098
BTA 177	BTA	177	0.00211164	0.00211164	0.0411769	0.0501514	0.000527909	0.0131977	0.0279792	0.00844655	0.00316746	0.0102942	0.000527909	0.0274513	0.00131977	0.106374	0.0335222	0.000527909	0.000791864	0.00211164	0.00554305	0.0134617	0.00554305	0.0585979	0.00211164	0.000527909	0.00131977	0.000791864		0.000791864	0.00184768	0.00184768	0.00237559	0.00343141	0.00237559	0.00237559	0.00448723	0.00475118	0.00184768	0.00158373	0.00316746	0.00158373	0.00105582	0.00105582	0.000263955	0.0131977	0.00448723	0.00395932	0.00131977
BTA 178	BTA	178	0.000590283		0.0177085	0.0171182		0.0118057	0.0200696	0.00295141	0.00118057	0.0100348	0.000590283	0.0141668		0.0484032	0.0306947	0.00236113	0.00118057	0.00118057	0.00236113	0.00177085	0.00118057	0.0425003	0.00531254	0.00118057		0.000590283	0.00118057		0.000590283		0.00295141	0.00236113	0.000590283	0.00118057	0.00472226	0.0035417	0.000590283	0.00177085	0.00177085	0.00413198	0.00118057	0.00177085		0.00177085	0.00177085	0.00531254
BTA 184	BTA	184	0.00282264	0.00201617	0.0741951	0.112502	0.00201617	0.043146	0.0576625	0.0225811	0.00403234	0.0314523	0.00161294	0.0645175	0.00483881	0.295571	0.0899212	0.000806468	0.00201617	0.00201617	0.00887115	0.018952	0.0149197	0.0181455	0.00282264	0.000403234	0.000403234	0.00201617	0.0024194	0.00443558	0.000806468	0.000403234	0.00201617	0.00282264		0.000403234	0.0012097	0.00201617	0.000806468	0.000403234	0.000806468	0.000806468	0.0024194	0.00201617	0.000403234	0.012097	0.0024194	0.00403234	0.0012097
BTA 185	BTA	185	0.00242673	0.000808912	0.0392322	0.0578372	0.00121337	0.0161782	0.0234584	0.00849357	0.00161782	0.0129426	0.000404456	0.0339743	0.00202228	0.116888	0.0343787	0.000808912	0.00202228		0.00323565	0.0125381	0.00889803	0.00970694	0.00323565	0.000404456	0.00121337	0.00161782	0.000808912	0.00121337	0.000808912	0.00444901	0.00121337	0.00202228			0.00323565	0.00323565	0.00161782	0.000808912	0.00161782	0.00161782	0.00202228	0.00161782	0.000808912	0.0149649	0.00283119	0.00121337
BTA 186	BTA	186	0.00704985	0.00503561	0.0755341	0.11884	0.00402849	0.0292065	0.0433062	0.0151068	0.00704985	0.0151068		0.0553917	0.00604273	0.225595	0.0765412	0.00100712		0.00503561	0.0110783	0.0322279	0.0151068	0.00805697	0.00302136		0.00100712		0.00100712	0.00201424	0.00302136	0.00201424	0.00100712	0.00402849				0.00100712	0.00100712			0.00201424				0.00906409		0.00604273	0.00302136
BTA 191	BTA	191	0.00714286	0.00142857	0.0971429	0.0814286	0.00428571	0.0185714	0.0442857	0.0271429	0.00428571	0.0385714	0.00142857	0.0585714	0.00571429	0.195714	0.0585714		0.00142857	0.00857143	0.00428571	0.0285714	0.0128571	0.01			0.00285714	0.00714286	0.00142857				0.00142857	0.00428571	0.00428571		0.00142857			0.00285714	0.00142857		0.00142857	0.00285714		0.01	0.00285714	0.0128571
BTA 204	BTA	204			0.019	0.02	0.002	0.009	0.021	0.004	0.003	0.008		0.02	0.003	0.091	0.044	0.001	0.002	0.002	0.003	0.002	0.006	0.016	0.001	0.001	0.002	0.003				0.004	0.003	0.001	0.001		0.006	0.002		0.001	0.001	0.006	0.004	0.002	0.002	0.003	0.002	0.01	0.003
BTA 207	BTA	207	0.004	0.006	0.092	0.09	0.002	0.03	0.028	0.008		0.024	0.002	0.048	0.01	0.194	0.072	0.006		0.002	0.014	0.018	0.014	0.022	0.002	0.002			0.002					0.002			0.002		0.002		0.002				0.002	0.008	0.002	0.002
BTA 212	BTA	212			0.0375287	0.0375287		0.00938218	0.0187644					0.00938218		0.0562931	0.0375287					0.00938218		0.0281465			0.00938218																0.0187644			0.00938218		0.0281465
BTA 213	BTA	213	0.00121032	0.00242064	0.0108929	0.033889	0.00121032	0.00726193	0.0121032	0.00605161	0.00121032	0.00847225	0.00121032	0.0254167		0.0689883	0.033889				0.00363096	0.00484128	0.00242064	0.0169445	0.00847225			0.00363096			0.00121032		0.00968257	0.00363096	0.00242064			0.00363096		0.00121032	0.00121032				0.00121032	0.00363096		0.00605161	0.00121032
BTA 219	BTA	219	0.00341402	0.00128026	0.0823631	0.0827899	0.00128026	0.0226179	0.0503567	0.0145096	0.00298726	0.0273121	0.00256051	0.0559045	0.00426752	0.200573	0.048223	0.00298726	0.000853504	0.00341402	0.0136561	0.0268854	0.0136561	0.0128026	0.00298726	0.00170701	0.000426752	0.00256051	0.00256051	0.000426752	0.000853504	0.00128026	0.00384077	0.00170701	0.00128026	0.000853504	0.00170701	0.00170701	0.00256051	0.000426752	0.00426752	0.000426752	0.00128026	0.000426752	0.00213376	0.0110956	0.00256051	0.00256051
BTA 231	BTA	231	0.00198734	0.0011924	0.0206683	0.0226556		0.0151038	0.0190784	0.00397467	0.000794935	0.00794935	0.000397467	0.0174886	0.000397467	0.0536581	0.0381569	0.000794935	0.00158987	0.0011924	0.00357721	0.00397467	0.0023848	0.00874428	0.0011924	0.00198734		0.00158987	0.00198734	0.000397467		0.000794935	0.00596201	0.00198734	0.00198734	0.00357721	0.00278227	0.0023848	0.00198734	0.0011924	0.000397467	0.00437214	0.0011924	0.0011924	0.00437214	0.00993669	0.00278227	0.00476961	0.00278227
BTA 232	BTA	232			0.0207899	0.037911		0.00489175	0.0171211	0.00611468	0.00611468	0.00733762		0.0146752	0.00122294	0.0476945	0.0330193	0.00122294	0.00122294	0.00244587		0.00856055	0.00611468	0.00611468	0.00366881			0.00244587							0.00122294	0.00244587	0.00244587	0.00733762			0.00366881	0.00366881		0.00489175	0.00244587	0.0244587	0.00366881	0.0171211
BTA 233	BTA	233		0.00126594	0.0253189	0.0367123	0.00506377	0.0101275	0.0151913	0.00126594	0.00126594	0.00506377		0.0177232		0.0531696	0.0278507	0.00126594		0.00126594	0.00253189	0.00379783	0.00759566	0.0202551	0.00379783									0.00126594	0.00126594			0.00253189	0.00126594			0.00126594			0.00126594		0.00126594	0.00253189
BTA 238	BTA	238	0.00233619	0.00467238	0.0833241	0.109022	0.00155746	0.028813	0.0404939	0.0155746	0.00545111	0.0350428		0.04906	0.00389365	0.242185	0.0677495	0.000778729		0.00545111	0.00934475	0.0319279	0.0101235	0.020247	0.00311492	0.000778729	0.00155746	0.00389365	0.00155746	0.00389365	0.00155746	0.00155746			0.00155746	0.00233619	0.00545111	0.00389365	0.00233619		0.00311492	0.00155746	0.00155746		0.000778729	0.0155746	0.00311492	0.00233619	0.00233619
BTA 242	BTA	242	0.004	0.002	0.062	0.104		0.032	0.052	0.012	0.01	0.028	0.004	0.06		0.216	0.084	0.004		0.004	0.02	0.024	0.008	0.024	0.008	0.002		0.002	0.002		0.002	0.002	0.006	0.002		0.002	0.006	0.004	0.004		0.002					0.002		0.014	0.008
BTA 244	BTA	244	0.01		0.102857	0.105714	0.00142857	0.0242857	0.0471429	0.0157143	0.00428571	0.0342857	0.00142857	0.0371429	0.00285714	0.25	0.112857	0.00142857	0.00142857	0.00428571	0.0128571	0.03	0.00714286	0.00857143		0.00142857	0.00714286	0.00285714			0.00571429	0.00714286	0.00428571	0.00142857	0.00428571		0.00142857	0.00285714	0.00142857	0.00142857				0.00428571	0.00142857	0.00142857	0.00285714	0.00428571
BTA 246	BTA	246	0.00518707	0.00207483	0.135901	0.127602	0.00207483	0.06017	0.0705442	0.0238605	0.00622449	0.0674319	0.00414966	0.0767687	0.0114116	0.309149	0.121377	0.00103741	0.00414966	0.00518707	0.0165986	0.0248979	0.0155612	0.0145238	0.00518707	0.00207483		0.00103741		0.00414966	0.00103741			0.00311224				0.00311224			0.00103741			0.00311224		0.0072619		0.00414966
BTA 247	BTA	247	0.0027281	0.00163686	0.0742043	0.0616551	0.00163686	0.0201879	0.0289179	0.0174598	0.00054562	0.0136405	0.00109124	0.043104	0.00218248	0.16314	0.0420127	0.00109124	0.00163686	0.00381934	0.0125493	0.015823	0.00872992	0.0256441	0.0027281	0.00163686	0.00054562	0.00218248	0.00218248	0.00054562	0.00163686		0.00436496	0.00163686	0.00327372	0.00109124	0.0054562	0.00218248	0.00327372	0.00109124	0.00381934		0.00163686			0.0136405	0.0054562	0.0054562	0.00054562
BTA 248	BTA	248	0.005	0.00166667	0.065	0.0816667	0.00166667	0.02	0.0683333	0.0116667	0.00333333	0.0283333	0.005	0.075	0.00666667	0.211667	0.055	0.00166667	0.00166667		0.0116667	0.0116667	0.00833333	0.0366667	0.00333333	0.00166667								0.00166667	0.00166667			0.00166667					0.00333333			0.00166667	0.00166667
BTA 253	BTA	253	0.00174106	0.000696425	0.0236785	0.0243749	0.000348213	0.0201963	0.0222856	0.0118392	0.0027857	0.0191517	0.00139285	0.026116	0.00313391	0.103071	0.0633747	0.000348213	0.00139285	0.00104464	0.0027857	0.0100982	0.00452677	0.0167142	0.00243749	0.000696425	0.00174106	0.00139285	0.00174106	0.000696425	0.00208928	0.00104464	0.00417855	0.0027857	0.000696425	0.000696425	0.00174106	0.00383034	0.00208928	0.00104464	0.00313391	0.00174106	0.00104464	0.00174106	0.0027857	0.00766068	0.00208928	0.00313391	0.000348213
BTA 256	BTA	256	0.005342	0.00381572	0.116761	0.195365		0.0305257	0.0396834	0.021368		0.0221312	0.00305257	0.0648672	0.005342	0.313652	0.0686829	0.000763143	0.000763143	0.00228943	0.0137366	0.037394	0.0152629	0.0167892	0.00228943	0.000763143	0.00305257		0.00305257	0.00305257	0.00381572	0.000763143	0.00457886	0.00457886	0.00305257	0.000763143	0.005342	0.00610515		0.00381572	0.00305257	0.000763143	0.000763143			0.0167892	0.00457886	0.00763143	0.00610515
BTA 257	BTA	257		0.00333333	0.0433333	0.0933333	0.00333333	0.03	0.02	0.0166667		0.01		0.0366667		0.103333	0.0366667	0.00333333	0.00333333	0.00333333		0.0166667	0.01	0.02	0.00333333				0.00666667	0.00333333	0.00666667				0.00333333	0.00666667				0.0133333	0.00666667			0.00333333			0.00666667	0.01	0.02
BTA 258	BTA	258	0.0045309	0.00214622	0.0860871	0.157151	0.00166928	0.034101	0.0667712	0.0240853	0.00500784	0.0419705	0.00548478	0.0820332	0.00476937	0.263985	0.0729714	0.00119234	0.000715406	0.00214622	0.0100157	0.0360088	0.022416	0.0162159	0.00214622	0.00119234	0.00238469	0.00357703	0.00238469	0.00238469	0.00214622	0.000715406	0.00310009	0.00190775	0.00190775	0.000715406	0.00667712	0.00429243	0.000476937	0.00143081	0.00286162	0.00143081	0.000953874		0.000953874	0.00882334	0.00190775	0.00882334	0.00214622
BTA 266	BTA	266	0.00103135	0.000515675	0.0577556	0.080961	0.00103135	0.0144389	0.0170173	0.00928215	0.0020627	0.0185643	0.00103135	0.044348	0.00154702	0.145936	0.0587869		0.00154702	0.0020627	0.00567242	0.0118605	0.0108292	0.020627	0.00309405	0.000515675	0.0020627		0.00257837	0.000515675		0.00103135	0.00721945	0.00360972		0.00103135	0.0041254	0.00309405	0.000515675	0.000515675	0.00257837		0.00154702	0.0020627		0.0165016	0.00515675	0.00567242	0.0020627
BTA 267	BTA	267			0.0574334	0.0492286		0.0266655	0.0574334	0.00205119	0.010256	0.0205119		0.0369215	0.00205119	0.182556	0.0410239	0.00205119	0.00615358		0.0123072	0.010256	0.00615358	0.00615358	0.00410239						0.00615358															0.0164095		0.00410239
BTA 269	BTA	269	0.00333333	0.00111111	0.123333	0.103333	0.00111111	0.0344444	0.0733333	0.0311111	0.00666667	0.0633333	0.00111111	0.0788889	0.00777778	0.294444	0.1	0.00222222	0.00222222	0.00444444	0.0211111	0.0233333	0.0133333	0.0155556	0.00222222	0.00444444	0.00111111		0.00444444	0.00111111			0.00444444									0.00222222				0.0155556
BTA 273	BTA	273	0.00457251	0.00342938	0.0880208	0.0880208		0.01829	0.0377232	0.0171469	0.00457251	0.0251488	0.00114313	0.0422957	0.00571564	0.20462	0.0594426		0.00114313	0.00571564	0.0137175	0.0228626	0.0205763	0.0251488	0.00457251			0.00114313	0.00914502	0.00114313			0.00571564		0.00114313				0.00114313	0.00228626		0.00114313	0.00114313			0.00800189	0.00342938	0.00342938	0.00114313
BTA 280	BTA	280	0.000909091		0.0136364	0.0172727		0.01	0.00818182	0.00454545		0.0109091		0.0154545		0.0445455	0.0254545		0.000909091		0.00272727	0.00363636	0.00363636	0.0390909	0.00181818	0.00181818	0.00272727	0.000909091	0.000909091			0.00181818	0.00818182	0.00272727	0.000909091		0.00272727	0.00181818	0.000909091		0.00181818	0.00636364	0.000909091	0.00181818		0.00363636		0.00454545	0.000909091
BTA 285	BTA	285			0.01	0.014		0.01	0.012	0.004	0.004	0.006	0.002	0.01	0.002	0.052	0.032	0.002	0.002	0.002	0.008	0.002		0.006	0.004			0.002	0.002		0.004		0.002	0.006	0.004	0.002	0.006			0.004	0.002	0.008		0.002	0.002	0.016	0.002	0.006	0.004
BTA 291	BTA	291	0.00529921	0.00441601	0.121882	0.301172	0.0026496	0.035328	0.0830209	0.039744	0.00618241	0.0415105	0.0035328	0.121882	0.00618241	0.470746	0.116583	0.000883201	0.000883201	0.0026496	0.0238464	0.0441601	0.0406272	0.00529921		0.000883201	0.0017664	0.0017664	0.0035328	0.0035328	0.000883201				0.00706561	0.0026496	0.0229632	0.00971521				0.000883201	0.00618241		0.000883201	0.00441601		0.00618241
BTA 294	BTA	294	0.006	0.004	0.146	0.226	0.002	0.042	0.09	0.066	0.004	0.058	0.002	0.126	0.026	0.518	0.154		0.006	0.002	0.018	0.042	0.034	0.012						0.006	0.004				0.002		0.004		0.002								0.004	0.002
BTA 299	BTA	299	0.00207705	0.00207705	0.0775431	0.0920824	0.000692349	0.0283863	0.0443103	0.0214628	0.00415409	0.0373869	0.00207705	0.0581573	0.00346175	0.204935	0.0685426		0.00207705	0.00346175	0.013847	0.0207705	0.013847	0.00692349	0.000692349		0.0013847	0.00553879	0.00623114	0.0027694	0.0013847		0.00207705	0.0027694	0.0152317	0.000692349	0.0228475	0.0013847	0.00207705	0.000692349	0.0027694	0.0013847		0.00415409	0.0013847	0.0270016	0.00969289	0.00830819
BTA 300	BTA	300		0.00102388	0.0143343	0.0245732		0.00819106	0.0143343	0.00409553		0.00614329		0.0112627		0.0450508	0.0296926	0.00102388	0.00102388	0.00102388		0.00511941	0.00409553	0.0133105	0.00511941	0.00204776	0.00204776	0.00102388			0.00102388			0.00409553	0.0143343	0.00102388	0.0204776	0.00716717	0.00204776	0.00102388	0.00409553			0.00409553	0.00307165	0.0112627	0.00921494	0.00307165	0.00819106
BTA 302	BTA	302	0.00166667		0.0216667	0.04	0.00166667	0.005	0.0233333	0.00333333	0.00166667	0.005		0.0133333		0.0816667	0.0333333	0.00166667			0.005	0.0116667	0.00333333	0.01			0.00333333	0.00166667					0.01	0.005	0.0166667	0.00166667	0.035	0.00166667		0.00166667	0.00333333	0.005	0.00333333	0.00166667	0.005	0.00333333	0.00333333	0.0116667
BTA 306	BTA	306	0.00223866	0.00111933	0.0660406	0.0805919		0.0212673	0.0246253	0.0145513	0.00223866	0.013432		0.0436539	0.003358	0.145513	0.0503699		0.00223866	0.00111933	0.010074	0.0257446	0.00895466	0.0123127	0.00223866		0.00223866		0.00111933		0.00111933			0.00111933				0.00895466			0.00223866		0.00111933	0.003358	0.003358	0.0123127	0.00111933		0.01679
HSA 031	HSA	31	0.00237857	0.000792856	0.0348857	0.0414928	0.000528571	0.0356785	0.0269571	0.0111	0.00264285	0.0161214	0.000792856	0.0338285	0.00105714	0.104921	0.0687142	0.000792856	0.000792856	0.00290714	0.00475714	0.00660713	0.00475714	0.0190285	0.00211428	0.00158571	0.00211428	0.00290714	0.00290714	0.00132143	0.00132143	0.00132143	0.00792856	0.00185	0.00343571	0.00105714	0.00185	0.00528571	0.00185	0.000792856	0.00185	0.00105714	0.000528571	0.000528571	0.00264285	0.00951427	0.00475714	0.0100428	0.000528571
HSA 032	HSA	32	0.00461538	0.00230769	0.0630769	0.0684615	0.00230769	0.03	0.0292308	0.0138462	0.00153846	0.0353846	0.000769231	0.0430769	0.00615385	0.191538	0.0907692	0.00153846	0.00153846	0.00461538	0.00846154	0.0138462	0.0130769	0.0169231	0.000769231	0.000769231	0.000769231	0.00153846	0.00230769		0.00230769		0.00692308		0.00307692		0.00461538	0.000769231	0.00230769	0.00461538	0.00153846		0.00307692		0.00461538	0.02		0.00923077
HSA 057	HSA	57	0.00186469	0.00186469	0.0503467	0.0578055	0.00372939	0.0186469	0.0335645	0.00745878	0.00372939	0.0298351	0.00186469	0.0503467	0.00559408	0.149176	0.0540761			0.00186469	0.00559408	0.0149176	0.00559408	0.0130529	0.00372939	0.00372939		0.00186469							0.00186469		0.00372939	0.00372939	0.00186469				0.00186469						0.00186469
HSA 135	HSA	135	0.00667466	0.00166867	0.0661904	0.213033	0.00222489	0.0333733	0.0528411	0.0177991	0.00166867	0.0222489	0.00166867	0.0656342	0.0111244	0.327058	0.0745337		0.00222489	0.00111244	0.00611844	0.0222489	0.0222489	0.0183553	0.00166867	0.000556222	0.00222489	0.00166867	0.00667466	0.00278111	0.00389355	0.00166867	0.00222489	0.000556222		0.000556222	0.00333733	0.00111244	0.00278111	0.00166867	0.005006	0.00222489	0.00222489	0.00333733	0.00111244	0.0211364	0.00166867	0.00222489	0.00111244
HSA 136	HSA	136	0.00950189	0.00844612	0.100298	0.252328	0.00211153	0.0306172	0.0702084	0.0337845	0.00475094	0.0464537	0.000527883	0.109272	0.0205874	0.400663	0.0934352	0.00158365	0.00105577	0.0031673	0.00950189	0.0575392	0.0348403	0.0232268	0.00105577	0.000527883	0.000527883		0.00686248	0.00527883	0.00105577		0.00105577	0.00105577	0.000527883		0.00633459	0.00263941			0.00105577	0.00105577	0.000527883	0.00263941		0.00739036	0.00105577	0.00844612
HSA 140	HSA	140	0.00490783		0.0785253	0.130875	0.00163594	0.0359908	0.0425345	0.00654377	0.00327189	0.0261751		0.0359908	0.00817972	0.197949	0.0621659		0.00163594	0.00163594	0.0130875	0.029447	0.0196313	0.00490783		0.00327189						0.00327189	0.00817972	0.00163594	0.00327189		0.00490783	0.00490783			0.00981566		0.00163594	0.00163594	0.00490783	0.0114516	0.0147235	0.00163594
HSA 142	HSA	142	0.00773214	0.00257738	0.0773214	0.20619	0.00128869	0.0231964	0.0528363	0.037372	0.00644345	0.0180417	0.00386607	0.0902083	0.0115982	0.34408	0.054125	0.00128869			0.016753	0.0309286	0.0322172	0.020619	0.00257738		0.00257738		0.00515476				0.00257738	0.00128869				0.00515476	0.00128869				0.00128869	0.00128869		0.00257738	0.00257738
HSA 152	HSA	152			0.0481301	0.0611382		0.0117073	0.0104065	0.0130081	0.00260163	0.00520325		0.0312195	0.00260163	0.101463	0.0520325		0.00260163	0.00260163	0.00520325	0.0156098	0.0117073	0.0312195	0.00260163	0.00130081		0.00260163	0.00390244	0.00130081	0.00130081	0.00130081	0.00520325	0.00260163	0.00130081	0.00130081		0.00520325	0.00260163				0.00780488	0.00130081		0.00650407	0.00520325
HSA 158	HSA	158	0.00114648	0.00229296	0.0699353	0.110062		0.0171972	0.0321014	0.0057324	0.00343944	0.0240761		0.0378338	0.00114648	0.171972	0.0515916	0.00114648		0.00343944	0.0103183	0.0171972	0.0183437	0.0217831	0.00114648	0.00229296	0.00229296		0.00229296	0.00343944			0.00343944				0.00114648	0.00343944	0.00114648		0.00458592	0.00114648		0.00114648		0.0160507	0.00343944	0.00229296
HSA 193	HSA	193	0.0159372		0.0478115	0.0767881		0.0231813	0.0202837	0.00289766	0.00289766	0.0275278		0.0478115	0.00869299	0.130395	0.0912764		0.00289766		0.0130395	0.00579533	0.0101418	0.0144883	0.00144883		0.00289766					0.00289766		0.00289766		0.00579533		0.00289766	0.00144883		0.00289766					0.0275278		0.00579533
HSA 198	HSA	198	0.00140144	0.00560574	0.0882904	0.0686703	0.00140144	0.0210215	0.0308316	0.0140144		0.0336345		0.0294301	0.00840861	0.128932	0.077079			0.00420431	0.0112115	0.0168172	0.0182187	0.0112115	0.00140144	0.00280287		0.00140144	0.00280287		0.00280287	0.00420431		0.00280287	0.00280287		0.00140144	0.00420431	0.00140144			0.00140144			0.00140144	0.0252258	0.00280287	0.00280287
HSA 200	HSA	200	0.00688972	0.00114829	0.0746386	0.0826766	0.00114829	0.0298554	0.0505246	0.0137794	0.00344486	0.0333003	0.00344486	0.0608592	0.00688972	0.205543	0.0734903		0.00114829	0.00344486	0.0114829	0.0172243	0.0114829	0.0114829		0.00229657		0.00114829				0.00688972	0.00229657		0.00114829		0.00344486		0.00114829	0.00229657			0.00114829			0.00688972	0.00574143	0.00114829
HSA 206	HSA	206	0.00331361	0.00331361	0.076213	0.0883629		0.0231953	0.0298225	0.016568	0.00220907	0.0331361	0.00220907	0.0430769	0.00662722	0.13144	0.0508087	0.00220907	0.00220907	0.00220907	0.00773176	0.0154635	0.00883629	0.0265089	0.00110454	0.00441815	0.00110454	0.00331361		0.00110454	0.00110454		0.00441815	0.00220907	0.00220907	0.00110454	0.00110454	0.00110454	0.00110454	0.00331361	0.00220907		0.00220907	0.00220907	0.00220907	0.00883629	0.00441815	0.0132544
HSA 221	HSA	221	0.000847262	0.000847262	0.0538012	0.0673574	0.000423631	0.0199107	0.027536	0.0101671	0.000847262	0.0110144	0.000847262	0.0224525	0.000847262	0.112262	0.0313487		0.00169452	0.00423631	0.00635447	0.0127089	0.0101671	0.0173689	0.00169452		0.000423631		0.000847262	0.00211816	0.000847262	0.000847262	0.00720173	0.00254179	0.00465994	0.00211816	0.00720173	0.00423631	0.00338905	0.000423631	0.00720173	0.00254179	0.000847262	0.00254179	0.00211816	0.00381268	0.00127089	0.000423631
HSA 227	HSA	227	0.00342343	0.00114114	0.0650452	0.0924326	0.00114114	0.0262463	0.0673275	0.0148349	0.00456457	0.0342343		0.0593395	0.00342343	0.178018	0.0445046	0.00114114	0.00114114	0.00456457	0.015976	0.0171172	0.007988	0.0102703	0.00114114		0.00342343		0.00342343	0.00114114	0.00114114			0.00114114	0.00114114		0.00114114		0.00114114		0.00228229				0.00342343	0.007988		0.0114114	0.00114114
HSA 229	HSA	229	0.00160467	0.00160467	0.0369074	0.0486749	0.000534889	0.0181862	0.0411865	0.00855823	0.00160467	0.0176513	0.00106978	0.0320934	0.00160467	0.0898614	0.0534889	0.00160467	0.00160467	0.00320934	0.00748845	0.00802334	0.00962801	0.00802334	0.004814	0.000534889	0.000534889	0.000534889	0.00213956	0.00213956		0.00106978		0.00213956	0.00106978	0.000534889	0.00160467	0.00267445	0.00320934		0.004814		0.00106978	0.00320934	0.000534889	0.00641867	0.00213956	0.00695356	0.000534889
HSA 240	HSA	240			0.0253201	0.0405122	0.00126601	0.011394	0.0151921	0.00886204	0.00379802	0.0303841		0.0227881	0.00126601	0.0898864	0.125335	0.00126601	0.00126601		0.00126601	0.00886204	0.00759603	0.010128	0.00886204			0.00126601	0.00633003	0.00253201		0.00126601	0.00633003	0.00379802			0.00126601	0.00253201			0.00126601	0.00126601		0.00126601	0.00379802	0.0164581	0.00633003	0.0126601
HSA 241	HSA	241	0.0140669	0.00234448	0.0715067	0.0609565	0.00351672	0.0222726	0.0316505	0.00937793	0.00351672	0.0211003	0.00234448	0.0468896	0.00351672	0.123085	0.0668177		0.00234448	0.00351672	0.0117224	0.0128946	0.00117224	0.00703345	0.00468896						0.00468896	0.00117224	0.00234448		0.00117224		0.00117224	0.00351672	0.00234448		0.00234448		0.00117224		0.00351672	0.0269615	0.00117224	0.00351672	0.00117224
HSA 251	HSA	251	0.00251407		0.0536336	0.0553096	0.00251407	0.0226267	0.0393872	0.00921827		0.0209506	0.00167605	0.0494435	0.000838025	0.157549	0.0527956	0.00167605	0.00502815		0.0100563	0.0134084	0.0067042	0.0268168	0.00167605			0.00167605	0.00502815	0.000838025			0.00167605	0.00251407				0.000838025			0.0033521				0.000838025	0.0067042		0.00251407
HSA 252	HSA	252	0.00379402	0.00189701	0.0910564	0.0796743	0.00189701	0.0151761	0.0436312	0.0170731	0.00569102	0.0360431	0.00189701	0.0607042	0.00758803	0.218156	0.0493222	0.00189701	0.00189701		0.011382	0.0322491	0.00758803	0.00758803		0.00189701			0.00189701					0.00189701			0.00379402	0.00379402		0.00189701				0.00189701		0.00758803	0.0151761	0.00379402
HSA 268	HSA	268	0.00375224	0.0015009	0.0998096	0.111817		0.0322693	0.0750448	0.0247648	0.00825493	0.0570341	0.00300179	0.0637881	0.00375224	0.288923	0.0923051	0.000750448	0.00300179	0.00225134	0.0127576	0.0292675	0.0210125	0.0232639	0.00675403				0.00225134		0.00375224			0.000750448			0.000750448	0.000750448		0.000750448	0.000750448					0.0120072	0.00225134	0.00600359	0.0015009
HSA 270	HSA	270	0.00328898	0.00328898	0.121692	0.121692	0.00657795	0.0328898	0.0657795	0.0246673	0.00493346	0.0509791	0.00164449	0.067424	0.00822244	0.254896	0.0789354		0.00164449	0.00822244	0.00986693	0.0312453	0.0115114	0.0230228	0.00164449	0.00164449		0.00164449	0.00657795			0.00328898	0.00164449		0.00164449				0.00164449			0.00164449				0.0115114		0.00822244	0.00164449
HSA 274	HSA	274		0.00338509	0.128633	0.110015	0.00338509	0.0321584	0.0524689	0.0321584	0.00677018	0.0338509	0.00338509	0.0795496	0.00338509	0.321584	0.0643167				0.0169255	0.0490838	0.0135404	0.0135404	0.00507764			0.00169255	0.00677018		0.00338509		0.00507764		0.00169255	0.00338509	0.00338509	0.00677018	0.00169255		0.00507764			0.00338509		0.00846273		0.00169255	0.00169255
HSA 276	HSA	276	0.00521695	0.00391272	0.126511	0.109556	0.00782543	0.0260848	0.0847755	0.0247805	0.00260848	0.0391272	0.00652119	0.0965136	0.0104339	0.314321	0.0965136			0.00130424	0.00652119	0.0299975	0.0221721	0.00782543	0.00130424	0.00912967		0.00391272	0.00130424		0.00130424		0.0156509								0.00130424			0.00130424		0.0182593		0.00130424	0.00130424
HSA 289	HSA	289	0.00382305	0.00286729	0.131895	0.224604	0.00669034	0.0458766	0.104178	0.036319	0.00860187	0.0583016	0.00191153	0.123293	0.0124249	0.42627	0.13094	0.000955763		0.00286729	0.00764611	0.032496	0.0277171	0.0181595	0.000955763	0.00477882		0.00286729	0.00382305	0.00286729							0.00286729	0.000955763	0.000955763				0.000955763					0.00764611	0.00860187
HSA 311	HSA	311	0.00150605	0.0030121	0.0677723	0.0963873	0.00150605	0.0331331	0.0813268	0.0120484	0.00451815	0.0436755	0.00903631	0.0783147	0.00602421	0.215365	0.183738	0.00150605		0.00150605	0.0105424	0.0165666	0.00753026	0.0271089			0.0030121	0.00150605						0.0030121	0.00150605	0.0030121	0.00602421	0.00150605			0.00150605			0.0030121		0.0240968		0.00602421
HSA CENTR 029	HSA CENTR	29	0.000783077	0.000391538	0.0082223	0.0109631	0.000391538	0.00352384	0.00450269	0.00802654	0.000978846	0.00391538		0.00704769	0.000978846	0.0184023	0.00998423	0.000195769		0.000587307	0.002545	0.00313231	0.00176192	0.00274077	0.000391538		0.000195769		0.000783077				0.000391538		0.000195769	0.000195769	0.000978846	0.000391538			0.000195769	0.000195769				0.000391538	0.000195769	0.00567731	0.000783077
HSA CENTR 134	HSA CENTR	134	0.00303854	0.00178121	0.0379293	0.0514455	0.00146688	0.0188599	0.0346812	0.012678	0.00167643	0.023051	0.00125732	0.04935	0.00419108	0.128457	0.0477783	0.000523885	0.00125732	0.000419108	0.00356242	0.0149831	0.00649618	0.00408631	0.000523885		0.000209554	0.000942994	0.00303854	0.000942994	0.00157166	0.000942994	0.00125732	0.000314331		0.000419108	0.000838217	0.00188599	0.000104777		0.000523885	0.000209554	0.000419108	0.000942994	0.00104777	0.0027242	0.00209554	0.00911561	0.00104777
HSA CENTR 159	HSA CENTR	159	0.0012219	0.000349113	0.0165829	0.0164083	0.000349113	0.00890238	0.0115207	0.00296746	0.00174556	0.0068077	0.000349113	0.0151864	0.0012219	0.0429409	0.0233906	0.000698226	0.000698226	0.000349113	0.00192012	0.00384024	0.00244379	0.0012219	0.000698226	0.0012219	0.000523669	0.000349113	0.00174556		0.000174556	0.000523669		0.000174556	0.000174556						0.000349113		0.000349113	0.000174556		0.0027929	0.000349113	0.00314202	0.000349113
HSA CENTR 172	HSA CENTR	172	0.000882132	0.000407138	0.00814276	0.00770169	0.000305353	0.00770169	0.00882132	0.00257854	0.00101784	0.00454637	0.000542851	0.0114338	0.000882132	0.0293818	0.0381353	0.000882132	0.00105177	0.000271425	0.0015607	0.00247676	0.00091606	0.00274818	0.00074642	0.000237497	0.000441066	0.00091606	0.000949989	0.000339282	0.000576779	0.000407138	0.000576779		0.000271425	0.00037321	0.00074642	0.000542851	0.000237497		0.000135713	0.000441066	0.00037321	0.000814276	0.000712491	0.00189998	0.00101784	0.00488566	0.000949989
HSA CENTR 190	HSA CENTR	190	0.00132783	0.000948449	0.0199174	0.0212453	0.00037938	0.0119505	0.0191587	0.00436287	0.00303504	0.0102433	0.00132783	0.0216246	0.000948449	0.049509	0.0278844		0.00018969	0.00151752	0.0037938	0.00436287	0.00303504	0.00208659	0.00037938	0.0018969	0.000569069	0.00037938	0.0018969	0.00037938	0.000569069	0.000569069	0.00170721	0.00018969	0.000948449		0.00037938	0.000569069	0.00018969	0.00018969	0.000569069	0.000569069	0.000758759	0.00132783	0.000569069	0.00303504		0.00796697	0.00018969
HSA CENTR 216	HSA CENTR	216	0.0064968		0.13156	0.0925794	0.0024363	0.0471018	0.0836463	0.0227388	0.008121	0.048726	0.0032484	0.0755253	0.0105573	0.276926	0.140493			0.0056847	0.0178662	0.024363	0.0194904	0.0113694	0.0008121	0.0032484	0.0048726	0.0064968	0.0040605	0.0024363	0.0064968	0.0008121	0.0056847	0.0024363	0.0008121	0.0008121	0.0008121	0.0032484	0.0008121		0.0016242	0.0024363			0.0008121	0.0048726	0.0016242	0.0064968	0.0024363
HSA CENTR 259	HSA CENTR	259	0.00122988	0.000578765	0.010056	0.0108519	0.000217037	0.00303852	0.00629407	0.00267679	0.000795803	0.00289383	0.000289383	0.00781333	0.000651111	0.0245252	0.0121541	0.000434074	0.000361728	0.000651111	0.00245975	0.00347259	0.000940494	0.00180864	0.000144691		0.00050642	0.000578765	0.00101284	7.23457e-05	0.000289383	0.000361728	0.000361728		7.23457e-05	0.000361728	7.23457e-05	0.000289383	7.23457e-05		7.23457e-05	0.000144691	0.000144691		0.000144691	0.000868148	0.000144691	0.00549827	0.00108519
HSA CENTR 264	HSA CENTR	264	0.00302653	0.00403538	0.0403538	0.0433803		0.0141238	0.0242123	0.0110973	0.00100884	0.013115	0.00100884	0.0312742	0.00302653	0.111982	0.0403538			0.00201769	0.00302653	0.0121061	0.00504422	0.00504422				0.00403538	0.00100884	0.00100884	0.00302653		0.00605307	0.00100884			0.00201769		0.00201769		0.00807076			0.00201769	0.00100884	0.00302653	0.00403538	0.00605307
HSA CENTR 279	HSA CENTR	279	0.000700364	0.00105055	0.0112058	0.0136571	0.000700364	0.00770401	0.0143575	0.00350182	0.00210109	0.00770401		0.011556	0.000700364	0.0343179	0.0276644	0.000350182	0.00105055	0.000700364	0.003852	0.00455237	0.00140073	0.00280146	0.000700364		0.000350182	0.00105055	0.00210109	0.000700364		0.000350182	0.000700364	0.000700364	0.00105055	0.000350182	0.00105055	0.00105055	0.000350182	0.000350182		0.000700364	0.00175091		0.000350182	0.00140073	0.000700364	0.0098051	0.00315164
HSA CENTR 295	HSA CENTR	295	0.00250066	0.000514841	0.013533	0.00786971	0.00161807	0.0146362	0.0352298	0.00779616	0.00316259	0.0289046	0.000956133	0.0280956	0.00191227	0.0618544	0.0267717	0.000882584	0.00102968	0.000367743	0.00228001	0.00330969	0.00110323	0.000588389	0.000294195	0.000294195	0.00147097	0.00110323	0.00279485	0.00117678	0.00102968	0.00169162	0.000220646				7.35487e-05	0.000294195					7.35487e-05			0.000735487		0.0208878	0.000588389
HSA CENTR 303	HSA CENTR	303	0.000871867	0.00052312	0.0183092	0.0205761	0.000174373	0.00697494	0.0123805	0.00557995	0.00104624	0.00819555	0.00139499	0.0149961	0.00156936	0.0455115	0.0202273		0.000174373	0.00052312	0.00383621	0.00575432	0.0026156	0.00575432	0.000871867	0.000174373	0.00122061	0.00174373	0.00052312	0.000871867	0.000697494	0.000348747	0.00104624	0.00156936	0.00226685	0.000174373	0.00889304	0.00174373		0.000348747	0.00052312	0.00052312	0.000348747	0.00052312	0.00052312	0.00435933	0.00278997	0.00383621	0.000174373
MMU 004	MMU	4	0.00164586	0.00164586	0.0246879	0.0181045		0.0148127	0.0181045	0.00987516		0.0197503		0.0148127		0.059251	0.0395006	0.00493758	0.00164586	0.00493758	0.00493758	0.00493758	0.00493758	0.0411465	0.00164586	0.00164586							0.00658344	0.0082293	0.00493758	0.00658344	0.0131669	0.0148127	0.0148127	0.00329172	0.00329172	0.00164586	0.00164586	0.00493758	0.00164586	0.00987516		0.00164586	0.00164586
MMU 006	MMU	6	0.00263977	0.0011999	0.070074	0.0659944	0.00191984	0.0220781	0.0331172	0.0081593	0.00263977	0.0189584	0.00023998	0.0319173	0.0023998	0.126229	0.0484759	0.00215982	0.000719939	0.00719939	0.0110391	0.0191984	0.0105591	0.0182384	0.00383967	0.00143988	0.00191984	0.00167986	0.00287975	0.000479959	0.000719939	0.00143988	0.00167986	0.00263977	0.000479959	0.000719939	0.0023998	0.00215982	0.000959918	0.00023998	0.000479959	0.0023998	0.000959918	0.000959918	0.00023998	0.0165586	0.00215982	0.00743937	0.00623947
MMU 007	MMU	7			0.0197179	0.0162382		0.0104389	0.018558	0.00115987	0.00115987	0.00347962	0.00115987	0.0197179		0.0579937	0.0417555	0.00115987	0.00115987	0.00115987	0.00579937	0.00695925	0.0046395	0.0313166	0.00579937	0.00231975		0.00115987	0.00115987		0.00115987	0.00231975	0.00231975	0.00347962		0.00115987	0.00115987	0.00115987	0.00115987			0.00231975	0.00115987			0.00115987	0.00115987	0.0150784
MMU 019	MMU	19	0.00197257	0.00197257	0.124272	0.120326	0.00394513	0.0414239	0.0927106	0.0374787	0.00394513	0.0572044	0.00197257	0.0887655	0.0059177	0.313638	0.100601			0.00197257	0.00986283	0.0256434	0.0197257	0.0157805	0.00197257	0.00394513				0.00197257			0.00197257	0.00197257											0.00394513	0.0118354
MMU 021	MMU	21	0.00144143	0.00720717	0.0821617	0.0836031	0.00288287	0.0245044	0.0677474	0.01009	0.00720717	0.0302701	0.00144143	0.0360358	0.00144143	0.167206	0.123963	0.00144143	0.00144143	0.00576573	0.0201801	0.0360358	0.0115315	0.0043243	0.00144143		0.01009	0.00144143	0.00576573	0.00288287	0.00144143						0.00144143								0.00144143	0.01009	0.00144143	0.01009	0.0158558
MMU 023	MMU	23	0.00392883	0.00589324	0.110007	0.100185		0.023573	0.0392883	0.0137509	0.00392883	0.0255374	0.00196441	0.0707189	0.00785765	0.24948	0.0726833			0.00392883	0.00392883	0.0157153	0.00982206	0.0216085	0.00392883													0.00196441	0.00196441	0.00196441	0.00196441					0.00785765		0.00196441
MMU 026	MMU	26	0.00399999		0.0479999	0.0419999	0.002	0.018	0.022	0.002	0.00399999	0.00799998	0.002	0.024	0.00399999	0.0899998	0.0339999		0.002	0.00399999	0.00799998	0.022	0.00799998	0.00799998	0.00399999		0.00399999	0.00599999	0.00599999		0.00599999	0.002				0.002		0.00399999			0.002		0.002			0.00799998	0.002	0.00999998	0.002
MMU 030	MMU	30	0.00982885	0.00491442	0.0737164	0.0917359	0.00327628	0.0327628	0.0606112	0.0262103	0.00491442	0.0278484		0.0671638	0.00163814	0.235892	0.0688019			0.00819071	0.0147433	0.022934	0.0147433	0.0180196			0.00982885	0.00163814		0.00163814			0.00819071	0.00327628	0.00163814	0.00491442		0.00327628		0.00491442	0.00327628			0.00163814		0.0163814
MMU 036	MMU	36			0.0110163	0.0198294		0.012118	0.00881308	0.00110163		0.00660981	0.00110163	0.012118		0.0429637	0.024236	0.00110163	0.00220327		0.00110163	0.00550817	0.0033049	0.0264392	0.00110163	0.00220327	0.00110163		0.00110163	0.00110163			0.0033049		0.00440654	0.00110163	0.0033049	0.00440654	0.0033049	0.00110163	0.00110163	0.00440654	0.0033049	0.00220327		0.0231343	0.0033049	0.00220327
MMU 037	MMU	37			0.00848371	0.0101804	0.00169674	0.0169674	0.0220576	0.00339348		0.00848371		0.0152707		0.0509022	0.0254511	0.00169674		0.00169674	0.00339348	0.00339348	0.00339348	0.0118772		0.00169674	0.00169674		0.00169674	0.00169674	0.00169674		0.00509022	0.00339348	0.00169674	0.00169674	0.00339348	0.00169674			0.00169674	0.00339348	0.00169674	0.0220576		0.00509022	0.00169674	0.00678697	0.00509022
MMU 038	MMU	38	0.00166437		0.0482667	0.0482667		0.0183081	0.0233012	0.00665748		0.013315		0.0266299	0.00332874	0.119835	0.031623	0.00166437	0.00166437	0.00166437	0.00499311	0.00832185	0.00499311	0.0116506	0.00499311				0.00332874			0.00166437	0.00166437	0.00332874			0.00166437	0.00166437		0.00332874			0.00166437			0.0249655	0.00499311	0.00998622
MMU 040	MMU	40	0.00047775		0.0246041	0.0179156	0.00047775	0.0102716	0.0145714	0.00501637	0.000716625	0.00788287		0.0112271	0.00047775	0.047775	0.0322481	0.00238875	0.0009555	0.00119437	0.00214987	0.00525525	0.00310537	0.00907725	0.001911	0.00214987	0.00143325	0.001911	0.0009555	0.000716625	0.00047775	0.00143325	0.00549412	0.003822	0.000716625	0.000716625	0.001911	0.00310537	0.00143325	0.00047775	0.00214987	0.00358312	0.001911	0.000238875	0.00119437	0.007644	0.0028665	0.007644	0.0047775
MMU 045	MMU	45	0.00140226		0.0336544	0.0490793	0.00140226	0.0112181	0.0322521	0.00420679	0.00140226	0.0294476		0.0406657	0.00280453	0.095354	0.0574929		0.00140226	0.00841359	0.00701132	0.0168272	0.0126204	0.0546883	0.00140226	0.00420679	0.00140226			0.00560906	0.00140226		0.00140226	0.00280453	0.00420679	0.00140226	0.00560906	0.00841359	0.00420679		0.00140226		0.00280453	0.00420679		0.00280453		0.00280453
MMU 047	MMU	47			0.0359999	0.0299999		0.014	0.014	0.00999998		0.00999998		0.02		0.0519999	0.0319999				0.002	0.00399999	0.002	0.02	0.00799998								0.00599999	0.00399999	0.012	0.002	0.018			0.002	0.002		0.00399999		0.00399999	0.00799998
MMU 051	MMU	51			0.0850342	0.0833668	0.00500201	0.0216754	0.0450181	0.0183407	0.00166734	0.0316794	0.00500201	0.0483528	0.00333467	0.246766	0.0616914		0.00166734	0.00333467	0.00833668	0.0316794	0.0183407	0.0133387	0.00166734	0.00166734	0.00333467								0.00833668	0.00166734	0.00666935		0.00333467		0.00500201					0.0333467	0.00500201	0.00166734
MMU 054	MMU	54	0.00198542		0.0496354	0.0595625	0.00198542	0.0119125	0.0277958	0.00595625		0.0337521	0.00198542	0.0456645	0.00397083	0.196556	0.0496354	0.00198542		0.00198542	0.00595625	0.00794166	0.00595625	0.00992708	0.00198542										0.00198542		0.00198542									0.00595625		0.00198542
MMU 056	MMU	56	0.00196845		0.0452744	0.043306		0.0137792	0.0157476		0.00196845	0.00590536		0.0157476		0.0885804	0.0570852	0.00393691			0.00590536	0.00590536	0.00393691	0.0118107	0.00393691										0.00196845		0.0118107	0.00590536			0.00196845				0.00196845			0.00393691
MMU 061	MMU	61	0.00127773		0.0114995	0.0166104		0.0127773	0.0217213	0.00638863		0.00255545		0.00894408		0.0396095	0.0268322	0.00127773	0.00127773			0.00638863	0.00127773	0.0217213		0.00127773	0.00127773		0.00127773	0.00127773		0.00383318	0.0153327	0.00255545	0.00127773		0.00638863	0.00383318	0.00383318		0.00383318	0.00255545	0.00127773		0.00894408	0.00638863	0.00255545	0.00766635	0.00127773
MMU 062	MMU	62		0.00356276	0.0445345	0.0391904		0.0249393	0.0267207	0.00890691		0.0302835		0.0320649	0.00178138	0.105102	0.0570042				0.0142511	0.0213766	0.0106883	0.0178138		0.00712553	0.00356276	0.00178138	0.00178138			0.00356276		0.00356276			0.00178138									0.00890691	0.00534415
MMU 063	MMU	63			0.0206078	0.0112406	0.00187344	0.0112406	0.0187344	0.00562031		0.00749375		0.0112406		0.0430891	0.0262281	0.00187344			0.00562031		0.00374688	0.0206078	0.00749375				0.00374688						0.00374688		0.00374688	0.00562031					0.00749375	0.00562031	0.00187344	0.0149875
MMU 064	MMU	64	0.000722426	0.000722426	0.0252849	0.0303419	0.00288971	0.0238401	0.0382886	0.00794669	0.00288971	0.0346765	0.00361213	0.0520147	0.00144485	0.114143	0.0520147	0.000722426	0.00144485		0.00505698	0.00361213	0.00433456	0.0137261	0.00288971	0.00433456		0.000722426			0.000722426		0.00866912	0.000722426	0.00144485		0.00144485	0.00144485	0.00216728	0.00216728	0.00216728	0.00361213	0.00288971	0.000722426	0.00433456	0.00505698	0.00650184	0.00577941	0.00288971
MMU 065	MMU	65			0.046	0.102		0.046	0.05	0.012	0.004	0.032		0.096	0.002	0.162	0.078		0.002		0.006	0.016	0.01	0.02		0.004	0.002	0.006	0.006	0.004	0.002		0.004		0.002	0.002	0.002	0.002	0.002	0.01						0.008	0.014
MMU 066	MMU	66		0.00196967	0.0571205	0.0610598		0.0236361	0.0295451	0.0196967	0.00393934	0.0157574		0.0216664	0.00196967	0.108332	0.0571205				0.00787868	0.011818	0.0137877	0.00393934	0.00393934				0.00393934						0.00196967							0.00196967		0.00196967		0.00590901		0.011818	0.00590901
MMU 067	MMU	67	0.00111625	0.00334876	0.0279063	0.0524638	0.0022325	0.0100463	0.0346038	0.00558126	0.00111625	0.0234413	0.00334876	0.0424176	0.00111625	0.129485	0.0290226	0.00111625	0.0022325		0.00558126	0.0100463	0.00558126	0.013395		0.0022325		0.00781376				0.0022325	0.00334876		0.0022325	0.00111625	0.00334876	0.0022325	0.0022325		0.00111625		0.0022325	0.00111625	0.00111625	0.00558126	0.0022325	0.0022325
MMU 075	MMU	75			0.0430024	0.0430024		0.0175919	0.0390931	0.00586397	0.00195466	0.0117279		0.0234559	0.00195466	0.136826	0.0469117	0.00195466		0.00586397	0.00781862	0.00586397	0.00586397	0.0215012	0.00390931	0.00195466		0.00390931		0.00195466				0.00390931	0.00195466			0.00195466	0.00195466	0.00195466				0.00195466	0.00195466	0.0254105		0.0117279	0.00390931
MMU 076	MMU	76	0.0025731		0.0218714	0.0218714		0.0025731	0.0218714	0.0025731	0.00128655	0.00900586		0.0141521		0.0437427	0.03731	0.00128655	0.0025731	0.00128655	0.00385965	0.0025731	0.00385965	0.011579	0.0051462		0.00128655	0.00128655	0.00128655	0.0025731		0.00128655	0.0051462			0.00128655	0.00128655	0.00385965	0.00128655				0.0025731		0.00128655	0.0192983	0.00128655	0.0025731	0.0025731
MMU 078	MMU	78	0.00300793	0.00150396	0.0330872	0.0526387		0.0225594	0.0165436	0.00601585	0.00451189	0.0165436	0.00150396	0.0270713	0.00150396	0.108285	0.0466229	0.00451189	0.00150396	0.00150396	0.00902378	0.0150396	0.0105277	0.0300793	0.00451189					0.00451189		0.00451189	0.0120317	0.00150396	0.00300793	0.00751981	0.00150396	0.00150396	0.00601585	0.00300793	0.00150396		0.00150396	0.00150396	0.00150396	0.0150396		0.00150396
MMU 079	MMU	79			0.0414236	0.0546791		0.0165694	0.00497083	0.00662777	0.00331389	0.00331389		0.0231972		0.0745624	0.0314819		0.00165694	0.00497083	0.00165694	0.0165694	0.0132555	0.0132555	0.00165694			0.00165694	0.00497083			0.00331389		0.00331389	0.00165694						0.00331389		0.00497083	0.00331389		0.0115986	0.00828472	0.0132555
MMU 083	MMU	83			0.0073691	0.00921138	0.00184228	0.0110537	0.0128959	0.00921138		0.0073691		0.0128959		0.0294764	0.0294764	0.00184228			0.00184228	0.00184228	0.00184228	0.0110537			0.00184228						0.00921138	0.00368455					0.00368455			0.00184228	0.00368455		0.00552683	0.00552683	0.00184228	0.0128959
MMU 087	MMU	87	0.00183636		0.0440725	0.0422362		0.0238726	0.0238726	0.0110181		0.00550907		0.0220363		0.0954905	0.0459089	0.00183636	0.00183636	0.00367271	0.00550907	0.0110181		0.00734542	0.00550907	0.00367271		0.00183636		0.00183636		0.00734542		0.00183636	0.00183636	0.00183636		0.00550907	0.00183636	0.00183636	0.00734542	0.00183636		0.00183636	0.00183636	0.00183636	0.00367271	0.00367271
MMU 088	MMU	88	0.00195139		0.0487848	0.0507362		0.00780556	0.0136597	0.00195139	0.00195139	0.0156111	0.00390278	0.0214653		0.111229	0.0253681		0.00585417	0.00195139	0.0214653	0.0214653	0.00780556	0.00585417				0.00195139	0.00390278				0.00585417	0.00195139		0.00585417	0.00195139					0.00195139		0.00195139	0.00195139	0.0214653	0.00585417	0.0117083	0.00195139
MMU 089	MMU	89	0.00188358		0.0150686	0.0169522		0.00376716	0.0131851	0.00188358	0.00188358	0.00376716		0.0131851		0.0452059	0.0339044				0.00565074	0.00188358	0.00376716	0.00565074	0.00376716				0.00188358					0.00565074		0.00753432	0.00565074	0.00376716	0.00188358						0.00565074	0.0169522	0.00188358	0.00565074
MMU 091	MMU	91		0.00991747	0.103142	0.0852902	0.00595048	0.0357029	0.0476038	0.00991747	0.00198349	0.0218184		0.0317359	0.00198349	0.140828	0.0396699		0.00198349	0.00595048	0.0277689	0.0218184	0.00595048	0.011901	0.00198349	0.00198349		0.00793397		0.00198349	0.00198349						0.00198349				0.00396699				0.00198349	0.0297524	0.00198349	0.00595048	0.00198349
MMU 093	MMU	93	0.00322238		0.0708923	0.0402797	0.00161119	0.0161119	0.0338349	0.00805594		0.0322238		0.0322238	0.00322238	0.153063	0.0612251	0.00161119	0.00161119	0.00322238	0.0128895	0.00966713	0.00966713	0.00644475					0.00161119	0.00161119		0.00161119	0.00805594	0.00644475	0.00161119			0.00161119	0.00161119	0.00161119	0.00483356		0.00644475		0.00322238	0.0241678	0.00483356	0.00966713	0.00805594
MMU 095	MMU	95	0.000325777	0.000651553	0.0211755	0.0293199	0.000651553	0.011728	0.0195466	0.00879597	0.00162888	0.0130311	0.000325777	0.0208497	0.00097733	0.0713451	0.0299715	0.000325777	0.00097733	0.000325777	0.00456087	0.00749286	0.00521243	0.0130311	0.00195466	0.000325777	0.000325777	0.000651553	0.00162888				0.00260621	0.00325777	0.00162888	0.000651553	0.00162888	0.00260621	0.00228044		0.00162888	0.000651553	0.000325777	0.00130311	0.00130311	0.00749286	0.00358354	0.0042351	0.00195466
MMU 096	MMU	96	0.00492137		0.00984275	0.0164046		0.0114832	0.0164046	0.00328092		0.00492137	0.00164046	0.0114832		0.039371	0.0295282				0.00492137	0.0114832	0.00164046	0.0820229					0.00164046			0.00164046		0.00164046				0.00164046		0.00164046				0.00164046	0.00328092			0.0164046
MMU 097	MMU	97		0.00121773	0.073064	0.0511448		0.0170483	0.0401852	0.0036532	0.00243547	0.0170483	0.00121773	0.0389675	0.0036532	0.132733	0.0353143		0.00243547	0.0036532	0.00487093	0.0219192	0.0133951	0.0474916	0.00121773	0.00121773		0.00121773							0.00121773		0.0036532	0.0036532		0.0036532		0.00121773		0.00243547	0.0036532		0.00121773	0.0109596	0.0036532
MMU 098	MMU	98		0.00592576	0.0869112	0.110614		0.0335793	0.0513566	0.0217278	0.00592576	0.0355546	0.00197525	0.0395051	0.00197525	0.215303	0.0651834	0.00197525		0.00790102	0.0138268	0.0296288	0.0138268	0.0316041	0.00395051	0.00197525	0.00197525					0.00197525		0.00197525							0.00790102		0.00197525					0.00592576
MMU 100	MMU	100		0.00194387	0.0505405	0.0563721	0.00194387	0.0194387	0.0369334	0.0155509	0.00194387	0.0155509	0.00194387	0.0816423	0.00388773	0.186611	0.0447089			0.00194387	0.00777546	0.0116632	0.0116632	0.0194387	0.00194387			0.00194387	0.00194387	0.00194387	0.00194387					0.00194387	0.00194387	0.00777546	0.00388773		0.00388773							0.00194387
MMU 101	MMU	101		0.00587343	0.0802702	0.082228	0.00195781	0.0156625	0.0274093	0.00391562	0.00391562	0.0195781	0.00195781	0.0489452	0.00195781	0.16054	0.0665655	0.00587343		0.00391562	0.0156625	0.0352406	0.00783124	0.0117469	0.00391562	0.00195781									0.00195781	0.00195781	0.00195781	0.00783124		0.00587343						0.00978905
MMU 105	MMU	105			0.0277544	0.0614561	0.00198246	0.0138772	0.0317193	0.0138772	0.00396491	0.0237895	0.00198246	0.0337017	0.00198246	0.113	0.0475789	0.00198246		0.00198246	0.00594737	0.00792982	0.00396491	0.0297368	0.00198246	0.0118947	0.00198246		0.00396491		0.00198246	0.00198246				0.00198246	0.00396491	0.00396491			0.00792982		0.00792982		0.00198246	0.00594737	0.00792982	0.00198246
MMU 106	MMU	106	0.00199987	0.00199987	0.0279982	0.0139991		0.0159989	0.0279982	0.0139991	0.00199987	0.029998	0.00199987	0.0279982		0.113992	0.0639958		0.00199987	0.00399974	0.00399974	0.00799947	0.0139991	0.0159989		0.0139991	0.00199987			0.00199987	0.00199987			0.00199987				0.00199987		0.00199987	0.00199987		0.00199987	0.00199987		0.00799947		0.0159989
MMU 109	MMU	109	0.0028231		0.0296426	0.0169386		0.0155271	0.0268195	0.00423466	0.00423466	0.0211733		0.0239964	0.0028231	0.107278	0.0239964				0.00564621	0.00564621	0.00846931	0.0268195	0.00988086				0.00141155					0.00705776	0.00423466	0.00564621	0.0112924	0.012704			0.00141155		0.00141155		0.00423466	0.0112924	0.00141155	0.0028231
MMU 111	MMU	111	0.000996552		0.0109621	0.019931	0.000996552	0.0109621	0.0139517	0.00398621	0.00298966	0.00498276		0.0139517	0.0019931	0.0289	0.0388655	0.000996552		0.000996552	0.00298966	0.0019931	0.00298966	0.00996552	0.00498276	0.0019931			0.000996552	0.0019931	0.000996552	0.00298966	0.000996552	0.0019931	0.0019931	0.0019931	0.000996552	0.00398621		0.0019931	0.000996552	0.00298966	0.000996552			0.00996552	0.0019931	0.00597931	0.00498276
MMU 113	MMU	113	0.00284675		0.0199272	0.0128104		0.0170805	0.00996362	0.00142337	0.00142337	0.0056935		0.0128104		0.034161	0.0384311	0.00142337	0.00142337	0.00142337	0.00142337	0.00142337	0.00142337	0.0313142	0.00711687	0.00142337			0.00284675				0.00142337	0.00427012				0.00427012	0.00142337	0.00427012	0.00427012					0.0156571		0.00284675	0.00854024
MMU 115	MMU	115	0.00998072	0.00570327	0.104085	0.102659	0.00142582	0.0399229	0.094104	0.0270905	0.00855491	0.0613102	0.00427745	0.119769	0.00427745	0.345048	0.0912523	0.00142582	0.00285164	0.00570327	0.00855491	0.0499036	0.0185356	0.0228131	0.00142582	0.00285164	0.00142582	0.00712909			0.00285164											0.00142582			0.00142582	0.0285164	0.00142582	0.00855491	0.00142582
MMU 117	MMU	117	0.000753958		0.018095	0.0143252	0.00150792	0.00753958	0.00980146	0.00301583	0.00226188	0.00452375		0.0090475		0.0339281	0.017341	0.000753958	0.000753958	0.00150792		0.00301583	0.00301583	0.0135713	0.000753958	0.00150792	0.00226188	0.00376979			0.00226188	0.00452375	0.00678563	0.00301583	0.000753958	0.00150792	0.000753958	0.00226188	0.000753958		0.00150792	0.000753958	0.00226188	0.00150792	0.00527771	0.0128173	0.00376979	0.00452375	0.00150792
MMU 118	MMU	118	0.00375223		0.0325193	0.0262656	0.00125074	0.0150089	0.0137582	0.00500297	0.00125074	0.0100059		0.0087552		0.0500297	0.0200119			0.00125074	0.00625371	0.0100059	0.00500297	0.0162597	0.00500297				0.00125074					0.00125074	0.00125074		0.00125074	0.00375223	0.00250149	0.00250149	0.00125074		0.00500297	0.00125074	0.00125074	0.0225134	0.00250149	0.00500297	0.00625371
MMU 119	MMU	119	0.00298441		0.0387973	0.0343207		0.00895322	0.014922	0.00746102		0.00895322		0.0208908		0.0626725	0.0462583			0.00298441	0.00298441	0.00895322	0.0104454	0.014922	0.00298441	0.0014922		0.00447661			0.00447661	0.0014922	0.00746102	0.00298441	0.00298441				0.0014922				0.0014922	0.0014922		0.0343207	0.0014922	0.00596881
MMU 120	MMU	120			0.0265641	0.0132821		0.0147578	0.0103305	0.00295157	0.00147578	0.00442735	0.00147578	0.0221368		0.0516524	0.0368946			0.00147578	0.00147578	0.00737892	0.00295157	0.0177094	0.00295157	0.00147578			0.00147578				0.00442735	0.00295157			0.00147578	0.00147578	0.00147578		0.00442735	0.00295157	0.00295157		0.00147578	0.0162336		0.00442735
MMU 123	MMU	123	0.00208603	0.00104302	0.0521509	0.0552799	0.00104302	0.0208603	0.0260754	0.00730112	0.00104302	0.0166883		0.0260754	0.00312905	0.102216	0.0406777		0.00208603	0.00312905	0.0062581	0.0156453	0.00938715	0.00417207	0.00208603		0.00521509	0.00208603	0.00417207	0.00104302		0.00104302	0.00104302		0.00208603		0.00312905	0.00521509	0.00104302	0.00208603	0.00208603	0.00417207	0.00104302	0.00104302	0.00208603	0.0104302	0.00208603	0.00834414
MMU 124	MMU	124		0.00529984	0.0158995	0.0194327	0.00353323	0.0141329	0.0176661	0.00883306		0.00883306	0.00176661	0.0211994	0.00176661	0.0653647	0.0211994			0.00353323	0.00353323	0.00353323	0.00176661	0.0247326			0.00353323	0.00353323	0.00529984		0.00176661	0.00176661		0.00176661			0.00176661				0.00176661	0.00353323				0.00353323	0.00883306
MMU 126	MMU	126			0.021165	0.0194013		0.0105825	0.0458576	0.00529126	0.00176375	0.0194013		0.0229288		0.0582038	0.0634951			0.00529126	0.0035275	0.00881876	0.00705501	0.00705501		0.00176375	0.00529126	0.00529126		0.0035275	0.00176375		0.00176375	0.0035275			0.00529126	0.0105825			0.00176375		0.00176375		0.00176375	0.00705501		0.00176375	0.00705501
MMU 129	MMU	129	0.00188283	0.00376566	0.0771959	0.0960242		0.0282424	0.0508364	0.0169455	0.00188283	0.0282424		0.0320081		0.156275	0.0828444		0.00188283	0.00376566	0.0150626	0.0150626	0.0225939	0.00564848		0.00188283					0.00188283	0.00753131	0.00564848	0.00376566				0.0150626				0.00188283				0.0320081	0.00941414	0.011297
MMU 130	MMU	130	0.00189397	0.00189397	0.0435613	0.0492432		0.00946984	0.0321975	0.0113638		0.0113638		0.0492432		0.14773	0.0132578				0.00757587	0.0265156	0.00189397	0.0056819			0.00378794				0.00757587	0.00189397		0.00378794					0.00189397							0.0113638	0.00378794	0.00378794
MMU 132	MMU	132	0.00874766		0.0774793	0.106222	0.00124967	0.0137463	0.0399893	0.0199947	0.00499866	0.0249933	0.00249933	0.063733	0.003749	0.214943	0.0462376	0.00249933	0.00124967	0.00124967	0.00624833	0.029992	0.018745	0.0137463	0.00249933	0.00124967	0.00499866		0.00624833		0.00249933			0.00124967				0.003749	0.00124967			0.00124967	0.00249933		0.003749	0.00499866	0.00874766	0.018745
MMU 141	MMU	141	0.00365269	0.00730538	0.0547903	0.102275		0.0420059	0.063922	0.0200898	0.00365269	0.0219161		0.058443	0.00547903	0.199071	0.0712274			0.00182634	0.00182634	0.0164371	0.0109581	0.00913172			0.00182634		0.00182634		0.00182634	0.00182634	0.00182634		0.00730538		0.00182634	0.00182634			0.00182634	0.00182634		0.00365269		0.00182634		0.0109581
MMU 143	MMU	143	0.0035815		0.0859559	0.0644669	0.00179075	0.0179075	0.0376057	0.0125352	0.00179075	0.0250705		0.0537224	0.00537224	0.195191	0.0555132	0.00179075	0.00179075	0.00179075	0.0125352	0.014326	0.0035815	0.0232797	0.00716299	0.00179075		0.0035815	0.0035815	0.00179075				0.0035815		0.0035815		0.00537224			0.00179075				0.0035815	0.0232797		0.0035815
MMU 144	MMU	144			0.0400637	0.0594047		0.00690753	0.0317746	0.00138151		0.0151966	0.00138151	0.0359191	0.00138151	0.114665	0.0400637	0.00276301	0.00276301	0.00690753	0.00828903	0.011052	0.00414452	0.0193411	0.00690753	0.00138151				0.00276301			0.00276301	0.00276301	0.00828903	0.00276301	0.00414452	0.00552602		0.00138151	0.011052			0.00138151			0.00414452
MMU 146	MMU	146	0.00364705	0.00182352	0.0364705	0.0346469		0.0145882	0.0218823	0.00911762	0.00182352	0.0145882	0.00182352	0.0200588	0.00547057	0.0747644	0.0364705			0.00364705		0.00911762	0.00547057	0.00729409			0.00364705	0.00182352	0.00182352		0.00364705	0.00182352		0.00364705		0.00364705	0.00182352	0.00364705		0.00364705	0.00364705	0.00364705	0.00182352			0.0109411	0.00729409	0.00729409	0.00182352
MMU 148	MMU	148			0.052495	0.0349966		0.0136098	0.0233311	0.00972129		0.00388852		0.0194426	0.00388852	0.0836031	0.0408294				0.00583277	0.0174983	0.00777703	0.00777703	0.00388852								0.00777703	0.0116655		0.00388852	0.00388852	0.00194426	0.00388852		0.00388852					0.00388852		0.00583277	0.00388852
MMU 149	MMU	149	0.00388018	0.00388018	0.0562626	0.0776036		0.0135806	0.042682	0.0271613		0.0368617	0.00388018	0.0562626	0.00582027	0.199829	0.0523824				0.0155207	0.0174608	0.00582027	0.0174608			0.00388018	0.00388018			0.00582027			0.00194009										0.00194009	0.00194009	0.00388018		0.00194009
MMU 151	MMU	151	0.00487691	0.00243846	0.0414538	0.0499884	0.00243846	0.01585	0.0341384	0.0109731	0.00121923	0.0243846		0.0341384	0.00487691	0.145088	0.0365768			0.00121923	0.00365768	0.0109731	0.00243846	0.0134115	0.00121923	0.00365768		0.00243846				0.00243846		0.00121923	0.00121923	0.00243846	0.00121923	0.00121923	0.00243846	0.00121923			0.00121923		0.00243846	0.00975383	0.00121923	0.00731537	0.00121923
MMU 154	MMU	154		0.00152981	0.0260068	0.0290665		0.016828	0.0305963	0.0137683	0.00152981	0.016828		0.0260068	0.00152981	0.130034	0.058133				0.00458944	0.0152981	0.0107087	0.0107087	0.00305963		0.00152981		0.00305963	0.00458944	0.00458944	0.00152981		0.00152981		0.00152981	0.00611926	0.00305963		0.00152981	0.00305963	0.00305963	0.00152981		0.00152981	0.0107087	0.00458944	0.0351857	0.0122385
MMU 156	MMU	156	0.00138668		0.0270402	0.0388269	0.000693338	0.00970673	0.0152534	0.00416003	0.000693338	0.00970673		0.0152534		0.105387	0.0284268		0.000693338	0.00138668	0.00485336	0.00485336	0.00693338	0.0180268	0.00416003		0.000693338	0.00138668	0.00346669	0.000693338	0.00485336	0.000693338	0.00485336	0.00416003	0.00277335	0.00277335	0.00485336	0.00970673	0.000693338		0.00277335	0.00416003	0.00416003	0.00138668	0.00277335	0.00346669	0.00624004	0.00138668
MMU 160	MMU	160	0.00123637		0.00865462	0.019782	0.00123637	0.00618187	0.00741824	0.00741824		0.00865462	0.00123637	0.0148365		0.0469822	0.0432731		0.00123637		0.00123637	0.00123637	0.00370912	0.0136001		0.00370912	0.00123637				0.00123637		0.00865462	0.00494549	0.00247275	0.00494549	0.00370912		0.00123637		0.00370912	0.00123637	0.00247275		0.00370912	0.00123637	0.00247275	0.00494549	0.00370912
MMU 162	MMU	162	0.000724595	0.000362298	0.0213756	0.0177526	0.000724595	0.00833284	0.00833284	0.00326068	0.000724595	0.00760825	0.000362298	0.0130427	0.00181149	0.0518086	0.0264477	0.00144919	0.000724595	0.00108689	0.00398527	0.00434757	0.00470987	0.0144919	0.00507217	0.000724595	0.00217379	0.00144919	0.00144919	0.00108689	0.00108689	0.00289838	0.00326068	0.00326068	0.000362298	0.00253608	0.00326068	0.00362298	0.00108689	0.000724595	0.00144919	0.00289838	0.00144919		0.00108689	0.00905744	0.000724595	0.0112312	0.00181149
MMU 163	MMU	163		0.00265727	0.0651032	0.073075	0.00132864	0.0172723	0.0186009	0.0172723	0.00132864	0.0119577	0.00132864	0.0385305		0.123563	0.043845			0.00132864	0.00531455	0.0132864	0.0119577	0.0212582	0.00398591	0.00132864	0.00132864		0.00265727			0.00265727		0.00664319		0.00265727		0.00531455				0.00265727		0.00265727	0.00265727	0.0172723	0.00531455	0.00132864
MMU 165	MMU	165		0.00143314	0.0501598	0.0257965		0.00573255	0.0128982	0.0200639		0.0114651		0.0171976		0.0601918	0.0186308				0.00429941	0.00573255	0.00286627	0.0143314					0.00429941	0.00143314		0.00286627				0.00143314	0.00143314			0.00143314	0.00286627	0.00143314	0.00286627			0.00429941		0.00143314
MMU 166	MMU	166	0.00150577		0.0346327	0.0331269		0.0165635	0.0255981	0.00301154		0.00903462		0.0210808	0.00150577	0.103898	0.0301154	0.00451731			0.00602308	0.00903462	0.00602308	0.0240923	0.00150577	0.00301154			0.00301154				0.00150577	0.00451731	0.00150577	0.00301154		0.00451731	0.00150577		0.00301154			0.00150577	0.00602308	0.0105404	0.00301154	0.00451731
MMU 169	MMU	169	0.00885332		0.136341	0.10801	0.00354133	0.0389546	0.0725972	0.0194773	0.00177066	0.0655146	0.00177066	0.0814505	0.00885332	0.338197	0.111552	0.00177066	0.00531199	0.00177066	0.0123946	0.0460373	0.015936	0.0123946				0.00177066		0.00177066		0.00531199	0.00354133	0.00177066		0.00885332	0.00354133	0.00177066			0.00354133					0.00885332	0.00177066	0.00177066	0.010624
MMU 170	MMU	170		0.00190706	0.0247918	0.0514907	0.00190706	0.0362342	0.030513	0.00381412	0.00381412	0.00953531		0.0152565		0.061026	0.0648401				0.00381412	0.00381412	0.00381412	0.0171636	0.00762825	0.00190706						0.00190706	0.00572118	0.00190706		0.00381412	0.00572118	0.00190706	0.00190706		0.00381412					0.00762825	0.00190706	0.00190706
MMU 175	MMU	175	0.00456337	0.000977864	0.0528047	0.0524787	0.00260764	0.0296619	0.0475894	0.0133641	0.00293359	0.0241207	0.000977864	0.0485673	0.00391146	0.146354	0.0893116	0.00065191	0.000325955	0.00293359	0.00684505	0.0130382	0.00619314	0.0123863	0.00260764	0.000977864	0.00130382	0.00293359	0.00162977	0.000977864	0.00228168	0.000977864	0.00293359	0.000325955		0.000977864	0.0035855	0.00130382	0.00130382	0.00065191	0.000325955	0.00065191	0.00162977	0.000977864	0.00162977	0.00912673	0.00228168	0.0101046	0.00456337
MMU 176	MMU	176	0.00843935	0.00120562	0.0542529	0.0759541	0.00241124	0.0241124	0.0458136	0.00964497	0.00361686	0.0204956	0.00120562	0.0470192	0.00241124	0.137441	0.0530473		0.00241124	0.00361686	0.0108506	0.0156731	0.00482248	0.00723373		0.00241124	0.00120562	0.00964497	0.00120562	0.00120562	0.00241124	0.00241124							0.00120562					0.00482248	0.00120562			0.0108506
MMU 179	MMU	179	0.00335757		0.0402908	0.0302181		0.0134303	0.0184666	0.00167878	0.00335757	0.00839392		0.0184666	0.00335757	0.085618	0.0335757		0.00167878	0.00167878	0.00503635	0.0100727	0.00167878	0.0302181	0.00335757			0.00167878	0.00335757				0.00335757	0.00503635	0.00335757		0.0100727	0.00335757	0.00167878		0.00335757		0.00167878	0.00167878		0.00335757	0.00335757	0.00503635
MMU 181	MMU	181	0.00422051	0.00105513	0.0706935	0.0633076	0.00105513	0.0147718	0.0221577	0.00527564	0.00211025	0.00844102		0.0369295	0.00316538	0.146663	0.0390397		0.00105513	0.00422051	0.00316538	0.00949615	0.00422051	0.0337641	0.00105513				0.00105513	0.00211025			0.00105513	0.00316538	0.00211025		0.00105513	0.00316538	0.00105513		0.00105513			0.00316538		0.0137167	0.00211025	0.00316538
MMU 182	MMU	182	0.000606711	0.00121342	0.09222	0.0752321	0.00121342	0.0254818	0.0406496	0.0157745	0.00182013	0.0254818	0.00121342	0.0527838	0.00242684	0.211742	0.0758388	0.000606711		0.00303355	0.0127409	0.0218416	0.0133476	0.0163812	0.00364026		0.00121342	0.000606711	0.00121342		0.00121342	0.000606711		0.00182013		0.000606711		0.00364026	0.00182013		0.00242684	0.00121342			0.00121342	0.0194147	0.00182013	0.00182013
MMU 192	MMU	192	0.0103388	0.00114875	0.0275701	0.0402064	0.00114875	0.0183801	0.0264213	0.00804127	0.00114875	0.0287188	0.00114875	0.0379089	0.00574377	0.0987928	0.079264	0.00114875		0.00114875	0.0149338	0.00574377	0.00919003	0.013785		0.00344626		0.00114875				0.00229751		0.00114875		0.00114875	0.00114875	0.00574377					0.00229751	0.00229751	0.00804127	0.0241238	0.00344626	0.0149338
MMU 194	MMU	194			0.0396172	0.0206698	0.00172249	0.0103349	0.0137799	0.00172249		0.00172249		0.0103349		0.0482296	0.0327272	0.00516746		0.00172249	0.00172249	0.0120574	0.00172249	0.0206698			0.00344497	0.00516746		0.00344497		0.00344497	0.00344497	0.00172249			0.00172249	0.00172249					0.00344497		0.00172249	0.0172249		0.00172249	0.00344497
MMU 196	MMU	196	0.00197164		0.110412	0.151816	0.00197164	0.0295746	0.0512626	0.0138015	0.00197164	0.0256313	0.00197164	0.0611208	0.00788656	0.24054	0.098582	0.00197164		0.0098582	0.0197164	0.0256313	0.0157731	0.0098582	0.00394328			0.00197164	0.00197164		0.00197164															0.00788656		0.0118298	0.00788656
MMU 197	MMU	197	0.00583526	0.00291763	0.0437645	0.0515448	0.00291763	0.00972544	0.0262587	0.010698	0.00194509	0.0175058		0.0252861	0.00680781	0.127403	0.0622428			0.00291763	0.00291763	0.0155607	0.00972544	0.00972544	0.000972544		0.00389018		0.000972544		0.000972544	0.00389018		0.00389018	0.00194509			0.00194509		0.00194509			0.00389018	0.00194509		0.0116705		0.010698	0.00583526
MMU 203	MMU	203	0.00542471		0.0488224	0.037973		0.0144659	0.03074	0.00361647	0.00361647	0.0162741		0.037973		0.180824	0.03074	0.00180824	0.00180824		0.0126577	0.0198906		0.0216988			0.00361647			0.00361647		0.00180824			0.00180824		0.00180824	0.00361647						0.00542471	0.00361647	0.00904118		0.0108494	0.0180824
MMU 208	MMU	208		0.00395633	0.0375851	0.0553886	0.00395633	0.0138472	0.0178035	0.0059345		0.00791266		0.0059345	0.00791266	0.0949519	0.0454978				0.00791266	0.011869	0.0138472	0.00395633	0.00791266								0.0059345	0.00197817		0.00197817					0.00395633		0.00395633		0.00197817	0.0059345		0.0059345
MMU 214	MMU	214	0.00394476	0.00394476	0.088757	0.0828399	0.00197238	0.0355028	0.0453647	0.0197238		0.0532542		0.0473371	0.00788952	0.161735	0.0769228		0.00197238		0.0138067	0.0138067	0.00986189	0.0295857	0.00788952			0.00394476					0.0118343					0.00197238		0.00197238						0.00394476		0.0118343	0.00197238
MMU 215	MMU	215	0.00367071	0.00367071	0.0633198	0.0724966	0.00183536	0.0220243	0.0302834	0.0183536	0.00183536	0.0302834	0.00367071	0.0596491	0.00734142	0.184453	0.05139		0.00275303	0.00183536	0.0110121	0.0201889	0.00550607	0.00458839	0.00183536	0.00367071	0.00550607	0.00275303	0.00458839	0.00183536				0.000917678	0.000917678	0.000917678	0.000917678	0.000917678	0.000917678				0.00183536		0.000917678	0.00275303	0.00367071	0.0201889	0.000917678
MMU 220	MMU	220	0.00399999	0.002	0.0939998	0.0699999		0.012	0.0299999	0.00799998	0.00399999	0.0299999	0.002	0.0439999	0.00799998	0.198	0.0379999	0.002		0.00399999	0.014	0.00599999	0.014	0.024				0.00599999						0.00399999		0.00399999		0.00399999			0.00399999				0.00799998	0.014		0.00399999	0.012
MMU 222	MMU	222	0.00396637	0.00396637	0.13684	0.146756	0.00396637	0.0356973	0.0932096	0.0317309	0.00594955	0.0852769	0.00396637	0.0813105	0.00793273	0.384737	0.0971759			0.00793273	0.0118991	0.0317309	0.0257814	0.0297477	0.00198318		0.00396637			0.00396637					0.00198318	0.00396637	0.00396637	0.00396637			0.00198318					0.00198318	0.00198318
MMU 223	MMU	223	0.0148162	0.00185202	0.142606	0.124085		0.0370404	0.0703768	0.0351884	0.00740808	0.0629687	0.0111121	0.094453	0.0092601	0.392628	0.0870449		0.00185202	0.00555606	0.0185202	0.0370404	0.0240763	0.00740808		0.00370404			0.00370404						0.00555606		0.0148162	0.00370404			0.00555606	0.00185202	0.00370404					0.00185202	0.0111121
MMU 224	MMU	224	0.00394064	0.0017514	0.0525419	0.043347	0.00131355	0.0105084	0.0223303	0.00656773	0.00131355	0.0122598	0.000875698	0.0262709	0.00350279	0.101581	0.0420335	0.000437849	0.000437849	0.0017514	0.00525419	0.0162004	0.00919483	0.00350279	0.000875698	0.000437849	0.00350279	0.000437849	0.00131355	0.000437849	0.00218924	0.0017514					0.00131355	0.00612988	0.00306494	0.000875698	0.00218924		0.000437849		0.00131355	0.00394064	0.00481634	0.00744343	0.00131355
MMU 225	MMU	225	0.00365541	0.000913854	0.0639698	0.0594005	0.00182771	0.0228463	0.031071	0.00913854	0.00365541	0.0173632		0.0456927	0.00456927	0.132509	0.0648836	0.00365541	0.00182771	0.00182771	0.0118801	0.0173632	0.0164494	0.0100524	0.00456927	0.00456927		0.00274156	0.00274156	0.00274156				0.000913854	0.00182771			0.000913854	0.000913854		0.00182771		0.00182771		0.00274156	0.0118801	0.000913854	0.00274156
MMU 237	MMU	237	0.00143719	0.00143719	0.061799	0.0732965		0.0273065	0.0402412	0.00574875	0.00287437	0.0330553		0.04599	0.00431156	0.166714	0.0503015	0.00143719	0.00143719	0.00143719	0.00574875	0.0100603	0.00862312	0.0100603	0.00287437						0.00287437		0.0100603			0.00143719	0.00574875	0.00574875			0.00287437	0.00143719		0.00287437		0.0100603	0.00143719	0.00431156
MMU 239	MMU	239	0.00813892		0.0895281	0.0379816	0.00135649	0.0149213	0.0217038	0.00678243	0.00135649	0.0773197	0.00406946	0.0284862		0.097667	0.132936			0.00135649	0.00135649	0.0122084	0.00406946	0.00542594					0.00135649		0.00135649					0.00406946							0.00135649	0.00271297		0.00406946		0.0162778
MMU 245	MMU	245		0.00150687	0.0331511	0.022603	0.00150687	0.00753433	0.0135618	0.00301373		0.0105481		0.0271236		0.0813708	0.045206	0.00150687	0.00150687		0.00602746	0.0120549	0.00753433	0.0135618			0.00150687				0.0090412		0.0045206	0.00602746		0.00150687	0.00753433		0.0045206				0.00150687	0.00150687		0.00602746		0.0165755	0.00753433
MMU 249	MMU	249	0.00101476	0.00101476	0.0598711	0.0639302		0.0142067	0.0101476	0.00710335	0.00202953	0.0142067		0.0263839		0.118727	0.0375463	0.00101476		0.00405906	0.00913288	0.0162362	0.0101476	0.0223248	0.00202953	0.00202953			0.00202953					0.00101476	0.00202953	0.00101476	0.00304429	0.00101476	0.00101476		0.00202953			0.00101476		0.00913288			0.00202953
MMU 250	MMU	250	0.000748076		0.0426404	0.0418923		0.0239384	0.0321673	0.00822884	0.00299231	0.0157096		0.0344115	0.00224423	0.114456	0.0418923	0.000748076		0.00149615	0.00673269	0.00822884	0.0112211	0.0254346	0.000748076	0.00149615			0.00149615			0.000748076	0.00972499	0.00299231	0.00224423	0.00224423	0.0112211	0.00673269	0.000748076	0.000748076	0.00523653	0.000748076	0.00149615	0.00299231		0.01945	0.0104731	0.00972499
MMU 254	MMU	254	0.00777525		0.112741	0.14773	0.00194381	0.0485953	0.0913592	0.0291572	0.00388762	0.0544267		0.0699772	0.0136067	0.256583	0.126348			0.00777525	0.00971906	0.031101	0.0174943	0.00194381	0.00388762				0.00194381				0.00583144		0.00388762					0.00388762	0.00194381		0.00388762	0.00194381	0.00194381			0.00194381
MMU 261	MMU	261	0.00199624	0.00199624	0.101808	0.0918272	0.00399249	0.0259512	0.0938234	0.0339361	0.00798497	0.0838422	0.00598873	0.161696	0.0219587	0.363316	0.121771		0.00199624		0.0119775	0.0259512	0.0199624	0.0219587	0.00199624	0.00399249	0.00199624						0.00598873				0.00199624	0.00399249			0.00798497					0.0319399	0.0139737		0.00199624
MMU 262	MMU	262	0.00307133		0.0368559	0.0445343		0.0337846	0.0691049	0.0153566	0.013821	0.0368559	0.00307133	0.0644979	0.00921399	0.161245	0.0967468		0.00153566	0.00153566	0.00614266	0.013821	0.00614266	0.0153566		0.00153566	0.00307133		0.00307133		0.00460699		0.00921399	0.00153566	0.00153566		0.00460699	0.00460699	0.00153566	0.00153566	0.00307133	0.00153566				0.0491413	0.00307133	0.0107496	0.00460699
MMU 263	MMU	263	0.00689335	0.00172334	0.0379135	0.0568702		0.0206801	0.0310201	0.01551	0.00172334	0.0344668	0.00344668	0.0258501	0.00689335	0.112017	0.0775502	0.00172334	0.00172334	0.00172334	0.00344668	0.01034	0.0120634	0.0137867	0.00517002		0.00172334			0.00172334	0.00172334		0.00344668	0.00689335	0.00172334	0.00344668	0.00517002								0.00517002	0.0172334	0.00172334	0.0137867
MMU 265	MMU	265	0.00696728		0.127153	0.146313	0.0087091	0.0452873	0.0975419	0.01916	0.0087091	0.0400619	0.00174182	0.0731565	0.00696728	0.299593	0.0888328			0.00348364	0.0226437	0.0261273	0.0243855	0.00348364				0.00174182			0.00348364				0.00174182		0.00696728				0.00348364		0.00174182	0.00174182		0.00696728	0.00696728
MMU 272	MMU	272	0.00535823	0.00321494	0.118953	0.106093	0.00214329	0.033221	0.0739436	0.018218	0.00750152	0.0546539	0.00321494	0.0964481	0.00857317	0.320422	0.0985914	0.00107165	0.00214329	0.0107165	0.0139314	0.0235762	0.0171463	0.0192896	0.00214329			0.00428658	0.00107165		0.00321494		0.0128598	0.00321494	0.00107165		0.00107165		0.00214329	0.00107165	0.00107165					0.0342927	0.00107165	0.00642988
MMU 277	MMU	277	0.00153656	0.00153656	0.0363653	0.0338043		0.013829	0.0225362	0.00973155	0.00102437	0.0153656	0.00153656	0.0343165	0.00204875	0.0968033	0.0358531		0.00102437	0.00153656	0.00665843	0.0117803	0.00614624	0.0230484	0.000512187	0.000512187	0.000512187	0.000512187	0.00256093	0.000512187	0.00307312	0.00204875	0.00204875	0.00563406	0.00102437	0.00204875	0.00256093	0.00512187	0.00153656	0.000512187	0.00256093	0.00460968	0.00460968	0.00307312	0.00204875	0.00921937	0.00460968	0.0076828	0.00512187
MMU 278	MMU	278	0.00061773	0.00061773	0.0197674	0.0240915	0.00123546	0.0135901	0.0142078	0.00555957	0.00185319	0.00247092		0.0234737	0.00061773	0.0728922	0.0636262	0.00061773	0.00247092		0.00247092	0.00494184	0.00741276	0.0142078	0.00061773	0.00123546	0.00061773	0.00061773	0.00185319			0.00247092	0.00679503	0.00308865	0.00247092		0.00247092	0.00247092	0.00185319	0.00061773	0.00308865	0.00308865		0.00185319		0.00247092	0.00555957	0.0123546	0.00432411
MMU 282	MMU	282	0.00164572	0.00164572	0.0189257	0.0329143	0.000822858	0.00822858	0.0131657	0.00493715	0.00164572	0.00822858	0.000822858	0.0156343		0.0839316	0.0255086	0.00164572			0.00493715	0.00576001	0.000822858	0.0205715	0.00246858	0.00411429		0.00164572	0.00164572	0.000822858		0.00164572	0.00164572	0.00164572			0.00329143	0.00493715		0.00493715	0.00164572		0.000822858	0.00164572	0.00164572	0.00576001	0.00576001	0.00246858
MMU 283	MMU	283			0.023215	0.0214293		0.0142862	0.0178577	0.00178577	0.00178577	0.00357154	0.00178577	0.00892886		0.0446443	0.0357154	0.00178577		0.00178577		0.0142862	0.00357154	0.0178577			0.00178577			0.00178577	0.00178577			0.00357154		0.00357154	0.0125004	0.00357154			0.00178577	0.00178577				0.00714309	0.00535732		0.00178577
MMU 287	MMU	287	0.012		0.106	0.272		0.062	0.124	0.05	0.004	0.05	0.002	0.122	0.024	0.51	0.188	0.002		0.004	0.008	0.044	0.022	0.012	0.002					0.002												0.004			0.006			0.002
MMU 293	MMU	293	0.0051048	0.0051048	0.120814	0.139531	0.0017016	0.0374352	0.0561528	0.0289272	0.0017016	0.0306288	0.0017016	0.093588	0.0068064	0.335215	0.0578544		0.0017016	0.0034032	0.0119112	0.0204192	0.0221208	0.0102096		0.0051048		0.0017016		0.0034032	0.0034032						0.0051048					0.0068064						0.0068064	0.0102096
MMU 296	MMU	296	0.00337657		0.0557134	0.143504	0.00168829	0.035454	0.0877908	0.0405188	0.00675314	0.0759728		0.106362	0.0135063	0.432201	0.0877908		0.00506486	0.00337657	0.00844143	0.0337657	0.0135063	0.00675314			0.00675314		0.00337657	0.00168829		0.00337657		0.00168829			0.00337657	0.00168829		0.00337657						0.011818		0.00675314
MMU 308	MMU	308	0.00599999		0.0839998	0.0979998	0.002	0.016	0.0399999	0.02	0.002	0.024	0.002	0.0439999	0.00599999	0.228	0.0739999				0.00999998	0.022	0.00399999	0.002	0.002			0.00999998		0.00399999	0.002						0.002	0.00399999					0.002	0.00399999		0.00599999		0.018
MMU 309	MMU	309		0.001177	0.0553191	0.111815	0.001177	0.0282481	0.0400181	0.014124	0.00353101	0.0294251	0.002354	0.0623811	0.00588501	0.168311	0.123585			0.002354	0.00823902	0.015301	0.015301	0.010593	0.00353101	0.00353101			0.001177						0.002354			0.002354	0.001177					0.00470801		0.010593		0.002354	0.00470801
MMU 310	MMU	310	0.00192008	0.00192008	0.0316814	0.0547224	0.000960042	0.0182408	0.0249611	0.00864038		0.0172808	0.000960042	0.0201609	0.00384017	0.0979243	0.0604827			0.00384017	0.00576025	0.0192008	0.00384017	0.00288013		0.000960042	0.000960042	0.000960042		0.000960042	0.00288013		0.0115205	0.00672029	0.000960042	0.000960042									0.00384017	0.00288013		0.0105605	0.00384017
MMU 312	MMU	312	0.0117175	0.00976461	0.150375	0.138658	0.00390585	0.0429643	0.0605406	0.0195292	0.0117175	0.0429643	0.00585877	0.0878815	0.00585877	0.30075	0.136705	0.00195292		0.00781169	0.0195292	0.0351526	0.0292938	0.0156234							0.00195292				0.00195292	0.00195292				0.00390585						0.0136705		0.00390585	0.0117175
MMU 315	MMU	315	0.0014579		0.0218685	0.043737	0.0014579	0.0451949	0.0539423	0.0072895	0.0102053	0.0335317		0.0422791	0.0014579	0.158911	0.087474		0.0029158	0.0029158	0.0029158	0.0043737	0.0058316	0.0408212	0.0014579				0.0058316					0.0043737	0.0014579		0.0014579	0.0043737	0.0029158	0.0029158	0.0029158	0.0058316	0.0058316	0.0014579			0.0014579
[truncated: 106 more columns]

## Sheet: StatRepeatHg17
Breakpoint	Origine	Number	Alu Alu	Alu AluJ/FLAM	Alu AluJb	Alu AluJo	Alu AluS	Alu AluSc	Alu AluSg	Alu AluSg/x	Alu AluSg1	Alu AluSp	Alu AluSp/q	Alu AluSq	Alu AluSq/x	Alu AluSx	Alu AluY	Alu AluYa8	Alu AluYb9	Alu FAM	Alu FLAM_A	Alu FLAM_C	Alu FRAM	CR1 L3	CR1 L3b	ERV1 LTR12C	ERV1 LTR8	ERV1 MER21B	ERV1 MER21C	ERV1 MER41A	ERV1 MER41B	ERV1 MER57A	ERVL ERVL-E	ERVL LTR16A	ERVL LTR16A1	ERVL LTR16B	ERVL LTR16C	ERVL LTR33	ERVL LTR33A	ERVL LTR50	ERVL LTR67	ERVL MLT2A2	ERVL MLT2B1	ERVL MLT2B4	ERVL MLT2D	L1 HAL1	L1 HAL1b	L1 L1	L1 L1M1
BTA 001	BTA	1	0.141975	0.0473251	0.0843621	0.211934	0.325103	0.158436	0.141975	0.164609	0.148148	0.271605	0.0864198	0.12963	0.164609	0.131687	0.146091	0.109053	1	0.58642	0.300412	0.0925926	0.135802	0.641975	0.407407	1	1	0.158436	0.119342	1	1	1	0.259259	1	0.119342	1	0.117284	0.102881	1	0.115226	0.547325	0.139918	1	1	1	0.415638	0.273663	1	1
BTA 003	BTA	3	0.063786	1	0.479424	0.40535	0.325103	0.316872	0.312757	0.446502	0.549383	0.442387	0.0864198	0.378601	0.298354	0.395062	0.434156	1	1	0.58642	0.641975	0.397119	0.436214	0.32716	0.615226	1	1	1	1	1	1	1	0.452675	0.26749	1	1	0.244856	0.561728	1	0.115226	0.286008	1	1	1	0.213992	0.792181	0.037037	0.458848	1
BTA 009	BTA	9	0.534979	0.115226	0.646091	0.559671	1	0.716049	0.41358	0.349794	0.549383	0.872428	1	0.722222	0.549383	0.654321	0.59465	0.351852	1	1	0.236626	0.660494	0.711934	0.703704	1	1	1	1	0.234568	0.0432099	1	1	0.452675	0.109053	1	1	0.50823	1	1	0.115226	0.0411523	0.298354	0.0123457	0.0205761	1	1	1	0.458848	0.0946502
BTA 010	BTA	10	0.292683	1	0.845528	0.821138	1	0.837398	0.788618	0.756098	1	0.918699	0.276423	0.845528	1	0.829268	0.601626	0.317073	0.260163	0.569106	0.894309	0.829268	0.894309	0.886179	0.747967	0.0162602	0.682927	0.601626	0.211382	1	0.691057	0.186992	0.471545	0.0894309	0.512195	1	0.300813	0.853659	0.723577	0.0569106	0.780488	0.0487805		0.455285	0.146341	0.308943	0.528455	0.097561	0.341463
BTA 011	BTA	11	0.677419	0.83871	0.854839	0.83871	0.725806	0.774194	0.887097	0.903226	0.790323	0.854839	1	0.870968	0.919355	0.806452	0.854839	0.870968	0.580645	0.870968	0.758065	0.83871	0.790323	0.5	0.435484	0.403226	0.693548	0.725806	0.903226	0.645161	0.419355	0.290323	0.0806452	0.241935	0.629032	0.322581	0.919355	0.709677	0.467742	0.274194	0.806452	0.16129	0.193548	0.83871	0.774194	0.290323	0.435484	0.241935	0.290323
BTA 015	BTA	15	0.737705	1	0.864754	0.856557	1	0.75	0.643443	0.881148	0.336066	0.778689	1	0.655738	0.717213	0.692623	0.729508	0.561475	0.0942623	0.754098	0.668033	0.684426	0.811475	0.831967	0.360656	1	0.131148	0.340164	0.168033	1	0.221311	1	0.00819672	1	0.495902	0.241803	1	0.0983607	0.0860656	0.0286885	0.20082	0.467213	0.540984	1	1	0.782787	0.131148	0.5	1
BTA 025	BTA	25	0.0454545		0.00826446	0.00413223	0.0371901	0.0123967	0.0123967	0.0123967	0.00826446	0.00826446	0.0578512	0.00826446	0.00826446	0.00826446	0.00413223	0.644628	0.640496	0.0289256	0.0247934	0.00826446	0.0206612	0.896694	0.665289	1	0.0909091	0.14876	0.0206612	0.202479	0.053719	0.0165289	0.702479	0.119835	0.590909	0.326446	0.227273	0.582645	0.198347	0.144628	0.801653	1	0.219008	0.570248	1	0.11157	0.0247934	0.603306	0.0454545
BTA 027	BTA	27	0.0929752	0.0619835	0.053719	0.0619835	0.280992	0.0144628	0.053719	0.0289256	0.221074	0.0371901	0.0144628	0.0764463	0.0475207	0.0433884	0.0330579	0.394628	0.39876	0.0206612	0.0516529	0.0433884	0.0743802	0.103306	0.214876	0.328512	1	1	1	0.0950413	1	1	1	1	1	0.380165	0.555785	0.458678	1	1	0.566116	1	1	0.367769	0.190083	0.671488	0.621901	0.702479	1
BTA 028	BTA	28	0.219008	0.305785	0.119835	0.161157	1	0.169421	0.088843	0.13843	0.524793	0.072314	1	0.198347	0.214876	0.177686	0.0971074	0.394628	0.39876	0.235537	0.152893	0.113636	0.152893	0.0289256	0.378099	0.328512	0.32438	0.334711	0.415289	1	1	1	0.456612	0.632231	0.355372	0.380165	1	0.458678	1	0.289256	0.272727	1	1	1	0.380165	0.359504	0.621901	1	1
BTA 039	BTA	39	1	1	0.307851	0.299587	1	0.119835	0.291322	0.280992	0.221074	0.458678	1	0.557851	0.495868	0.390496	0.334711	0.394628	0.39876	1	0.301653	0.318182	0.342975	0.181818	0.378099	0.328512	1	1	0.11157	1	0.243802	1	1	0.35124	0.355372	0.380165	0.303719	0.260331	0.446281	1	1	0.409091	1	1	1	0.192149	1	1	1
BTA 041	BTA	41	0.295082	0.278689	0.278689	0.344262	0.327869	0.278689	0.508197	0.639344	0.491803	0.491803	0.672131	0.590164	0.360656	0.47541	0.442623	0.42623	0.540984	0.57377	0.311475	0.409836	0.442623	0.344262	0.114754	0.42623	0.229508	0.295082	0.590164	0.901639	0.278689	0.229508	0.0655738	0.180328	0.42623	0.245902	0.262295	0.163934	0.409836		0.229508	0.803279	0.409836	0.868852	0.114754	0.819672	0.901639	0.737705	0.721311
BTA 042	BTA	42	0.520661	1	0.547521	0.39876	1	0.0971074	0.171488	0.280992	0.0289256	0.142562	1	0.17562	1	0.202479	0.0413223	1	0.39876	0.497934	0.582645	0.390496	0.152893	0.0557851	0.0495868	0.0847107	1	1	0.415289	1	1	0.270661	0.334711	0.632231	1	0.00826446	0.00826446		1	0.0227273	0.0661157	0.179752	0.400826	0.367769	1	0.671488	1	0.702479	0.326446
BTA 043	BTA	43	0.219008	0.305785	0.0681818	0.0950413	0.280992	0.386364	0.0929752	0.0454545	0.221074	0.126033	0.280992	0.0619835	0.11157	0.0330579	0.239669	0.0950413	0.0909091	0.235537	0.0413223	0.0909091	0.0743802	0.0557851	0.378099	1	0.142562	0.018595	1	1	1	1	0.183884	0.632231	0.123967	0.132231	0.303719	0.458678	1	0.134298	0.566116	1	1	1	0.380165	0.671488	0.35124	0.702479	1
BTA 044	BTA	44	0.209068	0.289673	0.27204	0.191436	0.269521	0.392947	0.277078	0.143577	0.523929	0.438287	0.297229	0.279597	0.0957179	0.188917	0.0730479	0.382872	0.397985	1	0.448363	0.123426	0.105793	0.173804	0.649874	0.38539	1	0.327456	0.392947	1	1	1	1	0.627204	0.279597	0.43073	0.108312	0.435768	0.428212	1	0.619647	1	0.415617	0.380353	1	0.471033	0.322418	1	1
BTA 048	BTA	48	1	0.479798	0.444444	0.424242	0.449495	0.813131	0.909091	0.510101	0.772727	0.70202	1	0.873737	1	0.787879	0.59596	1	1	0.287879	0.252525	0.742424	1	0.737374	0.257576	0.626263	0.287879	0.530303	0.131313	1	1	0.166667	0.5	0.343434	0.252525	0.207071	0.146465	1	0.686869	0.565657	0.409091	0.176768	1	0.227273	0.681818	0.606061	0.106061	0.691919	1
BTA 052	BTA	52	0.242424	0.479798	0.136364	0.186869	0.0707071	0.146465	0.242424	0.176768	0.0707071	0.161616	1	0.292929	0.252525	0.207071	0.156566	0.641414	0.282828	0.287879	0.0454545	0.333333	0.378788	0.893939	0.419192	0.626263	0.171717	0.30303	0.131313	0.0555556	0.0151515	1	0.176768	0.343434	0.111111	0.0151515	0.020202	0.0808081	0.020202	0.020202	0.838384	1	0.636364	0.0606061	0.439394	0.383838	0.19697	0.89899	1
BTA 070	BTA	70	0.769634	0.518325	0.350785	0.361257	0.376963	0.198953	0.397906	0.256545	0.78534	0.256545	1	0.382199	0.628272	0.329843	0.790576	1	1	0.680628	0.335079	0.17801	0.513089	0.219895	1	0.219895	0.157068	0.560209	0.471204	0.162304	1	0.293194	0.643979	0.460733	0.670157	0.429319	0.612565	0.335079	0.204188	0.308901	0.0890052	0.109948	0.109948	0.272251	0.324607	0.26178	0.554974	0.481675	1
BTA 071	BTA	71	0.403141	0.518325	0.460733	0.623037	0.13089	0.680628	0.335079	0.34555	0.78534	0.256545	0.115183	0.382199	1	0.361257	0.329843	0.251309	0.664921	1	0.413613	0.691099	0.638743	0.0366492	0.272251	0.0994764	0.560209	0.560209	0.136126	1	1	1	0.780105	0.329843	0.366492	0.670157	0.47644	0.141361	0.403141	0.167539	0.78534	0.502618	0.759162	0.272251	0.026178	0.314136	0.21466	0.209424	0.434555
BTA 072	BTA	72	0.74359	0.794872	0.871795	0.846154	0.871795	0.948718	0.974359	0.974359	0.974359	0.974359	0.794872	0.974359	1	0.974359	1	0.948718	1	0.666667	0.923077	0.692308	0.974359	1	0.974359	0.948718	1	0.230769	0.461538	0.871795	0.717949	1	0.974359	1	0.974359	1	0.974359	0.974359	1	0.974359	0.769231	0.923077	0.794872	0.974359	0.897436	0.948718	0.974359	0.948718	0.974359
BTA 073	BTA	73	0.515789	1	0.134211	0.468421	1	0.134211	0.836842	0.65	1	0.628947	1	0.431579	0.418421	0.439474	0.581579	1	0.434211	1	0.805263	0.334211	0.626316	0.271053	1	0.45	1	1	0.102632	0.236842	0.278947	0.352632	0.189474	0.634211	1	1	0.2	0.115789	0.45	0.326316	0.563158	1	1	1	0.126316	1	0.265789	0.276316	1
BTA 082	BTA	82	0.333333	0.75	0.583333	0.40625	1	0.166667	0.21875	0.3125	0.614583	0.739583	0.0833333	0.4375	0.614583	0.427083	0.447917	0.15625	0.864583	0.84375	0.822917	0.854167	0.84375	0.864583	0.583333	0.697917	0.291667	0.125	0.864583	0.645833	0.6875	0.03125	0.166667	0.697917	1	0.739583	0.6875	0.677083	0.322917	0.0833333	0.40625	0.875	0.302083	0.1875	0.760417	0.697917	0.21875	0.4375	0.239583
BTA 085	BTA	85	0.22905	0.139665	0.346369	0.391061	0.497207	0.826816	0.290503	0.391061	0.324022	0.396648	0.441341	0.217877	0.379888	0.307263	0.340782	0.301676	1	0.446927	0.256983	0.379888	0.162011	0.346369	0.290503	0.547486	0.469274	0.100559	0.0391061	0.0391061	1	0.24581	0.698324	0.100559	0.340782	0.407821	0.184358	0.575419	0.156425	1	0.441341	0.134078	0.296089	0.139665	1	0.217877	0.620112	0.575419	0.296089
BTA 086	BTA	86	0.262295	0.377049	0.0491803	0.0491803	0.606557	0.0819672	0.0819672	0.0819672	0.360656	0.0983607	0.344262	0.114754	0.0491803	0.0655738	0.196721	0.0163934	0.0327869	0.0163934	0.0327869	0.147541	0.0983607	0.52459	0.590164	0.868852	0.0163934	0.901639	0.147541	0.737705	0.852459	0.901639	0.967213	0.114754	1	0.754098	0.393443	0.737705	0.163934	0.147541	0.213115	0.57377	1	0.672131	0.868852	0.0327869	0.0819672	0.934426	0.672131
BTA 092	BTA	92	0.736264	0.538462	0.549451	0.747253	0.703297	0.791209	0.626374	0.791209	0.494505	0.406593	1	0.604396	0.846154	0.813187	0.78022	0.604396	0.351648	0.296703	0.516484	0.824176	0.67033	0.582418	0.428571	0.340659	0.703297	1	0.417582	0.0879121	1	0.483516	0.186813	0.307692	0.648352	1	0.417582	0.538462	0.835165	0.549451	0.296703	0.362637	0.274725	0.208791	0.714286	0.318681	0.120879	0.43956	0.417582
BTA 094	BTA	94	0.184358	1	0.0921788	0.139665	0.296089	0.0698324	0.114525	0.0865922	0.555866	0.0977654	0.075419	0.125698	0.427374	0.0670391	0.0893855	1	1	0.22905	0.106145	0.156425	0.444134	0.416201	0.167598	0.117318	0.27095	0.117318	0.385475	0.22905	0.0921788	1	1	1	1	1	0.351955	1	1	1	0.343575	1	1	0.379888	0.25419	0.0865922	0.175978	0.793296	1
BTA 103	BTA	103	0.117318	0.50838	0.206704	0.234637	0.162011	0.0726257	0.195531	0.0558659	0.553073	0.0837989	1	0.206704	0.0670391	0.150838	0.0949721	0.301676	0.726257	0.446927	0.379888	0.24581	0.201117	0.212291	0.631285	0.296089	0.234637	0.100559	0.0391061	0.0726257	1	0.0558659	0.698324	0.486034	0.636872	0.407821	0.480447	0.296089	1	0.284916	0.0502793	1	0.469274	0.418994	0.614525	0.273743	0.184358	0.256983	0.430168
BTA 107	BTA	107	0.0589971	0.0471976	0.418879	0.383481	1	0.0914454	0.454277	0.764012	0.221239	0.566372	1	0.40708	0.483776	0.681416	0.0825959	1	1	1	0.218289	0.557522	1	0.979351	1	0.40118	1	0.345133	1	1	1	1	0.439528	0.336283	1	1	0.589971	1	0.40118	1	0.584071	0.436578	0.40708	1	0.253687	0.135693	0.59587	0.587021	0.389381
BTA 110	BTA	110	1	1	0.640118	0.820059	1	0.132743	0.675516	0.262537	0.221239	0.454277	1	0.867257	0.218289	0.917404	0.905605	1	0.112094	1	0.575221	0.911504	0.864307	0.159292	0.0560472	1	1	0.345133	1	1	1	0.144543	0.345133	0.336283	1	1	1	0.678466	1	0.280236	0.141593	1	1	0.410029	0.0560472	0.318584	0.185841	0.778761	1
BTA 116	BTA	116	0.538462	0.159763	0.43787	0.455621	0.508876	0.378698	0.485207	0.639053	0.142012	0.656805	0.550296	0.810651	0.242604	0.508876	0.639053	0.272189	1	0.230769	0.692308	0.420118	0.402367	0.0769231	0.171598	1	1	0.550296	0.633136	1	0.473373	0.331361	0.189349	0.147929	0.550296	1	0.39645	1	0.16568	0.485207	0.360947	0.0710059	0.218935	0.609467	0.0118343	0.213018	0.798817	0.532544	1
BTA 121	BTA	121	0.662791	0.755814	0.860465	0.848837	1	0.604651	0.465116	0.593023	0.604651	0.744186	0.476744	0.755814	0.383721	0.813953	0.546512	0.616279	0.430233	0.546512	0.511628	0.94186	0.732558	0.302326	0.209302	0.488372	0.453488	1	1	0.22093	0.267442	0.616279	0.302326	0.604651	0.325581	0.802326	0.72093	0.267442	0.104651	1	0.139535	0.325581	0.72093	0.418605	0.523256	0.72093	0.313953	0.162791	0.186047
BTA 131	BTA	131	1	1	0.611465	0.592357	1	0.458599	0.77707	0.490446	0.471338	0.452229	0.477707	0.738854	0.694268	0.796178	0.636943	0.598726	0.101911	0.732484	0.656051	0.738854	0.643312	0.687898	0.401274	0.0955414	0.286624	0.477707	1	1	0.312102	0.216561	0.458599	0.388535	0.261146	0.55414	0.388535	0.522293	0.11465	0.490446	0.509554	0.579618	0.133758	1	1	0.56051	0.159236	0.312102	0.0764331
BTA 133	BTA	133	0.59375	0.875	0.90625	0.9375	0.5625	0.71875	0.65625	0.65625	0.5	0.75	0.78125	0.5625	0.59375	0.65625	0.75	0.4375	0.53125	0.75	0.875	1	0.96875	0.34375	0.8125	0.375	0.875	0.25	0.40625	0.96875	0.1875	0.28125	0.375	0.96875	0.46875	0.65625	0.46875	0.75	0.625	0.53125	1	0.375	0.03125	0.375	0.03125	0.6875	0.46875	0.25	0.5
BTA 137	BTA	137	0.6375	0.575	0.7	0.7125	0.7375	0.3125	0.8	0.8	0.475	0.625	0.15	0.7625	0.6625	0.775	0.3	0.3875	0.1875	0.9375	0.7625	0.675	0.5375	0.5	0.475	0.0625	0.175	1	0.5125	0.5	1	1	0.4125	0.2125	0.15	0.3375	0.9125	0.55	0.35	0.5875	0.4375	0.2625	0.6125	0.4625	0.8375	0.7125	0.7625	0.525	0.1875
BTA 138	BTA	138	0.522293	0.605096	0.458599	0.426752	0.515924	0.458599	0.643312	0.324841	0.796178	0.847134	1	0.738854	0.694268	0.515924	0.420382	0.598726	0.375796	0.0955414	0.305732	0.522293	0.783439	0.382166	0.401274	1	0.159236	0.292994	0.43949	0.458599	0.178344	0.433121	0.121019	0.388535	1	0.318471	0.203822	0.356688	0.598726	0.490446	0.509554	0.579618	0.407643	0.33758	1	0.299363	0.834395	0.312102	0.254777
BTA 145	BTA	145	1	1	0.5	0.735669	1	0.56051	0.550955	0.898089	1	0.710191	1	0.490446	1	0.512739	0.659236	1	0.464968	1	0.847134	0.442675	0.66242	0.547771	0.121019	0.359873	0.334395	1	1	1	1	1	1	0.312102	1	1	0.589172	0.404459	1	0.280255	1	0.181529	1	0.0636943	1	0.334395	0.582803	1	1
BTA 147	BTA	147	0.7875	0.7875	0.7375	0.9625	0.7375	0.5875	0.8625	0.65	0.7875	0.825	1	0.8875	0.8875	0.8875	0.9	0.6	0.4375	0.525	0.8625	0.8125	0.85	0.6625	0.475	0.2875	1	0.5	0.6125	0.5	0.7375	0.225	0.275	0.05	0.7625	0.2125	0.55	0.8	0.1125	0.3125	0.65	0.15	0.6125	0.4625	0.625	0.875	0.2375	0.125	0.1125
BTA 150	BTA	150	0.517241	0.0896552	0.303448	0.324138	1	0.0448276	0.227586	0.213793	0.213793	0.344828	1	0.234483	0.103448	0.289655	0.0896552	1	1	0.0758621	0.182759	0.334483	0.382759	0.703448	1	1	0.037931	1	0.106897	1	0.272414	1	0.52069	1	1	0.424138	0.596552	0.693103	1	0.306897	0.286207	1	0.455172	1	0.434483	0.458621	1	0.258621	1
BTA 155	BTA	155	1	0.310345	0.182759	0.172414	0.293103	0.724138	0.17931	0.106897	0.213793	0.658621	1	0.362069	0.5	0.262069	0.803448	1	1	1	0.382759	0.334483	0.272414	0.306897	0.682759	0.351724	0.351724	0.0103448	1	1	1	0.389655	0.0206897	1	0.158621	0.424138	0.362069	1	0.406897	1	0.589655	1	0.455172	0.403448	0.241379	0.458621	0.575862	0.544828	1
BTA 157	BTA	157	0.517241	1	0.289655	0.0965517	0.0862069	0.3	0.413793	0.3	0.213793	0.344828	1	0.206897	0.5	0.317241	0.803448	0.324138	0.424138	0.503448	0.382759	0.275862	0.272414	0.0172414	0.393103	1	0.351724	0.062069	0.262069	0.268966	0.272414	0.134483	0.42069	0.637931	1	0.424138	0.596552	0.444828	1	0.306897	0.286207	0.4	0.237931	0.203448	0.241379	0.203448	0.313793	0.544828	1
BTA 171	BTA	171	0.214286	0.242857	0.0142857	0.0142857	0.157143	0.0571429	0.0142857	0.0285714	0.3	0.0285714	0.128571	0.0285714	0.0142857	0.0714286	0.0857143	0.771429	0.728571				0.128571	0.328571	0.5	0.214286	1	0.171429	0.128571	0.0714286	0.5	0.657143	0.0428571	0.628571	0.442857	1	0.571429	0.471429	0.5	0.614286	0.214286	0.685714	0.585714	0.485714	0.4	0.414286	0.185714	0.442857	1
BTA 177	BTA	177	0.340426	0.0638298	0.361702	0.212766	0.617021	0.553191	0.340426	0.340426	0.191489	0.638298	0.510638	0.531915	0.595745	0.404255	0.702128	0.723404	0.531915	0.319149	0.468085	0.297872	0.468085		0.404255	0.574468	0.404255	0.446809	1	0.404255	0.148936	0.106383	0.404255	0.0851064	0.0425532	0.0212766	0.212766	0.191489	0.12766	0.212766	0.12766	0.361702	0.468085	0.531915	0.744681	0.255319	0.170213	0.617021	0.531915
BTA 178	BTA	178	0.687023	1	0.748092	0.740458	1	0.633588	0.549618	0.793893	0.480916	0.610687	0.496183	0.755725	1	0.740458	0.709924	0.0916031	0.305344	0.419847	0.725191	0.877863	0.824427	0.0458015	0.0610687	0.175573	1	0.51145	0.381679	1	0.496183	1	0.358779	0.305344	0.473282	0.244275	0.229008	0.389313	0.564885	0.221374	0.519084	0.0687023	0.389313	0.419847	1	0.877863	0.59542	0.396947	1
BTA 184	BTA	184	0.191176	0.117647	0.117647	0.0735294	0.0588235	0.0147059	0.0588235	0.0147059	0.161765	0.102941	0.102941	0.0735294	0.102941	0.0147059	0.0588235	0.514706	0.0882353	0.352941	0.235294	0.235294	0.117647	0.338235	0.397059	0.691176	0.764706	0.147059	0.205882	0.0147059	0.529412	0.838235	0.411765	0.367647	1	0.720588	0.764706	0.617647	0.529412	0.735294	0.764706	0.602941	0.308824	0.220588	0.75	0.279412	0.529412	0.602941	0.367647
BTA 185	BTA	185	0.338235	0.602941	0.470588	0.382353	0.308824	0.514706	0.544118	0.470588	0.544118	0.529412	0.779412	0.441176	0.397059	0.455882	0.779412	0.514706	0.0882353	1	0.794118	0.441176	0.338235	0.823529	0.294118	0.691176	0.352941	0.220588	0.617647	0.294118	0.529412	0.0147059	0.529412	0.5	1	1	0.294118	0.338235	0.205882	0.5	0.411765	0.25	0.308824	0.426471	0.676471	0.102941	0.411765	0.926471	1
BTA 186	BTA	186	0.0674157	0.0449438	0.187266	0.116105	0.0262172	0.149813	0.172285	0.179775	0.0749064	0.393258	1	0.161049	0.0861423	0.149813	0.138577	0.374532	1	0.127341	0.209738	0.0861423	0.157303	0.752809	0.322097	1	0.329588	1	0.348315	0.127341	0.123596	0.123596	0.348315	0.142322	1	1	1	0.700375	0.363296	1	1	0.138577	1	1	1	0.456929	1	0.292135	0.149813
BTA 191	BTA	191	0.0674157	0.378277	0.11236	0.247191	0.0262172	0.329588	0.157303	0.0299625	0.172285	0.116105	0.329588	0.138577	0.161049	0.205993	0.228464	1	0.359551	0.0337079	0.475655	0.138577	0.198502	0.752809	1	1	0.116105	0.0187266	0.348315	1	1	1	0.348315	0.142322	0.0337079	1	0.617978	1	1	0.138577	0.505618	1	0.393258	0.2397	1	0.456929	0.337079	0.131086	1
BTA 204	BTA	204	1	1	0.618868	0.69434	0.30566	0.683019	0.392453	0.709434	0.215094	0.70566	1	0.516981	0.264151	0.403774	0.354717	0.369811	0.418868	0.501887	0.581132	0.890566	0.50566	0.615094	0.649057	0.313208	0.34717	0.154717	1	1	1	0.10566	0.354717	0.607547	0.366038	1	0.154717	0.660377	1	0.313208	0.573585	0.0867925	0.230189	0.373585	0.381132	0.758491	0.486792	0.222642	0.267925
BTA 207	BTA	207	0.256604	0.0641509	0.128302	0.135849	0.30566	0.101887	0.309434	0.4	1	0.218868	0.29434	0.192453	0.0566038	0.173585	0.10566	0.0226415	1	0.501887	0.14717	0.177358	0.113208	0.415094	0.649057	0.313208	1	1	0.422642	1	1	1	1	0.607547	1	1	0.618868	1	0.362264	1	0.573585	1	1	1	0.381132	0.54717	0.486792	0.720755	1
BTA 212	BTA	212	1	1	0.373585	0.4	1	0.683019	0.441509	1	1	1	1	0.860377	1	0.566038	0.45283	1	1	1	1	0.411321	1	0.249057	1	1	0.0150943	1	1	1	1	1	1	1	1	1	1	1	1	1	1	1		1	1	0.430189	1	0.0188679	1
BTA 213	BTA	213	0.520755	0.109434	0.871698	0.433962	0.30566	0.796226	0.671698	0.4	0.520755	0.566038	0.29434	0.381132	1	0.479245	0.550943	1	1	1	0.581132	0.550943	0.701887	0.543396	0.0867925	1	1	0.154717	1	1	0.245283	1	0.158491	0.30566	0.14717	1	1	0.471698	1	0.313208	0.573585	1	1	1	0.381132	0.758491	1	0.350943	0.392453
BTA 219	BTA	219	0.238806	0.477612	0.149254	0.179104	0.298507	0.208955	0.134328	0.179104	0.373134	0.253731	0.0447761	0.164179	0.164179	0.179104	0.328358	0.0298507	0.656716	0.283582	0.0597015	0.119403	0.164179	0.656716	0.477612	0.119403	0.791045	0.0895522	0.223881	0.716418	0.477612	0.373134	0.313433	0.522388	0.328358	0.656716	0.507463	0.626866	0.149254	0.731343	0.149254	0.791045	0.447761	0.746269	0.134328	0.19403	0.328358	0.791045	1
BTA 231	BTA	231	0.258621	0.137931	0.551724	0.5	1	0.275862	0.310345	0.603448	0.62069	0.637931	0.534483	0.551724	0.758621	0.534483	0.344828	0.534483	0.137931	0.482759	0.448276	0.689655	0.724138	0.672414	0.603448	0.224138	1	0.155172	0.275862	0.62069	1	0.396552	0.275862	0.534483	0.206897	0.0172414	0.155172	0.482759	0.172414	0.293103	0.793103	0.0344828	0.5	0.448276	0.0172414	0.448276	0.344828	0.534483	0.327586
BTA 232	BTA	232	1	1	0.447005	0.285714	1	0.778802	0.43318	0.276498	0.0184332	0.603687	1	0.626728	0.373272	0.585253	0.497696	0.400922	0.382488	0.179724	1	0.211982	0.253456	0.709677	0.345622	1	1	0.110599	1	1	1	1	1	1	0.308756	0.147465	0.211982	0.0737327	1	1	0.253456	0.21659	1	0.0552995	0.230415	0.0691244	0.285714	0.0552995	1
BTA 233	BTA	233	1	0.248848	0.387097	0.285714	0.0138249	0.497696	0.525346	0.797235	0.470046	0.723502	1	0.576037	1	0.529954	0.695853	0.400922	1	0.423963	0.497696	0.62212	0.253456	0.207373	0.345622	1	1	1	1	1	1	1	1	0.552995	0.308756	1	1	0.308756	0.368664	1	1	0.483871	1	1	0.40553	1	0.543779	0.580645	1
BTA 238	BTA	238	0.3	0.02	0.1	0.05	0.17	0.12	0.17	0.14	0.08	0.12	1	0.19	0.19	0.06	0.16	0.57	1	0.12	0.26	0.07	0.19	0.27	0.27	0.52	0.33	0.08	0.41	0.06	0.25	0.26	1	1	0.24	0.14	0.11	0.38	0.14	1	0.3	0.35	0.38	1	0.54	0.13	0.27	0.71	0.28
BTA 242	BTA	242	0.27027	0.378378	0.318919	0.140541	1	0.151351	0.172973	0.297297	0.0378378	0.237838	0.124324	0.140541	1	0.156757	0.189189	0.0486486	1	0.308108	0.0594595	0.2	0.432432	0.264865	0.0972973	0.264865	1	0.340541	0.4	1	0.286486	0.248649	0.232432	0.502703	1	0.32973	0.156757	0.421622	0.140541	1	0.616216	1	1	1	1	0.805405	1	0.113514	0.0756757
BTA 244	BTA	244	0.0432432	1	0.108108	0.124324	0.367568	0.232432	0.189189	0.194595	0.145946	0.183784	0.367568	0.335135	0.313514	0.113514	0.0918919	0.281081	0.378378	0.145946	0.162162	0.0756757	0.432432	0.681081	1	0.264865	0.0432432	0.156757	1	1	0.0648649	0.00540541	0.232432	0.502703	0.027027	1	0.508108	0.421622	0.275676	0.216216	1	1	1	0.0432432	0.237838	0.805405	0.291892	0.394595	1
BTA 246	BTA	246	0.140541	0.124324	0.0486486	0.0432432	0.102703	0.0108108	0.0594595	0.0594595	0.0648649	0.0324324	0.0108108	0.0810811	0.0432432	0.0378378	0.0648649	0.281081	0.0378378	0.145946	0.0918919	0.172973	0.124324	0.491892	0.189189	0.0972973	1	0.340541	1	0.0108108	0.286486	1	1	0.264865	1	1	1	0.421622	1	1	0.616216	1	1	0.113514	1	0.524324	1	0.394595	1
BTA 247	BTA	247	0.329787	0.276596	0.223404	0.287234	0.255319	0.265957	0.43617	0.138298	0.712766	0.521277	0.308511	0.255319	0.361702	0.265957	0.542553	0.12766	0.308511	0.255319	0.159574	0.319149	0.329787	0.191489	0.404255	0.223404	0.457447	0.148936	0.244681	0.297872	0.212766	1	0.265957	0.457447	0.0319149	0.255319	0.0744681	0.478723	0.0531915	0.180851	0.234043	1	0.265957	1	1	0.329787	0.117021	0.361702	0.446809
BTA 248	BTA	248	0.140541	0.378378	0.291892	0.205405	0.367568	0.32973	0.0594595	0.297297	0.297297	0.221622	0.0108108	0.0810811	0.102703	0.167568	0.356757	0.281081	0.378378	1	0.210811	0.389189	0.286486	0.0540541	0.308108	0.264865	1	1	1	1	1	1	1	0.502703	0.32973	1	1	0.6	1	1	1	1	0.12973	1	1	0.805405	0.535135	1	1
BTA 253	BTA	253	0.411765	0.490196	0.666667	0.705882	0.72549	0.313725	0.568627	0.254902	0.313725	0.352941	0.372549	0.588235	0.254902	0.529412	0.27451	0.666667	0.372549	0.568627	0.686275	0.431373	0.607843	0.529412	0.45098	0.352941	0.215686	0.372549	0.431373	0.215686	0.117647	0.156863	0.254902	0.235294	0.509804	0.411765	0.509804	0.372549	0.0784314	0.176471	0.196078	0.0392157	0.27451	0.196078	0.0980392	0.529412	0.45098	0.568627	0.627451
BTA 256	BTA	256	0.1875	0.1375	0.1375	0.05	1	0.2	0.375	0.2625	1	0.4	0.1	0.2875	0.3875	0.1625	0.3125	0.5875	0.6625	0.375	0.15	0.15	0.2875	0.3375	0.2	0.35	0.1375	1	0.25	0.1625	0.0875	0.5125	0.1125	0.1875	0.2625	0.5375	0.4875	0.175	1	0.0625	0.3125	0.5375	0.6125	1	1	0.0875	0.1375	0.175	0.0625
BTA 257	BTA	257	1	0.232704	0.616352	0.433962	0.144654	0.213836	0.773585	0.36478	1	0.849057	1	0.572327	1	0.710692	0.72327	0.0880503	0.106918	0.308176	1	0.509434	0.540881	0.264151	0.194969	1	1	1	0.100629	0.238994	0.0188679	1	1	1	0.339623	0.0251572	1	1	1		0.081761	1	1	0.201258	1	1	0.106918	0.157233	0.00628931
BTA 258	BTA	258	0.173913	0.26087	0.26087	0.0434783	0.304348	0.0434783	0.0869565	0.0434783	0.0434783	0.0869565	0.0434783	0.0434783	0.434783	0.217391	0.217391	0.304348	0.73913	0.478261	0.130435	0.0434783	0.0434783	0.304348	0.26087	0.0434783	0.130435	0.0434783	0.304348	0.173913	0.217391	0.608696	0.0869565	0.521739	0.565217	0.695652	0.434783	0.304348	0.73913	0.130435	0.347826	0.26087	0.608696	1	0.478261	0.26087	0.478261	0.0869565	0.173913
BTA 266	BTA	266	0.759494	0.721519	0.658228	0.544304	0.443038	0.886076	0.936709	0.708861	0.734177	0.797468	0.493671	0.708861	0.78481	0.721519	0.683544	1	0.341772	0.531646	0.696203	0.772152	0.506329	0.303797	0.303797	0.392405	0.202532	1	0.35443	0.468354	1	0.202532	0.101266	0.164557	1	0.189873	0.164557	0.265823	0.518987	0.506329	0.35443	1	0.240506	0.151899	1	0.278481	0.21519	0.316456	0.126582
BTA 267	BTA	267	1	1	0.651899	0.708861	1	0.531646	0.417722	0.917722	0.056962	0.702532	1	0.734177	0.613924	0.582278	0.810127	0.0632911	0.00632911	1	0.310127	0.734177	0.670886	0.816456	0.221519	1	1	1	1	1	0.0632911	1	1	1	1	1	1	1	1	1	1	1	1	1	1	0.265823	1	0.348101	1
BTA 269	BTA	269	0.474684	0.531646	0.196203	0.335443	0.537975	0.341772	0.272152	0.107595	0.21519	0.151899	0.531646	0.278481	0.322785	0.28481	0.322785	0.0632911	0.120253	0.221519	0.0632911	0.417722	0.392405	0.512658	0.367089	0.00632911	0.335443	1	0.132911	0.272152	1	1	0.202532	1	1	1	1	1	1	1	1	0.0443038	1	1	1	0.310127	1	1	1
BTA 273	BTA	273	0.234177	0.208861	0.417722	0.443038	1	0.740506	0.64557	0.455696	0.373418	0.64557	0.531646	0.670886	0.436709	0.525316	0.670886	1	0.398734	0.221519	0.310127	0.417722	0.0949367	0.189873	0.221519	1	1	0.43038	0.0506329	0.272152	1	1	0.202532	1	0.278481	1	1	1	0.322785	0.101266	1	0.259494	0.246835	1	1	0.588608	0.411392	0.449367	0.221519
BTA 280	BTA	280	0.74026	1	0.844156	0.753247	1	0.688312	0.922078	0.597403	1	0.415584	1	0.623377	1	0.818182	0.857143	1	0.675325	1	0.701299	0.779221	0.649351	0.025974	0.636364	0.25974	0.103896	0.467532	0.688312	1	1	0.298701	0.12987	0.350649	0.519481	1	0.467532	0.714286	0.61039	1	0.467532	0.012987	0.74026	0.38961	1	0.844156	1	0.480519	0.480519
BTA 285	BTA	285	1	1	0.940397	0.854305	1	0.688742	0.81457	0.701987	0.218543	0.768212	0.331126	0.887417	0.503311	0.688742	0.649007	0.390728	0.450331	0.476821	0.324503	0.927152	1	0.927152	0.331126	1	1	0.298013	0.430464	1	0.0927152	1	0.470199	0.152318	0.0860927	0.350993	0.18543	1	1	0.152318	0.536424	0.0463576	1	0.430464	0.403974	0.231788	0.602649	0.417219	0.211921
BTA 291	BTA	291	0.433333	0.266667	0.266667		0.533333	0.466667	0.366667	0.166667	0.283333	0.566667	0.2	0.1	0.666667	0.05	0.366667	0.583333	0.55	0.283333	0.05	0.183333	0.0166667	0.366667	1	0.333333	0.383333	0.55	0.4	0.2	0.616667	1	1	1	0.0333333	0.0666667	0.0333333	0.0333333	1	1	1	0.316667		1	0.25	0.316667	1	0.55	1
BTA 294	BTA	294	0.457627	0.440678	0.144068	0.169492	0.686441	0.305085	0.29661	0.0254237	0.644068	0.355932	0.516949	0.110169	0.00847458	0.0254237	0.186441	1	0.0508475	0.550847	0.144068	0.271186	0.110169	0.118644	1	1	1	1	1	0.135593	0.220339	1	1	1	0.271186	1	0.279661	1	0.279661	1	1	1	1	1	1	1	0.118644	0.677966	1
BTA 299	BTA	299	0.396825	0.15873	0.238095	0.174603	0.571429	0.190476	0.238095	0.126984	0.190476	0.15873	0.15873	0.190476	0.31746	0.253968	0.174603	1	0.031746	0.238095	0.0952381	0.301587	0.222222	0.793651	0.714286	1	0.238095	0.031746	0.031746	0.0793651	0.269841	1	0.222222	0.52381	0.0634921	0.587302	0.269841	0.714286	0.190476	0.47619	0.619048	0.222222	1	0.0634921	0.333333	0.015873	0.047619	0.174603	1
BTA 300	BTA	300	1	0.439024	0.796748	0.780488	1	0.691057	0.650407	0.617886	1	0.691057	1	0.926829	1	0.861789	0.658537	0.349593	0.373984	0.577236	1	0.699187	0.642276	0.455285	0.0894309	0.0406504	0.105691	0.382114	1	1	0.373984	1	1	0.300813	0.113821	0.390244	0.300813	0.252033	0.186992	0.284553	0.292683	1	1	0.105691	0.186992	0.308943	0.105691	0.479675	0.0325203
BTA 302	BTA	302	0.585366	1	0.707317	0.495935	0.349593	0.878049	0.463415	0.796748	0.593496	0.780488	1	0.869919	1	0.569106	0.560976	0.349593	1	1	0.471545	0.455285	0.772358	0.642276	1	1	0.105691	0.382114	1	1	1	1	0.0406504	0.300813	0.0731707	0.390244	0.0813008	0.658537	1	0.284553	0.447154	0.0243902	0.219512	0.317073	0.0650407	0.731707	0.357724	0.146341	1
BTA 306	BTA	306	0.197368	0.263158	0.144737	0.105263	1	0.223684	0.421053	0.144737	0.289474	0.434211	1	0.157895	0.263158	0.184211	0.381579	1	0.105263	0.394737	0.0789474	0.0526316	0.157895	0.302632	0.210526	1	0.171053	1	0.447368	1	0.302632	1	1	0.552632	1	1	1	0.118421	1	1	0.184211	1	0.539474	0.289474	0.368421	0.302632	0.605263	1	0.0263158
HSA 031	HSA	31	0.234568	0.395062	0.469136	0.395062	0.580247	0.0123457	0.358025	0.222222	0.234568	0.345679	0.333333	0.333333	0.580247	0.382716	0.0740741	0.54321	0.567901	0.185185	0.493827	0.54321	0.580247	0.222222	0.604938	0.148148	0.123457	0.0493827	0.148148	0.271605	0.283951	0.209877	0.0123457	0.691358	0.0123457	0.444444	0.62963	0.111111	0.222222	0.518519	0.567901	0.54321	0.864198	0.790123	0.222222	0.592593	0.0864198	0.0617284	0.753086
HSA 032	HSA	32	0.0826446	0.0743802	0.190083	0.169421	0.0371901	0.0785124	0.260331	0.140496	0.450413	0.0702479	0.475207	0.198347	0.0206612	0.11157	0.0289256	0.243802	0.280992	0.115702	0.235537	0.280992	0.0661157	0.442149	0.85124	0.528926	0.524793	0.293388	0.280992	1	0.107438	1	0.18595	1	0.053719	1	0.14876	0.867769	0.198347	0.0247934	0.549587	1	0.144628	1	0.0950413	0.115702	1	0.177686	1
HSA 057	HSA	57	0.521411	0.289673	0.251889	0.219144	0.0856423	0.239295	0.221662	0.350126	0.211587	0.143577	0.297229	0.123426	0.0957179	0.193955	0.198992	1	1	0.483627	0.448363	0.186398	0.476071	0.561713	0.332494	0.156171	1	0.327456	1	1	1	1	1	1	0.508816	1	0.468514	0.435768	0.428212	1	1	1	0.415617	1	1	1	1	1	0.392947
HSA 135	HSA	135	0.089172	0.305732	0.235669	0.0828025	0.121019	0.0955414	0.171975	0.191083	0.471338	0.229299	0.22293	0.178344	0.0700637	0.0764331	0.191083	1	0.101911	0.43949	0.305732	0.191083	0.089172	0.305732	0.636943	0.55414	0.159236	0.292994	0.0955414	0.101911	0.11465	0.216561	0.458599	0.821656	1	0.55414	0.203822	0.700637	0.11465	0.312102	0.0636943	0.184713	0.216561	0.0955414	0.382166	0.0573248	0.617834	0.738854	0.350318
HSA 136	HSA	136	0.0191083	0.0191083	0.0828025	0.0318471	0.121019	0.127389	0.0636943	0.0509554	0.146497	0.0636943	0.477707	0.0191083	0.00636943	0.044586	0.0828025	0.280255	0.375796	0.159236	0.184713	0.0254777	0.00636943	0.152866	0.636943	0.55414	0.535032	1	0.0955414	0.0254777	0.312102	1	0.579618	0.592357	0.535032	1	0.0127389	0.522293	1	1	0.509554	0.369427	0.630573	0.184713	1	0.681529	0.617834	0.235669	1
HSA 140	HSA	140	0.16879	1	0.16242	0.152866	0.318471	0.105096	0.22293	0.452229	0.251592	0.171975	1	0.334395	0.124204	0.213376	0.229299	1	0.464968	0.509554	0.0828025	0.140127	0.111465	0.89172	1	0.0859873	1	1	1	1	1	0.0859873	0.121019	0.585987	0.10828	1	0.156051	0.238854	1	1	0.0191083	1	0.398089	0.388535	0.11465	0.426752	0.00955414	0.767516	1
HSA 142	HSA	142	0.0859873	0.149682	0.165605	0.0859873	0.318471	0.242038	0.152866	0.044586	0.0605096	0.299363	0.0764331	0.0987261	0.089172	0.0796178	0.286624	0.369427	1	1	0.0414013	0.133758	0.0254777	0.254777	0.340764	1	0.152866	1	0.165605	1	1	1	0.347134	0.585987	1	1	1	0.238854	0.375796	1	1	1	0.398089	0.388535	1	0.808917	0.33758	1	1
HSA 152	HSA	152	1	1	0.248276	0.22069	1	0.603448	0.731034	0.155172	0.213793	0.8	1	0.27931	0.241379	0.358621	0.162069	1	0.113793	0.217241	0.382759	0.248276	0.175862	0.0896552	0.393103	0.351724	1	0.175862	0.262069	0.268966	0.272414	0.389655	0.324138	0.389655	0.42069	0.424138	1	0.268966	0.12069	1	1	1	0.0517241	0.403448	1	0.551724	0.196552	1	1
HSA 158	HSA	158	0.517241	0.0896552	0.155172	0.0655172	1	0.3	0.17931	0.548276	0.213793	0.148276	1	0.206897	0.5	0.151724	0.17931	0.324138	1	0.217241	0.117241	0.196552	0.0448276	0.306897	0.682759	0.12069	0.12069	1	0.262069	0.110345	1	1	0.42069	1	1	1	0.596552	0.444828	0.406897	1	0.151724	0.4	1	0.403448	1	0.144828	0.313793	0.544828	1
HSA 193	HSA	193	0.00749064	1	0.393258	0.265918	1	0.247191	0.520599	0.835206	0.329588	0.187266	1	0.23221	0.0374532	0.344569	0.0786517	1	0.104869	1	0.157303	0.681648	0.269663	0.505618	0.655431	1	0.116105	1	1	1	1	0.123596	1	0.355805	1	0.0299625	1	0.393258	0.363296	1	0.250936	1	1	1	1	0.0262172	1	0.397004	1
HSA 198	HSA	198	0.558052	0.0449438	0.131086	0.303371	0.340824	0.284644	0.284644	0.179775	1	0.142322	1	0.419476	0.0374532	0.35206	0.138577	1	1	0.127341	0.209738	0.277154	0.0898876	0.677903	0.655431	0.101124	1	0.333333	0.172285	1	0.123596	0.0374532	1	0.355805	0.142322	1	0.617978	0.209738	0.363296	1	1	0.404494	1	1	0.385768	0.0374532	0.337079	0.550562	1
HSA 200	HSA	200	0.045283	0.366038	0.188679	0.162264	0.30566	0.120755	0.10566	0.158491	0.215094	0.113208	0.0716981	0.120755	0.090566	0.143396	0.10566	1	0.418868	0.2	0.173585	0.230189	0.143396	0.750943	1	0.101887	1	0.362264	1	1	1	0.0264151	0.354717	1	0.366038	1	0.324528	1	0.362264	0.150943	1	1	0.4	1	1	0.54717	0.139623	0.720755	1
HSA 206	HSA	206	0.256604	0.109434	0.177358	0.14717	1	0.188679	0.275472	0.109434	0.215094	0.113208	0.0716981	0.215094	0.090566	0.275472	0.245283	0.116981	0.116981	0.2	0.313208	0.25283	0.226415	0.279245	0.649057	0.0415094	0.34717	0.154717	1	0.264151	0.245283	1	0.279245	0.30566	0.14717	0.377358	0.618868	0.660377	0.362264	0.150943	0.301887	1	0.230189	0.184906	0.162264	0.430189	0.139623	0.14717	1
HSA 221	HSA	221	0.865672	0.656716	0.38806	0.283582	0.776119	0.298507	0.38806	0.358209	0.835821	0.61194	0.522388	0.626866	0.835821	0.432836	0.850746	1	0.134328	0.179104	0.537313	0.41791	0.253731	0.447761	0.597015	1	0.791045	1	0.61194	0.0895522	0.477612	0.567164	0.119403	0.238806	0.0298507	0.19403	0.0746269	0.253731	0.0895522	0.731343		0.149254	0.58209	0.179104	0.134328	0.910448	0.716418	0.985075	1
HSA 227	HSA	227	0.129032	0.248848	0.078341	0.0414747	0.253456	0.0691244	0.0322581	0.0599078	0.0829493	0.0460829	1	0.0460829	0.147465	0.0645161	0.21659	0.400922	0.382488	0.0737327	0.0506912	0.110599	0.253456	0.534562	0.580645	1	0.124424	1	0.193548	0.235023	0.202765	1	1	0.552995	0.308756	1	0.428571	1	0.368664	1	0.253456	1	1	1	0.230415	0.534562	1	0.165899	0.387097
HSA 229	HSA	229	0.297297	0.162162	0.207207	0.18018	0.414414	0.135135	0.0810811	0.162162	0.378378	0.153153	0.0810811	0.198198	0.27027	0.261261	0.135135	0.306306	0.216216	0.126126	0.18018	0.252252	0.153153	0.666667	0.162162	0.567568	0.504505	0.459459	0.216216	0.0990991	1	0.225225	1	0.333333	0.243243	0.594595	0.441441	0.414414	0.045045	1	0.108108	1	0.405405	0.0900901	0.585586	0.630631	0.405405	0.324324	0.594595
HSA 240	HSA	240	1	1	0.681081	0.464865	0.367568	0.610811	0.708108	0.378378	0.297297	0.210811	1	0.567568	0.562162	0.540541	0.0594595	0.281081	0.378378	1	0.772973	0.464865	0.432432	0.616216	0.027027	1	1	0.340541	0.0378378	0.0324324	1	0.248649	0.178378	0.264865	1	1	0.508108	0.421622	1	1	0.616216	0.243243	1	0.308108	0.12973	0.221622	0.102703	0.113514	1
HSA 241	HSA	241	0.00540541	0.124324	0.259459	0.313514	0.102703	0.254054	0.340541	0.378378	0.297297	0.313514	0.124324	0.232432	0.313514	0.389189	0.291892	1	0.12973	0.308108	0.210811	0.345946	0.816216	0.756757	0.189189	1	1	1	1	1	0.0648649	0.248649	0.297297	1	0.32973	1	0.508108	0.421622	0.140541	1	0.318919	1	0.248649	1	0.12973	0.0810811	0.535135	0.508108	0.275676
HSA 251	HSA	251	0.329787	1	0.351064	0.340426	0.12766	0.234043	0.223404	0.361702	1	0.329787	0.308511	0.202128	0.744681	0.265957	0.37234	0.12766	0.0106383	1	0.202128	0.329787	0.457447	0.180851	0.510638	1	1	0.329787	0.0425532	0.297872	1	1	0.5	0.329787	1	1	1	0.797872	1	1	0.234043	1	1	1	0.37234	0.585106	1	0.659574	1
HSA 252	HSA	252	0.27027	0.378378	0.12973	0.216216	0.367568	0.448649	0.210811	0.151351	0.145946	0.162162	0.367568	0.140541	0.102703	0.145946	0.421622	0.281081	0.378378	1	0.210811	0.0648649	0.432432	0.756757	1	0.264865	1	1	0.4	1	1	1	1	0.502703	1	1	0.291892	0.421622	1	0.216216	1	1	1	0.308108	1	0.524324	0.0162162	0.508108	1
HSA 268	HSA	268	0.417722	0.443038	0.367089	0.202532	1	0.405063	0.227848	0.253165	0.113924	0.113924	0.113924	0.455696	0.620253	0.253165	0.379747	0.64557	0.0506329	0.531646	0.35443	0.278481	0.0379747	0.164557	0.101266	1	1	1	0.35443	1	0.202532	1	1	0.683544	1	1	0.772152	0.759494	1	0.506329	0.759494	1	1	1	1	0.392405	0.443038	0.21519	0.189873
HSA 270	HSA	270	0.474684	0.208861	0.208861	0.196203	0.0253165	0.392405	0.341772	0.259494	0.373418	0.259494	0.531646	0.398734	0.221519	0.360759	0.462025	1	0.398734	0.0759494	0.487342	0.278481	0.493671	0.240506	0.632911	0.234177	1	0.43038	0.0759494	1	1	0.0949367	0.335443	1	0.278481	1	1	1	0.322785	1	1	0.259494	1	1	1	0.531646	1	0.14557	0.221519
HSA 274	HSA	274	1	0.208861	0.139241	0.278481	0.177215	0.392405	0.468354	0.0822785	0.21519	0.487342	0.246835	0.278481	0.613924	0.202532	0.582278	1	1	1	0.170886	0.0253165	0.392405	0.56962	0.221519	1	1	0.43038	0.0759494	1	0.227848	1	0.202532	1	0.278481	0.0886076	0.329114	0.101266	0.322785	1	0.139241	1	1	0.132911	1	0.588608	1	0.64557	0.221519
HSA 276	HSA	276	0.234177	0.208861	0.158228	0.28481	0.0253165	0.531646	0.183544	0.259494	0.544304	0.386076	0.0316456	0.14557	0.164557	0.227848	0.329114	1	1	0.702532	0.582278	0.310127	0.0632911	0.816456	0.632911	0.00632911	1	0.234177	0.493671	1	0.367089	1	0.0443038	1	1	1	1	1	1	1	0.550633	1	1	0.272152	1	0.202532	1	0.64557	0.221519
HSA 289	HSA	289	0.633333	0.55	0.166667	0.133333	0.1	0.166667	0.183333	0.216667	0.1	0.3	0.516667	0.1	0.3	0.166667	0.25	0.583333	1	0.283333	0.5	0.45	0.183333	0.0166667	0.333333	0.0333333	1	0.366667	0.4	0.283333	1	1	1	1	1	1	0.3	0.6	0.483333	1	1	1	0.316667	1	1	1	1	0.516667	0.0833333
HSA 311	HSA	311	0.536082	0.185567	0.340206	0.257732	0.381443	0.268041	0.0927835	0.391753	0.206186	0.175258	0.0206186	0.14433	0.216495	0.278351	0.0412371	0.226804	1	0.412371	0.206186	0.340206	0.443299	0.103093	1	1	0.0927835	0.216495	1	1	1	1	1	0.134021	0.175258	0.0103093	0.0927835	0.350515	1	1	0.28866	1	1	0.154639	1	0.0309278	1	0.185567	1
HSA CENTR 029	HSA CENTR	29	0.918367	0.816327	0.979592	0.979592	0.857143	0.979592	0.979592	0.326531	0.734694	0.979592	1	0.979592	0.755102	0.979592	0.979592	1	1	0.938776	0.857143	0.979592	1	0.979592	0.979592	1	0.979592	1	0.857143	1	1	1	1	1	0.979592	1	0.877551	1	1	1	1	0.938776	1	1	1	1	1	0.44898	0.755102
HSA CENTR 134	HSA CENTR	134	0.21875	0.3125	0.53125	0.40625	0.3125	0.375	0.28125	0.28125	0.5625	0.21875	0.15625	0.21875	0.28125	0.40625	0.4375	0.90625	0.40625	0.9375	0.84375	0.34375	0.46875	0.96875	0.96875	1	0.875	0.59375	0.3125	0.5	0.28125	0.3125	0.78125	0.96875	1	0.75	0.96875	0.75	0.96875	1	0.90625	0.9375	0.9375	0.6875	0.71875	1	0.71875	0.125	0.59375
HSA CENTR 159	HSA CENTR	159	0.6	0.833333	0.966667	0.966667	0.866667	0.933333	0.966667	1	0.466667	0.933333	0.833333	0.833333	0.7	0.966667	1	0.4	0.8	1	0.9	0.933333	1	0.966667	0.966667	0.333333	0.8	1	0.566667	1	0.966667	0.866667	1	1	0.966667	1	1	1	1	1	0.966667	1	0.933333	0.933333	1	0.933333	0.966667	0.866667	0.866667
HSA CENTR 172	HSA CENTR	172	0.714286	0.642857	0.857143	0.857143	0.75	0.857143	0.857143	0.857143	0.714286	0.857143	0.642857	0.857143	0.714286	0.857143	0.642857	0.571429	0.392857	0.892857	0.857143	0.857143	0.857143	0.857143	0.821429	0.678571	0.678571	0.428571	0.678571	0.607143	0.678571	0.714286	0.857143	1	0.75	0.785714	0.892857	0.821429	0.821429	1	0.821429	0.714286	0.821429	0.607143	0.678571	0.857143	0.785714	0.464286	0.678571
HSA CENTR 190	HSA CENTR	190	0.785714	0.571429	0.928571	0.928571	0.964286	0.785714	0.75	0.928571	0.178571	0.821429	0.178571	0.857143	0.892857	0.928571	0.892857	1	0.892857	0.678571	0.785714	0.964286	0.964286	0.964286	0.964286	0.107143	0.857143	0.857143	0.178571	0.714286	0.75	0.821429	0.535714	0.964286	0.5	1	0.964286	0.928571	0.964286	1	0.928571	0.785714	0.892857	0.714286	0.821429	0.964286	1	0.178571	0.892857
HSA CENTR 216	HSA CENTR	216	0.0676692	1	0.0526316	0.18797	0.120301	0.0150376	0.0150376	0.0827068	0.0300752	0.0977444	0.0451128	0.105263	0.0451128	0.0676692	0.0075188	1	1	0.0827068	0.0601504	0.172932	0.0977444	0.631579	0.864662	0.0451128	0.0676692		0.0827068	0.135338	0.0075188	0.56391	0.210526	0.353383	0.533835	0.609023	0.684211	0.360902	0.616541	1	0.631579	0.195489	1	1	0.571429	0.744361	0.578947	0.293233	0.233083
HSA CENTR 259	HSA CENTR	259	0.833333	0.888889	0.888889	0.888889	0.833333	0.888889	0.888889	0.888889	0.888889	0.888889	0.888889	0.888889	0.833333	0.888889	0.888889	0.666667	0.833333	0.888889	0.833333	0.888889	0.888889	0.888889	0.888889	1	0.888889	0.777778	0.722222	0.888889	0.888889	0.722222	0.777778	1	0.888889	0.722222	0.888889	0.888889	0.833333	1	0.888889	0.833333	0.888889	1	0.888889	0.888889	0.833333	0.111111	0.277778
HSA CENTR 264	HSA CENTR	264	0.474684	0.107595	0.727848	0.734177	1	0.841772	0.822785	0.632911	0.803797	0.848101	0.531646	0.803797	0.613924	0.78481	0.810127	1	1	0.379747	0.816456	0.683544	0.791139	0.873418	1	1	1	0.14557	0.493671	0.272152	0.227848	1	0.139241	0.481013	1	1	0.329114	1	0.107595	1	0.0253165	1	1	0.132911	0.240506	0.803797	0.21519	0.221519	1
HSA CENTR 279	HSA CENTR	279	0.666667	0.333333	0.974359	0.948718	0.333333	0.871795	0.666667	0.820513	0.282051	0.769231	1	0.871795	0.74359	0.974359	0.871795	0.74359	0.461538	0.717949	0.666667	0.820513	0.974359	0.974359	0.871795	1	0.692308	0.25641	0.179487	0.384615	1	0.692308	0.820513	0.74359	0.307692	0.717949	0.794872	0.794872	0.846154	0.794872	1	0.641026	0.512821	1	0.846154	0.923077	0.846154	0.153846	0.153846
HSA CENTR 295	HSA CENTR	295	0.846154	0.923077	0.923077	0.923077	0.769231	0.769231	0.769231	0.846154	0.769231	0.769231	0.692308	0.846154	0.846154	0.846154	0.846154	0.538462	0.307692	0.923077	0.846154	0.923077	0.923077	0.923077	0.692308	0.692308	0.538462	0.769231	0.384615	0.461538	0.615385	0.153846	0.692308	1	1	1	0.923077	0.769231	1	1	1	1	0.692308	1	1	0.923077	1	0.0769231	0.769231
HSA CENTR 303	HSA CENTR	303	0.769231	0.846154	1	1	1	0.923077	1	0.769231	0.769231	0.846154	0.384615	1	0.692308	1	1	1	1	0.923077	0.846154	0.769231	1	0.846154	0.692308	0.846154	0.307692	0.0769231	0.923077	0.461538	0.769231	0.615385	0.538462	0.846154	0.692308	1	0.615385	0.692308	1	0.769231	0.923077	0.692308	0.923077	0.769231	0.846154	0.769231	0.538462	0.692308	0.923077
MMU 004	MMU	4	0.534979	0.366255	0.611111	0.748971	1	0.465021	0.563786	0.349794	1	0.366255	1	0.652263	1	0.619342	0.522634	0.0329218	0.325103	0.166667	0.502058	0.660494	0.555556	0.0658436	0.615226	0.292181	1	1	1	1	1	1	0.185185	0.0226337	0.0308642	0.0123457	0.0164609	0.0123457	0.00205761	0.115226	0.286008	0.298354	0.351852	0.0864198	0.355967	0.415638	1	0.619342	0.31893
MMU 006	MMU	6	0.274194	0.435484	0.274194	0.290323	0.129032	0.241935	0.387097	0.483871	0.387097	0.435484	0.806452	0.451613	0.467742	0.403226	0.419355	0.0967742	0.580645	0.016129	0.0967742	0.290323	0.290323	0.532258	0.322581	0.145161	0.145161	0.306452	0.145161	0.645161	0.612903	0.0967742	0.758065	0.258065	0.758065	0.580645	0.33871	0.596774	0.548387	0.822581	0.903226	0.0806452	0.612903	0.66129	0.935484	0.0322581	0.435484	0.177419	0.0322581
MMU 007	MMU	7	1	1	0.701646	0.781893	1	0.641975	0.563786	0.853909	0.549383	0.872428	0.339506	0.547325	1	0.627572	0.475309	0.351852	0.325103	0.58642	0.502058	0.58642	0.555556	0.17284	0.248971	0.0925926	1	0.37037	0.411523	1	0.273663	0.0720165	0.341564	0.26749	1	0.290123	0.50823	0.561728	0.329218	1	1	0.139918	0.351852	1	1	0.792181	0.483539	0.0843621	1
MMU 019	MMU	19	0.534979	0.366255	0.0823045	0.0843621	0.106996	0.0576132	0.0288066	0.0288066	0.302469	0.0596708	0.339506	0.0658436	0.164609	0.063786	0.0699588	1	1	0.58642	0.300412	0.1893	0.090535	0.584362	0.615226	0.0925926	1	1	1	0.230453	1	1	0.452675	0.512346	1	1	1	1	1	1	1	1	1	1	0.213992	0.325103	1	1	1
MMU 021	MMU	21	0.534979	0.0205761	0.209877	0.203704	0.106996	0.179012	0.100823	0.306584	0.0823045	0.197531	0.339506	0.331276	0.549383	0.253086	0.037037	0.351852	0.325103	0.166667	0.0288066	0.063786	0.253086	0.876543	0.615226	1	0.00823045	0.37037	0.119342	0.0884774	0.273663	1	1	1	1	1	0.50823	1	1	1	1	1	1	1	0.355967	0.325103	0.483539	0.135802	0.0144033
MMU 023	MMU	23	0.219008	0.018595	0.0495868	0.0599174	1	0.169421	0.159091	0.165289	0.221074	0.163223	0.280992	0.0661157	0.0475207	0.053719	0.109504	1	1	0.235537	0.582645	0.22314	0.225207	0.303719	0.378099	1	1	1	1	1	1	1	1	1	1	1	1	0.681818	0.446281	0.289256	0.566116	1	1	1	1	0.613636	1	0.702479	1
MMU 026	MMU	26	0.219008	1	0.297521	0.380165	0.280992	0.320248	0.421488	0.900826	0.221074	0.667355	0.280992	0.442149	0.214876	0.402893	0.60124	1	0.39876	0.235537	0.301653	0.140496	0.342975	0.849174	0.378099	1	0.142562	0.0475207	0.11157	1	0.0392562	0.270661	1	1	1	0.380165	1	0.458678	1	1	0.566116	1	0.400826	1	1	0.613636	0.621901	0.237603	0.326446
MMU 030	MMU	30	0.0144628	0.018595	0.142562	0.0847107	0.0578512	0.0681818	0.053719	0.0227273	0.0971074	0.142562	1	0.0764463	0.495868	0.0743802	0.121901	1	1	0.0206612	0.072314	0.130165	0.0743802	0.359504	1	1	0.00619835	0.334711	1	0.252066	1	1	0.134298	0.35124	0.355372	0.0454545	1	0.458678	1	0.0557851	0.272727	1	1	0.367769	1	0.235537	1	1	1
MMU 036	MMU	36	1	1	0.849174	0.673554	1	0.5	0.867769	0.900826	1	0.667355	0.280992	0.770661	1	0.741736	0.818182	0.394628	0.0909091	1	0.793388	0.592975	0.671488	0.150826	0.657025	0.0847107	0.32438	1	0.415289	0.252066	1	1	0.334711	1	0.0371901	0.380165	0.303719	0.260331	0.177686	0.289256	0.566116	0.0826446	0.208678	0.194215	1	0.103306	0.35124	0.545455	1
MMU 037	MMU	37	1	1	0.909091	0.892562	0.280992	0.320248	0.367769	0.721074	1	0.545455	1	0.694215	1	0.640496	0.818182	0.394628	1	0.497934	0.582645	0.745868	0.671488	0.68595	1	0.328512	0.32438	1	0.415289	0.252066	0.243802	1	0.252066	0.35124	0.355372	0.380165	0.303719	0.681818	1	1	0.566116	0.179752	0.400826	0.00413223	1	0.671488	0.621901	0.332645	0.123967
MMU 038	MMU	38	0.520661	1	0.283058	0.309917	1	0.256198	0.367769	0.386364	1	0.367769	1	0.369835	0.214876	0.303719	0.642562	0.394628	0.39876	0.497934	0.421488	0.390496	0.46281	0.68595	0.214876	1	1	1	0.22314	1	1	0.270661	0.456612	0.35124	1	1	0.555785	0.681818	1	0.134298	1	1	0.400826	1	1	0.0826446	0.206612	0.237603	1
MMU 040	MMU	40	0.918033	1	0.754098	0.885246	0.721311	0.770492	0.819672	0.639344	0.836066	0.836066	1	0.95082	0.918033	0.852459	0.737705	0.0163934	0.540984	0.672131	0.885246	0.770492	0.885246	0.918033	0.672131	0.0327869	0.327869	0.114754	0.770492	0.52459	0.688525	0.147541	0.0819672	0.0983607	0.754098	0.819672	0.590164	0.508197	0.409836	0.852459	0.442623	0.0655738	0.311475	0.95082	0.639344	0.819672	0.491803	0.147541	0.0327869
MMU 045	MMU	45	0.521411	1	0.392947	0.267003	0.269521	0.586902	0.221662	0.503778	0.523929	0.143577	1	0.193955	0.211587	0.337531	0.171285	1	0.397985	0.0327456	0.302267	0.15869	0.105793	0.00755668	0.649874	0.0428212	0.312343	1	1	0.0201511	0.241814	1	0.413098	0.375315	0.161209	0.43073	0.324937	0.0856423	0.0730479	1	0.619647	1	0.209068	0.0806045	1	0.748111	1	0.559194	1
MMU 047	MMU	47	1	1	0.377834	0.463476	1	0.488665	0.672544	0.27204	1	0.561713	1	0.491184	1	0.622166	0.624685	1	1	1	0.81864	0.685139	0.88665	0.347607	0.070529	1	1	1	1	1	1	1	0.209068	0.375315	0.0428212	0.43073	0.0503778	1	1	0.319899	0.619647	1	0.209068	1	0.219144	0.566751	1	1	1
MMU 051	MMU	51	1	1	0.0957179	0.118388	0.0277078	0.196474	0.115869	0.0730479	0.523929	0.128463	0.0201511	0.138539	0.211587	0.0579345	0.143577	1	0.397985	0.229219	0.201511	0.0629723	0.0453401	0.561713	0.649874	0.38539	0.138539	1	1	1	1	1	1	1	0.0579345	0.43073	0.178841	1	0.178841	1	0.148615	1	1	1	1	0.0251889	0.183879	0.75063	1
MMU 054	MMU	54	0.521411	1	0.27204	0.206549	0.269521	0.586902	0.304786	0.503778	1	0.120907	0.297229	0.168766	0.211587	0.110831	0.24937	0.382872	1	0.483627	0.448363	0.455919	0.476071	0.72796	0.649874	1	1	1	1	1	1	1	1	1	0.508816	1	0.722922	1	1	1	1	1	1	1	1	0.654912	1	0.75063	1
MMU 056	MMU	56	0.521411	1	0.292191	0.31738	1	0.488665	0.586902	1	0.523929	0.798489	1	0.632242	1	0.365239	0.171285	0.105793	1	1	0.448363	0.574307	0.664987	0.664987	0.332494	1	1	1	1	1	1	1	1	1	0.508816	1	0.108312	0.277078	1	1	0.619647	1	1	1	0.435768	1	1	0.559194	1
MMU 061	MMU	61	0.521411	1	0.866499	0.732997	1	0.488665	0.420655	0.350126	1	0.884131	1	0.843829	1	0.798489	0.72796	0.382872	0.397985	1	1	0.455919	0.88665	0.292191	1	0.38539	0.312343	1	0.392947	0.229219	1	0.0806045	0.0302267	0.375315	0.508816	1	0.178841	0.435768	0.178841	1	0.322418	0.168766	0.415617	1	0.0251889	0.566751	0.322418	0.352645	0.392947
MMU 062	MMU	62	1	0.0957179	0.292191	0.347607	1	0.163728	0.304786	0.27204	1	0.128463	1	0.259446	0.460957	0.302267	0.171285	1	1	1	0.0604534	0.123426	0.148615	0.410579	1	0.0125945	0.138539	0.327456	0.392947	1	1	0.0806045	1	0.375315	1	1	0.722922	1	1	1	1	1	1	1	1	0.471033	0.183879	1	1
MMU 063	MMU	63	1	1	0.596977	0.866499	0.269521	0.586902	0.460957	0.503778	1	0.695214	1	0.760705	1	0.740554	0.72796	0.382872	1	1	0.448363	1	0.664987	0.292191	0.070529	1	1	1	0.206549	1	1	1	1	1	0.279597	1	0.468514	0.277078	1	1	1	1	0.0251889	0.0806045	0.435768	0.259446	1	1	1
MMU 064	MMU	64	0.742424	0.479798	0.560606	0.505051	0.0707071	0.146465	0.131313	0.358586	0.227273	0.0757576	0.030303	0.0909091	0.424242	0.287879	0.191919	0.641414	0.282828	1	0.388889	0.742424	0.545455	0.585859	0.419192	0.020202	1	0.530303	1	1	0.444444	1	0.0808081	0.858586	0.474747	1	0.757576	0.707071	0.20202	0.111111	0.409091	0.0757576	0.222222	0.621212	0.10101	0.727273	0.106061	0.484848	0.29798
MMU 065	MMU	65	1	1	0.292191	0.0629723	1	0.0201511	0.093199	0.214106	0.211587	0.128463	1	0.0201511	0.460957	0.173804	0.093199	1	0.397985	1	0.448363	0.186398	0.206549	0.347607	1	0.156171	0.312343	0.0403023	0.093199	0.0780856	0.241814	1	0.302267	1	0.508816	0.43073	0.722922	0.647355	0.428212	0.00251889	1	1	1	1	1	0.566751	0.0251889	1	1
MMU 066	MMU	66	1	0.328947	0.134211	0.144737	1	0.134211	0.2	0.0368421	0.205263	0.244737	1	0.386842	0.418421	0.2	0.107895	1	1	1	0.255263	0.255263	0.0684211	0.944737	0.331579	1	1	1	0.226316	1	1	1	1	1	0.426316	1	1	1	1	1	1	0.518421	1	0.465789	1	0.631579	1	0.205263	0.168421
MMU 067	MMU	67	0.515789	0.102632	0.386842	0.192105	0.0447368	0.557895	0.136842	0.468421	0.542105	0.110526	0.0368421	0.0868421	0.418421	0.163158	0.718421	0.392105	0.128947	1	0.389474	0.255263	0.439474	0.531579	1	0.171053	1	0.0184211	1	1	1	0.142105	0.421053	1	0.157895	0.463158	0.352632	0.463158	0.168421	1	0.563158	1	0.292105	0.465789	0.463158	0.631579	0.265789	0.626316	1
MMU 075	MMU	75	1	1	0.231579	0.276316	1	0.260526	0.0921053	0.468421	0.542105	0.413158	1	0.323684	0.418421	0.139474	0.205263	0.392105	1	0.0815789	0.255263	0.505263	0.439474	0.210526	0.331579	0.45	1	0.131579	1	0.236842	1	1	1	0.363158	0.426316	1	1	0.723684	0.45	0.326316	1	1	1	0.465789	0.463158	0.0236842	1	0.205263	0.25
MMU 076	MMU	76	0.176316	1	0.502632	0.507895	1	0.952632	0.328947	0.65	0.542105	0.513158	1	0.576316	1	0.665789	0.463158	0.392105	0.128947	0.473684	0.55	0.671053	0.626316	0.623684	0.136842	1	0.352632	0.342105	0.426316	0.0710526	1	0.352632	0.315789	1	1	0.463158	0.644737	0.463158	0.45	1	1	1	0.292105	1	0.463158	0.0894737	0.523684	0.626316	0.25
MMU 078	MMU	78	0.176316	0.328947	0.307895	0.192105	1	0.134211	0.489474	0.328947	0.0868421	0.202632	0.257895	0.247368	0.418421	0.2	0.205263	0.0236842	0.434211	0.473684	0.171053	0.163158	0.107895	0.0473684	0.136842	1	1	1	1	0.0289474	1	0.0394737	0.115789	0.634211	0.157895	0.0236842	0.644737	0.723684	0.0184211	0.147368	0.563158	1	0.521053	0.465789	0.463158	0.178947	1	0.789474	1
MMU 079	MMU	79	1	1	0.255263	0.178947	1	0.260526	0.947368	0.328947	0.205263	0.871053	1	0.323684	1	0.352632	0.657895	1	0.434211	0.0815789	0.805263	0.123684	0.0684211	0.531579	0.584211	1	1	0.342105	0.102632	1	1	0.142105	1	0.363158	0.426316	1	1	1	1	1	0.278947	1	0.139474	0.265789	1	0.328947	0.0421053	0.152632	1
MMU 083	MMU	83	1	1	0.958101	0.935754	0.296089	0.606145	0.662011	0.243017	1	0.662011	1	0.751397	1	0.955307	0.662011	0.410615	1	1	0.821229	0.907821	0.843575	0.622905	1	1	0.27095	1	1	1	1	1	0.162011	0.377095	1	1	1	1	0.145251	1	1	0.385475	0.25419	1	0.134078	0.603352	0.567039	0.136872	1
MMU 087	MMU	87	0.46648	1	0.251397	0.284916	1	0.159218	0.365922	0.181564	1	0.798883	1	0.416201	1	0.290503	0.273743	0.410615	0.449721	0.22905	0.371508	0.284916	1	0.832402	0.167598	0.117318	1	0.324022	1	0.22905	1	0.00558659	1	0.673184	0.405028	0.444134	1	0.27933	0.385475	0.307263	0.0977654	0.385475	1	0.379888	0.405028	0.810056	0.301676	0.608939	1
MMU 088	MMU	88	0.46648	1	0.223464	0.223464	1	0.796089	0.662011	0.896648	0.555866	0.307263	0.075419	0.455307	1	0.259777	0.756983	1	0.027933	0.502793	0.0223464	0.148045	0.282123	0.896648	1	1	1	0.324022	0.167598	1	1	1	0.276536	0.673184	1	0.0670391	0.628492	1	1	1	1	0.385475	1	0.379888	0.405028	0.108939	0.175978	0.201117	0.410615
MMU 089	MMU	89	0.46648	1	0.717877	0.648045	1	0.960894	0.662011	0.896648	0.555866	0.893855	1	0.751397	1	0.715084	0.539106	1	1	1	0.371508	0.907821	0.636872	0.896648	0.351955	1	1	1	0.385475	1	1	1	1	0.170391	1	0.0251397	0.189944	0.455307	0.385475	1	1	1	1	1	0.134078	0.167598	0.567039	0.452514	1
MMU 091	MMU	91	1	0.0027933	0.0558659	0.0921788	0.0307263	0.0558659	0.128492	0.243017	0.555866	0.212291	1	0.293296	0.427374	0.189944	0.399441	1	0.449721	0.0893855	0.0027933	0.148045	0.444134	0.622905	0.664804	0.346369	1	0.0167598	1	0.22905	0.243017	1	1	1	1	1	0.628492	1	1	1	0.343575	1	1	1	0.405028	0.0558659	0.567039	0.452514	0.410615
MMU 093	MMU	93	0.184358	1	0.122905	0.304469	0.296089	0.290503	0.198324	0.243017	1	0.114525	1	0.273743	0.201117	0.170391	0.142458	0.410615	0.449721	0.22905	0.106145	0.335196	0.192737	0.832402	1	1	1	1	0.385475	0.22905	1	0.293296	0.162011	0.0726257	0.405028	1	1	0.675978	0.385475	0.307263	0.162011	1	0.0335196	1	0.25419	0.0726257	0.175978	0.27933	0.075419
MMU 095	MMU	95	0.983607	0.737705	0.737705	0.540984	0.606557	0.639344	0.52459	0.147541	0.639344	0.42623	0.803279	0.606557	0.688525	0.508197	0.836066	0.901639	0.721311	0.95082	0.557377	0.540984	0.459016	0.557377	0.672131	0.868852	0.836066	0.655738	0.344262	1	1	1	0.622951	0.327869	0.360656	0.901639	0.786885	0.639344	0.163934	1	0.721311	0.754098	0.901639	0.557377	0.639344	0.622951	0.180328	0.655738	0.47541
MMU 096	MMU	96	0.0865922	1	0.905028	0.648045	1	0.606145	0.502793	0.709497	1	0.798883	0.256983	0.832402	1	0.815642	0.662011	1	1	1	0.371508	0.284916	0.843575	0.0027933	1	1	1	1	0.385475	1	1	0.293296	1	0.673184	1	1	1	0.675978	1	0.307263	1	1	1	0.379888	0.25419	1	1	0.0726257	1
MMU 097	MMU	97	1	0.337989	0.117318	0.223464	1	0.290503	0.145251	0.709497	0.27095	0.27095	0.256983	0.203911	0.201117	0.212291	0.49162	1	0.117318	0.22905	0.371508	0.148045	0.0893855	0.0251397	0.664804	0.346369	1	0.324022	1	1	1	1	1	1	0.405028	1	0.351955	0.455307	1	0.145251	1	0.385475	1	0.23743	0.25419	1	0.567039	0.201117	0.256983
MMU 098	MMU	98	1	0.0335196	0.0865922	0.0251397	1	0.0642458	0.100559	0.0391061	0.122905	0.0977654	0.256983	0.203911	0.427374	0.0810056	0.114525	0.410615	1	0.0363128	0.106145	0.0726257	0.0893855	0.0865922	0.351955	0.346369	0.27095	1	1	1	1	0.293296	1	0.673184	1	1	1	1	1	1	0.0977654	1	0.452514	1	1	1	1	0.452514	1
MMU 100	MMU	100	1	0.337989	0.215084	0.184358	0.296089	0.231844	0.167598	0.111732	0.555866	0.307263	0.256983	0.0223464	0.201117	0.111732	0.273743	1	1	0.502793	0.26257	0.284916	0.148045	0.265363	0.664804	1	1	0.324022	0.385475	0.22905	0.243017	1	1	1	1	0.444134	0.628492	0.150838	0.145251	1	0.343575	1	1	1	1	1	1	0.793296	1
MMU 101	MMU	101	1	0.0335196	0.0949721	0.0949721	0.296089	0.402235	0.268156	0.709497	0.27095	0.240223	0.256983	0.136872	0.427374	0.156425	0.103352	0.00837989	1	0.22905	0.0782123	0.0363128	0.282123	0.622905	0.351955	0.346369	1	1	1	1	1	1	1	1	0.405028	0.444134	0.628492	0.150838	1	0.0642458	1	1	1	1	1	0.416201	1	1	1
MMU 105	MMU	105	1	1	0.501475	0.20944	0.306785	0.542773	0.265487	0.132743	0.221239	0.20649	0.336283	0.297935	0.483776	0.324484	0.253687	0.40708	1	0.483776	0.415929	0.442478	0.651917	0.0855457	0.699115	0.0235988	0.300885	1	0.182891	1	0.277286	0.389381	1	1	1	0.351032	0.300885	0.427729	1	1	0.0619469	1	0.0412979	1	0.448378	0.719764	0.115044	0.778761	1
MMU 106	MMU	106	0.584071	0.359882	0.501475	0.820059	1	0.454277	0.333333	0.132743	0.516224	0.147493	0.336283	0.362832	1	0.324484	0.126844	1	0.445428	0.19764	0.575221	0.442478	0.138643	0.504425	1	0.0176991	0.300885	1	1	0.215339	0.277286	1	1	0.589971	1	1	1	0.678466	1	0.280236	0.584071	1	0.40708	0.410029	1	0.60177	1	0.0943953	1
MMU 109	MMU	109	0.241888	1	0.474926	0.699115	1	0.454277	0.333333	0.551622	0.079646	0.221239	1	0.439528	0.218289	0.333333	0.855457	1	1	1	0.415929	0.557522	0.277286	0.103245	0.0560472	1	1	1	0.39233	1	1	1	1	0.0560472	0.0412979	0.0471976	0.0265487	0.0324484	1	1	0.584071	1	0.40708	1	0.123894	0.40708	0.59587	0.587021	1
MMU 111	MMU	111	0.83432	1	0.946746	0.656805	0.508876	0.727811	0.704142	0.816568	0.242604	0.863905	1	0.769231	0.491124	0.923077	0.431953	0.627219	1	0.698225	0.692308	0.946746	0.763314	0.828402	0.278107	0.390533	1	1	0.633136	0.195266	0.473373	0.142012	0.710059	0.597633	0.260355	0.307692	0.810651	0.390533	1	0.254438	0.846154	0.213018	0.639053	1	1	0.538462	0.633136	0.414201	0.159763
MMU 113	MMU	113	0.241888	1	0.640118	0.820059	1	0.386431	0.831858	0.905605	0.516224	0.79351	1	0.728614	1	0.837758	0.448378	0.40708	0.445428	0.483776	0.784661	0.911504	0.864307	0.0589971	0.117994	0.40118	1	1	0.182891	1	1	1	0.439528	0.179941	1	1	1	0.253687	0.40118	0.0442478	0.141593	1	1	1	1	0.241888	1	0.587021	0.0501475
MMU 115	MMU	115	0.00294985	0.0471976	0.0471976	0.0619469	0.306785	0.0648968	0.00884956	0.0235988	0.00884956	0.020649	0.00589971	0.00589971	0.103245	0.00589971	0.0560472	0.40708	0.112094	0.0737463	0.218289	0.0117994	0.0471976	0.182891	0.699115	0.19469	0.300885	0.0294985	1	1	0.106195	1	1	1	1	1	1	1	1	1	1	0.436578	1	1	0.448378	0.0324484	0.59587	0.221239	0.389381
MMU 117	MMU	117	0.83432	1	0.692308	0.83432	0.147929	0.923077	0.91716	0.816568	0.242604	0.863905	1	0.91716	1	0.881657	0.976331	0.627219	0.710059	0.43787	1	0.757396	0.639053	0.656805	0.852071	0.390533	0.130178	0.12426	1	1	0.106509	0.0414201	0.189349	0.266272	0.550296	0.307692	0.810651	0.550296	0.609467	1	0.568047	0.668639	0.218935	0.408284	0.0591716	0.278107	0.289941	0.532544	0.420118
MMU 118	MMU	118	0.241888	1	0.418879	0.498525	0.306785	0.454277	0.675516	0.551622	0.516224	0.454277	1	0.867257	1	0.640118	0.905605	1	1	0.483776	0.327434	0.303835	0.492625	0.410029	0.244838	1	1	1	0.39233	1	1	1	1	0.589971	0.321534	1	0.589971	0.427729	0.141593	0.120944	0.584071	1	0.0943953	0.410029	0.448378	0.0737463	0.327434	0.445428	0.0825959
MMU 119	MMU	119	0.241888	1	0.327434	0.40118	1	0.775811	0.619469	0.386431	1	0.566372	1	0.504425	1	0.551622	0.253687	1	1	0.19764	0.575221	0.359882	0.20059	0.504425	0.427729	0.40118	1	0.0648968	1	1	0.0471976	0.389381	0.20354	0.336283	0.100295	1	1	1	0.40118	1	1	1	0.40708	0.410029	1	0.0117994	0.59587	0.445428	1
MMU 120	MMU	120	1	1	0.501475	0.820059	1	0.454277	0.761062	0.764012	0.516224	0.79351	0.336283	0.439528	1	0.640118	0.471976	1	1	0.483776	0.784661	0.442478	0.651917	0.410029	0.427729	0.40118	1	1	0.39233	1	1	1	0.250737	0.336283	1	1	0.589971	0.678466	0.40118	1	0.141593	0.20354	0.221239	1	0.448378	0.185841	1	0.445428	1
MMU 123	MMU	123	0.241888	0.359882	0.224189	0.250737	0.306785	0.247788	0.333333	0.386431	0.516224	0.283186	1	0.362832	0.218289	0.342183	0.39823	1	0.112094	0.19764	0.327434	0.227139	0.277286	0.920354	0.427729	1	0.0619469	0.171091	0.0560472	0.215339	1	0.389381	0.439528	1	0.100295	1	0.300885	0.253687	0.40118	0.120944	0.306785	0.0766962	0.40708	0.410029	0.253687	0.40708	0.327434	0.221239	1
MMU 124	MMU	124	1	0.0471976	0.743363	0.663717	0.0383481	0.454277	0.548673	0.262537	1	0.566372	0.336283	0.504425	0.483776	0.542773	0.905605	1	1	0.19764	0.575221	0.710914	0.864307	0.159292	1	1	0.129794	0.171091	0.0560472	1	0.277286	0.389381	1	0.589971	1	1	0.589971	1	1	1	0.584071	0.20354	1	1	1	0.831858	0.0560472	1	1
MMU 126	MMU	126	1	1	0.665605	0.735669	1	0.636943	0.207006	0.566879	0.576433	0.299363	1	0.535032	1	0.643312	0.229299	1	1	0.0987261	0.617834	0.442675	0.378981	0.815287	1	0.359873	0.0700637	0.044586	1	0.124204	0.321656	1	0.455414	0.312102	1	1	0.156051	0.022293	1	1	0.496815	1	0.398089	1	0.401274	0.60828	1	0.767516	0.0477707
MMU 129	MMU	129	0.563694	0.149682	0.165605	0.197452	1	0.140127	0.165605	0.171975	0.576433	0.159236	1	0.356688	1	0.267516	0.127389	1	0.464968	0.232484	0.0573248	0.302548	0.0796178	0.89172	1	0.359873	1	1	1	1	0.321656	0.00636943	0.242038	0.312102	1	1	1	0.00318471	1	1	1	0.382166	1	1	1	0.0382166	0.0828025	0.16242	1
MMU 130	MMU	130	0.563694	0.404459	0.356688	0.359873	1	0.767516	0.305732	0.292994	1	0.509554	1	0.235669	1	0.27707	0.984076	1	1	1	0.289809	0.152866	0.847134	0.89172	1	1	0.152866	1	1	1	0.044586	0.264331	1	0.312102	1	1	1	1	0.375796	1	1	1	1	1	1	0.426752	0.33758	0.605096	1
MMU 132	MMU	132	0.0636943	1	0.165605	0.181529	0.318471	0.56051	0.242038	0.156051	0.121019	0.210191	0.0764331	0.178344	0.292994	0.194268	0.366242	0.111465	0.464968	0.509554	0.289809	0.140127	0.111465	0.547771	0.340764	0.359873	0.0700637	1	0.105096	1	0.165605	1	1	0.585987	1	1	1	0.404459	0.375796	1	1	0.382166	0.213376	1	0.229299	0.713376	0.0828025	0.0509554	1
MMU 141	MMU	141	0.273885	0.0286624	0.267516	0.191083	1	0.0605096	0.11465	0.140127	0.251592	0.257962	1	0.191083	0.200637	0.213376	0.181529	1	1	0.509554	0.847134	0.280255	0.264331	0.716561	1	1	0.334395	1	0.468153	1	0.321656	0.264331	0.455414	1	0.00955414	1	0.589172	0.61465	1	1	0.496815	0.382166	1	0.16242	1	0.88535	1	0.16242	1
MMU 143	MMU	143	0.273885	1	0.152866	0.270701	0.318471	0.407643	0.264331	0.232484	0.576433	0.210191	1	0.213376	0.200637	0.216561	0.286624	0.369427	0.464968	0.509554	0.0828025	0.302548	0.66242	0.207006	0.0414013	0.359873	1	0.130573	0.245223	0.27707	1	1	1	0.312102	1	0.149682	1	0.238854	1	1	0.496815	1	1	1	0.229299	0.089172	1	0.605096	1
MMU 144	MMU	144	1	1	0.382166	0.312102	1	0.850318	0.324841	0.898089	1	0.356688	0.312102	0.334395	0.519108	0.347134	0.455414	0.111465	0.133758	0.0541401	0.207006	0.369427	0.5	0.308917	0.0414013	0.359873	1	1	1	0.124204	1	1	0.347134	0.312102	0.00318471	0.149682	0.156051	0.238854	1	0.280255	0.00636943	1	1	0.388535	1	1	0.22293	1	1
MMU 146	MMU	146	0.273885	0.404459	0.429936	0.474522	1	0.461783	0.503185	0.347134	0.576433	0.356688	0.312102	0.563694	0.200637	0.525478	0.544586	1	1	0.232484	1	0.442675	0.5	0.815287	1	1	0.152866	0.308917	0.468153	1	0.165605	0.264331	1	0.312102	1	0.149682	0.589172	0.404459	1	0.136943	0.257962	0.181529	0.398089	1	1	0.426752	0.121019	0.324841	0.340764
MMU 148	MMU	148	1	1	0.286624	0.474522	1	0.56051	0.458599	0.347134	1	0.907643	1	0.621019	0.292994	0.480892	0.455414	1	1	1	0.474522	0.280255	0.378981	0.815287	0.340764	1	1	1	1	1	1	1	0.184713	0.00955414	1	0.149682	0.312102	0.61465	0.101911	1	0.257962	1	1	1	1	0.808917	1	0.449045	0.197452
MMU 149	MMU	149	0.273885	0.149682	0.254777	0.238854	1	0.56051	0.22293	0.0987261	1	0.130573	0.0764331	0.191083	0.200637	0.213376	0.308917	1	1	1	0.0573248	0.280255	0.5	0.39172	1	1	0.152866	0.130573	1	1	0.0796178	1	1	0.585987	1	1	1	1	1	1	1	1	1	0.388535	0.401274	0.808917	1	0.767516	1
MMU 151	MMU	151	0.0758621	0.0896552	0.313793	0.306897	0.0862069	0.375862	0.148276	0.213793	0.517241	0.148276	1	0.234483	0.103448	0.210345	0.444828	1	1	0.503448	0.610345	0.334483	0.686207	0.596552	0.682759	0.12069	1	0.175862	1	1	1	0.134483	1	0.637931	0.42069	0.155172	0.596552	0.693103	0.12069	0.306897	1	1	0.455172	1	0.241379	0.458621	0.575862	0.344828	0.293103
MMU 154	MMU	154	1	0.310345	0.5	0.496552	1	0.3	0.206897	0.155172	0.517241	0.244828	1	0.362069	0.5	0.248276	0.113793	1	1	1	0.382759	0.248276	0.175862	0.703448	0.393103	1	0.351724	1	0.262069	0.0517241	0.0413793	0.389655	1	0.637931	1	0.424138	0.103448	0.444828	1	0.306897	0.286207	0.168966	0.455172	1	0.434483	0.372414	0.196552	0.0137931	0.0206897
MMU 156	MMU	156	0.424658	1	0.547945	0.452055	0.5	0.760274	0.650685	0.636986	0.746575	0.568493	1	0.69863	1	0.356164	0.773973	1	0.630137	0.472603	0.486301	0.69863	0.445205	0.363014	0.232877	1	0.568493	0.383562	0.143836	0.479452	0.00684932	0.623288	0.369863	0.205479	0.178082	0.143836	0.205479	0.0479452	0.657534	1	0.369863	0.0410959	0.0821918	0.410959	0.226027	0.835616	0.0547945	0.808219	1
MMU 160	MMU	160	0.517241	1	0.903448	0.724138	0.293103	0.82069	0.910345	0.413793	1	0.551724	0.27931	0.703448	1	0.748276	0.306897	1	0.424138	1	0.806897	0.906897	0.686207	0.596552	1	0.12069	0.351724	1	1	1	0.272414	1	0.193103	0.210345	0.158621	0.0413793	0.362069	1	0.406897	1	0.286207	0.4	0.237931	1	0.241379	0.855172	0.313793	0.444828	0.155172
MMU 162	MMU	162	0.743243	0.716216	0.72973	0.783784	0.432432	0.878378	0.959459	0.891892	0.756757	0.783784	0.702703	0.837838	0.472973	0.783784	0.864865	0.189189	0.594595	0.581081	0.608108	0.77027	0.581081	0.635135	0.0405405	0.567568	0.0540541	0.418919	0.621622	0.27027	0.27027	0.0675676	0.540541	0.351351	0.837838	0.0540541	0.283784	0.378378	0.405405	0.513514	0.662162	0.0810811	0.608108	1	0.567568	0.472973	0.837838	0.148649	0.351351
MMU 163	MMU	163	1	0.0896552	0.175862	0.172414	0.293103	0.3	0.47931	0.0758621	0.517241	0.458621	0.27931	0.182759	1	0.272414	0.306897	1	1	0.503448	0.382759	0.275862	0.175862	0.306897	0.393103	0.351724	0.351724	1	0.262069	1	1	0.134483	1	0.0965517	1	0.155172	1	0.268966	1	1	1	0.168966	1	0.203448	0.241379	0.144828	0.196552	0.755172	1
MMU 165	MMU	165	1	0.310345	0.237931	0.575862	1	0.927586	0.686207	0.037931	1	0.458621	1	0.62069	1	0.610345	0.92069	1	1	1	0.382759	0.57931	0.686207	0.506897	1	1	1	1	0.106897	0.268966	1	0.134483	1	1	1	0.424138	0.596552	1	1	0.306897	0.286207	0.4	0.237931	1	1	0.651724	1	0.755172	1
MMU 166	MMU	166	0.517241	1	0.396552	0.472414	1	0.3	0.324138	0.731034	1	0.551724	1	0.5	0.5	0.351724	0.624138	0.00689655	1	1	0.275862	0.389655	0.382759	0.210345	0.682759	0.12069	1	1	0.262069	1	1	1	0.52069	0.210345	0.42069	0.155172	1	0.268966	0.406897	1	0.286207	1	1	0.403448	0.0344828	0.372414	0.313793	0.444828	1
MMU 169	MMU	169	0.0335821	1	0.0223881	0.0447761	0.0746269	0.0671642	0.0522388	0.0932836	0.537313	0.0223881	0.279851	0.0485075	0.0410448	0.0149254	0.0820896	0.38806	0.0298507	0.455224	0.108209	0.0186567	0.0783582	0.481343	1	1	1	0.302239	1	0.25	1	0.0335821	0.272388	0.462687	1		0.350746	0.597015	1	1	0.261194	1	1	1	1	0.406716	0.570896	0.66791	0.0261194
MMU 170	MMU	170	1	0.33209	0.529851	0.294776	0.298507	0.0820896	0.279851	0.675373	0.25	0.570896	1	0.660448	1	0.578358	0.197761	1	1	1	0.593284	0.705224	0.615672	0.380597	0.0261194	0.283582	1	1	1	1	1	0.313433	0.175373	0.462687	1	0.104478	0.216418	0.597015	0.328358	1	0.261194	1	1	1	1	0.529851	0.570896	0.66791	1
MMU 175	MMU	175	0.0425532	0.510638	0.234043	0.191489	0.0212766	0.0425532	0.0851064	0.106383	0.319149	0.148936	0.361702	0.106383	0.191489	0.170213	0.0638298	0.723404	0.787234	0.212766	0.319149	0.319149	0.446809	0.468085	0.340426	0.361702	0.404255	0.106383	0.425532	0.404255	0.0851064	0.510638	0.382979	0.787234	1	0.468085	0.340426	0.744681	0.319149	0.531915	0.787234	0.659574	0.425532	0.659574	0.340426	0.531915	0.574468	0.0851064	0.0638298
MMU 176	MMU	176	0.0335821	0.33209	0.264925	0.156716	0.0746269	0.205224	0.164179	0.328358	0.25	0.272388	0.279851	0.205224	0.238806	0.294776	0.264925	1	0.115672	0.197761	0.156716	0.235075	0.440299	0.701493	1	0.0634328	0.287313	0.011194	0.373134	0.25	0.0970149	0.0858209	1	1	1	1	1	1	0.328358	1	1	1	1	0.100746	0.291045	1	1	0.156716	1
MMU 179	MMU	179	0.242537	1	0.376866	0.451493	1	0.488806	0.511194	0.809701	0.25	0.570896	1	0.55597	0.238806	0.481343	0.597015	1	0.369403	0.455224	0.436567	0.343284	0.783582	0.141791	0.253731	1	1	0.302239	0.201493	1	1	1	0.272388	0.126866	0.104478	1	0.0298507	0.402985	0.328358	1	0.261194	1	0.335821	0.369403	1	0.697761	0.365672	0.384328	1
MMU 181	MMU	181	0.123134	0.33209	0.190299	0.216418	0.298507	0.429104	0.395522	0.541045	0.25	0.570896	1	0.30597	0.238806	0.272388	0.44403	1	0.369403	0.0932836	0.593284	0.38806	0.440299	0.119403	0.570896	1	1	1	0.373134	0.108209	1	1	0.350746	0.242537	0.104478	1	0.608209	0.402985	0.328358	1	0.466418	1	1	0.212687	1	0.25	0.365672	0.526119	1
MMU 182	MMU	182	0.687023	0.290076	0.0763359	0.137405	0.221374	0.19084	0.19084	0.129771	0.480916	0.19084	0.198473	0.160305	0.290076	0.0992366	0.122137	0.641221	1	0.160305	0.0916031	0.122137	0.0839695	0.381679	0.160305	1	0.267176	0.51145	0.381679	1	0.251908	0.51145	1	0.48855	1	0.503817	1	0.389313	0.259542	1	0.312977	0.312977	1	1	0.343511	0.10687	0.59542	0.770992	1
MMU 192	MMU	192	0.0149813	0.378277	0.617978	0.490637	0.340824	0.329588	0.397004	0.404494	0.59176	0.168539	0.329588	0.322097	0.161049	0.449438	0.11985	0.374532	1	0.535581	0.0861423	0.681648	0.348315	0.576779	1	0.101124	1	0.333333	1	1	1	0.123596	1	0.625468	1	0.344569	0.617978	0.209738	1	1	1	1	0.220974	0.2397	0.0149813	0.0374532	0.337079	0.0898876	1
MMU 194	MMU	194	1	1	0.486891	0.76779	0.340824	0.651685	0.771536	0.955056	1	0.966292	1	0.88764	1	0.820225	0.640449	0.0149813	1	0.535581	0.850187	0.363296	0.891386	0.292135	1	1	0.116105	0.0636704	1	0.127341	1	0.123596	0.262172	0.625468	1	1	0.617978	0.700375	1	1	1	1	0.220974	1	0.385768	0.17603	1	0.70412	0.149813
MMU 196	MMU	196	0.558052	1	0.0674157	0.0337079	0.340824	0.149813	0.123596	0.228464	0.59176	0.202247	0.329588	0.127341	0.0861423	0.11985	0.0524345	0.374532	1	0.0337079	0.0449438	0.168539	0.157303	0.752809	0.322097	1	1	0.333333	0.348315	1	0.307116	1	1	1	1	1	1	1	1	1	1	1	1	1	1	0.558052	1	0.168539	0.0561798
MMU 197	MMU	197	0.0814815	0.133333	0.444444	0.414815	0.0962963	0.785185	0.414815	0.318519	0.585185	0.340741	1	0.562963	0.0518519	0.392593	0.185185	1	1	0.325926	0.77037	0.311111	0.340741	0.822222	0.844444	1	0.0888889	1	0.562963	1	0.496296	0.0666667	1	0.222222	0.311111	1	1	0.703704	1	0.251852	1	1	0.148148	0.437037	1	0.296296	1	0.125926	0.0518519
MMU 203	MMU	203	0.120755	1	0.298113	0.4	1	0.384906	0.256604	0.709434	0.215094	0.29434	1	0.271698	1	0.184906	0.615094	0.369811	0.418868	1	0.14717	0.177358	1	0.415094	1	1	0.143396	1	1	0.101887	1	0.256604	1	1	0.366038	1	0.618868	0.471698	1	1	1	1	1	0.0792453	0.162264	0.430189	1	0.166038	0.00754717
MMU 208	MMU	208	1	0.109434	0.373585	0.29434	0.0943396	0.475472	0.501887	0.566038	1	0.70566	1	0.950943	0.090566	0.373585	0.320755	1	1	1	0.313208	0.366038	0.113208	0.950943	0.162264	1	1	1	1	1	1	1	0.279245	0.607547	1	0.377358	1	1	1	1	0.301887	1	0.230189	1	0.381132	0.656604	1	0.441509	1
MMU 214	MMU	214	0.29434	0.150943	0.211321	0.230189	0.358491	0.10566	0.2	0.169811	1	0.090566	1	0.249057	0.116981	0.275472	0.14717	1	0.396226	1	0.177358	0.403774	0.373585	0.169811	0.150943	1	1	0.162264	1	1	1	1	0.0867925	1	1	1	1	0.637736	1	0.298113	1	1	1	1	1	0.728302	1	0.14717	0.267925
MMU 215	MMU	215	0.24812	0.075188	0.315789	0.278195	0.263158	0.233083	0.345865	0.150376	0.548872	0.203008	0.0451128	0.142857	0.0676692	0.24812	0.338346	1	0.0902256	0.526316	0.203008	0.24812	0.609023	0.962406	0.661654	0.0451128	0.0225564	0.180451	0.0827068	0.263158	1	1	1	0.744361	0.533835	0.609023	0.684211	0.834586	0.616541	1	1	1	0.398496	1	0.571429	0.894737	0.270677	0.0150376	0.473684
MMU 220	MMU	220	0.29434	0.426415	0.192453	0.316981	1	0.603774	0.332075	0.483019	0.313208	0.233962	0.369811	0.275472	0.116981	0.218868	0.577358	0.392453	1	0.298113	0.177358	0.701887	0.241509	0.256604	1	1	1	0.0792453	1	1	1	1	1	0.290566	1	0.162264	1	0.392453	1	1	0.34717	1	1	1	0.0188679	0.222642	1	0.569811	0.0377358
MMU 222	MMU	222	0.29434	0.150943	0.0566038	0.0566038	0.113208	0.10566	0.0415094	0.0490566	0.14717	0.0226415	0.090566	0.0830189	0.116981	0.0339623	0.10566	1	1	0.0679245	0.245283	0.116981	0.0264151	0.169811	0.671698	1	0.181132	1	1	0.132075	1	1	1	1	0.34717	0.162264	0.230189	0.392453	1	1	0.569811	1	1	1	1	0.879245	0.558491	1	1
MMU 223	MMU	223	0.00754717	0.426415	0.0415094	0.113208	1	0.0867925	0.090566	0.0188679	0.0679245	0.0490566	0.00377358	0.0528302	0.0603774	0.0188679	0.120755	1	0.396226	0.143396	0.0490566	0.0754717	0.0264151	0.818868	1	0.113208	1	1	0.2	1	1	1	1	1	0.0603774	1	0.0301887	0.392453	1	1	0.192453	0.381132	0.192453	1	1	1	1	0.732075	0.0377358
MMU 224	MMU	224	0.179104	0.223881	0.402985	0.567164	0.298507	0.761194	0.552239	0.597015	0.686567	0.552239	0.522388	0.507463	0.19403	0.537313	0.477612	0.850746	0.835821	0.432836	0.597015	0.358209	0.358209	0.955224	0.910448	0.820896	0.0597015	0.791045	0.462687	0.716418	0.134328	0.208955	1	1	1	1	0.567164	0.104478	0.0895522	0.507463	0.58209	1	0.746269	1	0.447761	0.910448	0.134328	0.223881	0.38806
MMU 225	MMU	225	0.108108	0.414414	0.0900901	0.108108	0.171171	0.0900901	0.135135	0.117117	0.108108	0.153153	1	0.0990991	0.0630631	0.135135	0.0900901	0.027027	0.216216	0.369369	0.0810811	0.0900901	0.018018	0.594595	0.162162	0.036036	1	0.0990991	0.216216	0.0990991	1	1	1	0.72973	0.243243	1	1	0.738739	0.558559	1	0.441441	1	0.405405	1	0.252252	0.351351	0.756757	0.675676	1
MMU 237	MMU	237	0.487437	0.371859	0.276382	0.231156	1	0.175879	0.201005	0.572864	0.306533	0.135678	1	0.226131	0.125628	0.19598	0.261307	0.356784	0.331658	0.502513	0.447236	0.38191	0.261307	0.628141	0.346734	1	1	1	1	1	0.125628	1	0.0854271	1	1	0.376884	0.21608	0.221106	1	1	0.316583	0.376884	1	0.21608	1	0.326633	0.507538	0.447236	1
MMU 239	MMU	239	0.0432432	1	0.145946	0.524324	0.367568	0.448649	0.535135	0.481081	0.583784	0.0162162	0.0108108	0.454054	1	0.497297	0.0540541	1	1	0.540541	0.772973	0.345946	0.562162	0.810811	1	1	1	1	0.4	1	0.286486	1	1	1	1	0.0162162	1	1	1	1	1	1	0.248649	0.113514	1	0.610811	1	0.0756757	1
MMU 245	MMU	245	1	0.378378	0.551351	0.702703	0.367568	0.810811	0.783784	0.745946	1	0.583784	1	0.486486	1	0.578378	0.459459	0.281081	0.378378	1	0.345946	0.345946	0.432432	0.52973	1	1	0.275676	1	1	1	0.00540541	1	0.232432	0.0702703	1	0.32973	0.0594595	1	0.0432432	1	1	1	0.248649	0.308108	1	0.524324	1	0.0756757	0.0756757
MMU 249	MMU	249	0.524324	0.378378	0.32973	0.291892	1	0.448649	0.827027	0.481081	0.297297	0.464865	1	0.486486	1	0.4	0.616216	0.281081	1	0.145946	0.275676	0.281081	0.205405	0.264865	0.308108	0.0972973	1	1	0.232432	1	1	1	1	0.502703	0.108108	0.32973	0.291892	0.6	0.275676	1	0.318919	1	1	0.308108	1	0.432432	1	1	0.135135
MMU 250	MMU	250	0.659574	1	0.489362	0.489362	1	0.234043	0.319149	0.425532	0.393617	0.43617	1	0.340426	0.361702	0.425532	0.542553	0.489362	1	0.531915	0.361702	0.521277	0.138298	0.191489	0.744681	0.223404	1	1	0.425532	1	1	0.43617	0.0744681	0.329787	0.117021	0.0744681	0.0212766	0.191489	0.446809	0.382979	0.0744681	0.414894	0.265957	0.106383	1	0.138298	0.0212766	0.148936	1
MMU 254	MMU	254	0.144654	1	0.194969	0.213836	0.477987	0.0440252	0.081761	0.176101	0.377358	0.100629	1	0.251572	0.0566038	0.327044	0.0754717	1	1	0.081761	0.327044	0.295597	0.207547	0.962264	0.194969	1	1	1	0.465409	1	1	1	0.106918	1	0.339623	1	1	1	1	0.0880503	0.591195	1	0.251572	0.339623	0.289308	1	1	0.647799	1
MMU 261	MMU	261	0.721519	0.531646	0.303797	0.424051	0.177215	0.601266	0.120253	0.0822785	0.21519	0.0316456	0.0759494		0.0126582	0.0949367	0.196203	1	0.398734	1	0.398734	0.360759	0.126582	0.297468	0.632911	0.056962	0.335443	1	1	1	1	1	0.202532	1	1	1	0.531646	0.335443	1	1	0.0759494	1	1	1	1	0.056962	0.0379747	1	0.221519
MMU 262	MMU	262	0.474684	1	0.759494	0.727848	1	0.392405	0.310127	0.5	0.0379747	0.405063	0.246835	0.417722	0.221519	0.658228	0.329114	1	0.398734	0.702532	0.582278	0.683544	0.670886	0.512658	1	0.234177	0.170886	1	0.310127	1	0.139241	1	0.120253	0.481013	0.278481	1	0.196203	0.189873	0.322785	0.272152	0.28481	0.259494	1	1	1	0.0126582	0.411392	0.0949367	0.056962
MMU 263	MMU	263	0.139241	0.531646	0.759494	0.670886	1	0.702532	0.740506	0.5	0.803797	0.436709	0.246835	0.85443	0.322785	0.78481	0.474684	0.398734	0.398734	0.702532	0.816456	0.734177	0.392405	0.56962	0.221519	1	0.335443	1	1	0.272152	0.367089	1	0.253165	0.0253165	0.278481	0.0886076	0.196203	1	1	1	1	1	1	1	0.0506329	0.265823	0.544304	0.0696203	1
MMU 265	MMU	265	0.139241	1	0.158228	0.0506329	0.0126582	0.132911	0.0949367	0.424051	0.113924	0.367089	0.531646	0.335443	0.322785	0.265823	0.386076	1	1	0.379747	0.0379747	0.329114	0.0443038	0.93038	1	1	1	0.43038	1	1	0.227848	1	1	1	0.278481	1	0.113924	1	1	1	0.28481	1	0.246835	0.272152	1	0.664557	0.139241	1	1
MMU 272	MMU	272	0.234177	0.208861	0.21519	0.291139	0.177215	0.392405	0.272152	0.424051	0.21519	0.221519	0.246835	0.14557	0.221519	0.202532	0.322785	0.398734	0.120253	0.0253165	0.310127	0.417722	0.196203	0.373418	0.367089	1	1	0.14557	0.493671	1	0.227848	1	0.0506329	0.253165	0.278481	1	0.531646	1	0.107595	0.272152	0.550633	1	1	1	1	0.056962	0.544304	0.221519	1
MMU 277	MMU	277	0.38961	0.25974	0.324675	0.480519	1	0.428571	0.337662	0.220779	0.467532	0.233766	0.168831	0.25974	0.181818	0.324675	0.454545	1	0.363636	0.376623	0.38961	0.285714	0.337662	0.25974	0.818182	0.571429	0.480519	0.467532	0.207792	0.454545	0.012987	0.116883	0.532468	0.0519481	0.25974	0.0909091	0.467532	0.116883	0.298701	0.493506	0.220779	0.0649351	0.0649351	0.116883	0.272727	0.506494	0.207792	0.207792	0.0909091
MMU 278	MMU	278	0.74026	0.545455	0.675325	0.597403	0.12987	0.428571	0.662338	0.467532	0.467532	0.948052	1	0.363636	0.753247	0.467532	0.103896	0.571429	0.103896	1	0.701299	0.714286	0.324675	0.571429	0.818182	0.25974	0.480519	0.467532	0.376623	1	1	0.116883	0.246753	0.246753	0.0649351	1	0.467532	0.506494	0.298701	0.493506	0.12987	0.116883	1	0.38961	1	0.844156	0.116883	0.0779221	0.116883
MMU 282	MMU	282	0.38961	0.25974	0.727273	0.493506	0.454545	0.792208	0.714286	0.597403	0.467532	0.571429	0.545455	0.623377	1	0.376623	0.857143	0.246753	1	1	0.493506	0.623377	0.948052	0.350649	0.428571		1	0.272727	0.376623	0.454545	1	0.298701	0.61039	0.584416	1	1	0.246753	0.168831	1	0.025974	0.467532	1	0.74026	0.38961	0.441558	0.74026	0.116883	0.649351	1
MMU 283	MMU	283	1	1	0.556291	0.688742	1	0.350993	0.490066	0.874172	0.569536	0.92053	0.331126	0.887417	1	0.788079	0.483444	0.390728	1	0.476821	1	0.211921	0.642384	0.456954	1	1	0.291391	1	1	0.251656	0.264901	1	1	0.284768	1	0.145695		0.397351	1	1	0.536424	0.410596	1	1	1	0.576159	0.198675	1	0.324503
MMU 287	MMU	287	0.110169	1	0.389831	0.0423729	1	0.0423729	0.0847458	0.118644	0.644068	0.483051	0.516949	0.161017	0.0254237	0.0254237	0.0508475	0.389831	1	0.288136	0.559322	0.254237	0.338983	0.118644	0.177966	1	1	1	1	0.347458	1	1	1	1	1	1	1	1	1	1	1	0.0677966	1	1	0.0254237	1	1	0.677966	1
MMU 293	MMU	293	0.457627	0.254237	0.271186	0.491525	0.686441	0.372881	0.661017	0.457627	0.788136	0.694915	0.516949	0.423729	0.559322	0.457627	0.762712	1	0.355932	0.288136	0.322034	0.661017	0.288136	0.118644	1	0.0254237	1	0.533898	1	0.20339	0.220339	1	1	1	1	1	0.20339	1	1	1	1	0.00847458	1	1	1	1	1	0.466102	0.0677966
MMU 296	MMU	296	0.661017	1	0.694915	0.483051	0.686441	0.432203	0.330508	0.228814	0.279661	0.20339	1	0.262712	0.271186	0.211864	0.576271	1	0.0508475	0.288136	0.415254	0.457627	0.576271	0.245763	1	1	0.059322	1	0.381356	0.347458	1	0.0762712	1	0.228814	1	1	0.279661	0.398305	1	0.110169	1	1	1	1	1	0.161017	1	0.466102	1
MMU 308	MMU	308	0.0657895	1	0.118421	0.0263158	0.302632	0.526316	0.131579	0.0526316	0.552632	0.171053	0.263158	0.157895	0.0921053	0.0526316	0.0921053	1	1	1	0.131579	0.0657895	0.631579	0.868421	0.526316	1	1	0.0131579	1	0.118421	0.302632	1	1	1	1	1	0.605263	0.447368	1	1	1	1	0.539474	0.289474	1	0.671053	1	0.0657895	1
MMU 309	MMU	309	1	0.412371	0.412371	0.206186	0.381443	0.340206	0.412371	0.329897	0.391753	0.350515	0.175258	0.309278	0.329897	0.43299	0.154639	1	1	0.268041	0.319588	0.381443	0.216495	0.474227	0.123711	0.0309278	1	1	0.278351	1	1	1	1	1	0.0515464	1	1	0.134021	0.164948	1	1	1	1	0.0824742	1	0.185567	1	0.360825	0.0824742
MMU 310	MMU	310	0.52	0.34	0.62	0.48	0.54	0.56	0.64	0.54	1	0.56	0.5	0.66	0.48	0.58	0.48	1	1	0.16	0.44	0.28	0.66	0.72	1	0.26	0.34	0.42	1	0.32	0.18	1	0.04	0.02	0.32	0.2	1	1	1	1	1	1	1	1	0.08	0.62	1	0.1	0.14
MMU 312	MMU	312	0.0206186	0.0103093	0.0206186	0.103093	0.154639	0.0824742	0.206186	0.268041	0.0412371	0.175258	0.0721649	0.103093	0.329897	0.123711	0.113402	0.226804	1	0.0412371	0.0515464	0.0824742	0.0206186	0.381443	1	1	1	1	1	1	0.237113	1	1	1	0.175258	0.123711	1	1	1	0.103093	1	1	1	1	1	0.14433	1	0.360825	0.0103093
MMU 315	MMU	315	0.536082	1	0.618557	0.56701	0.381443	0.0618557	0.257732	0.536082	0.0412371	0.278351	1	0.443299	0.608247	0.453608	0.298969	1	0.0618557	0.268041	0.57732	0.628866	0.536082	0.0103093	0.329897	1	1	1	0.0927835	1	1	1	1	0.0309278	0.175258	1	0.28866	0.0618557	0.0618557	0.103093	0.103093	0.0309278	0.0618557	0.268041	1	1	0.340206	1	1
[truncated: 98 more columns]

## Sheet: Repeat density MMU
Breakpoint	Origine	Number	Alu B1_Mm	Alu B1_Mur1	Alu B1_Mur2	Alu B1_Mur3	Alu B1_Mur4	Alu B1_Mus1	Alu B1_Mus2	Alu B1F	Alu B1F1	Alu B1F2	Alu PB1	Alu PB1D10	Alu PB1D7	Alu PB1D9	B2 B2_Mm1a	B2 B2_Mm1t	B2 B2_Mm2	B2 B3	B2 B3A	B4 B4	B4 B4A	B4 ID_B1	B4 RSINE1	CR1 L3	ERV1 MER21B	ERV1 RLTR14	ERV1 RLTR23	ERV1 RMER5	ERVK RLTR11A	ERVK RLTR11A2	ERVK RLTR11B	ERVK RLTR12B	ERVK RLTR15	ERVK RLTR16	ERVK RLTR17	ERVK RLTR18B	ERVK RLTR21	ERVK RLTR22_Mur	ERVK RLTR25B	ERVK RLTRETN_Mm	ERVK RMER12	ERVK RMER13A	ERVK RMER17B	ERVK RMER17C	ERVK RMER19B	ERVK RMER19C	ERVK RMER20B
BTA 004	BTA	4	0.0136382	0.0144405	0.00561575	0.00401125	0.00882474	0.0248697	0.0152427	0.006418	0.0048135	0.00561575	0.00080225	0.00882474	0.003209	0.00722025	0.00240675	0.0048135	0.0080225	0.0272765	0.0184517	0.00561575	0.019254	0.0168472	0.028881	0.0016045	0.00080225		0.0016045		0.0016045	0.00080225		0.0016045	0.0016045		0.00080225	0.00080225	0.00561575			0.00080225	0.00561575	0.00240675	0.00240675	0.0016045	0.00401125	0.00401125	0.00080225
BTA 009	BTA	9	0.0123048	0.00769049	0.0123048	0.00307619	0.00769049	0.0215334	0.0107667	0.00615239	0.00461429	0.00461429	0.00461429	0.0215334	0.00769049	0.00307619	0.00615239	0.00307619	0.0261477	0.0569096	0.0338381	0.0184572	0.0461429	0.0307619	0.0399905	0.00615239	0.00307619	0.0015381		0.0015381		0.00461429			0.00769049		0.00307619				0.00307619		0.00461429	0.00307619	0.0015381	0.00307619	0.00615239	0.0015381	0.0015381
BTA 011	BTA	11	0.0149579	0.0130882	0.00911496	0.00631036	0.0114521	0.0233717	0.0205671	0.012387	0.00631036	0.00537549	0.00420691	0.0271112	0.00631036	0.0095824	0.00537549	0.00514177	0.0229043	0.0397319	0.0250077	0.0177625	0.0345901	0.0336552	0.0369273	0.00233717	0.000467434	0.000701151	0.00210345	0.0014023	0.00186974	0.0028046	0.00163602	0.00116858	0.00397319	0.00303832	0.00163602	0.000701151	0.00116858	0.00233717	0.00210345	0.00116858	0.00841381	0.000934868	0.00210345	0.00303832	0.00560921	0.000934868	0.000934868
BTA 012	BTA	12	0.0144605	0.0107421	0.0103289	0.00867628	0.0119815	0.026442	0.0173526	0.0148736	0.00826312	0.00578419	0.00371841	0.0247894	0.00867628	0.00578419	0.00495787	0.00495787	0.0293341	0.0433814	0.0190052	0.0202447	0.0334657	0.0272683	0.0384235	0.00867628	0.00206578		0.000413156	0.000826312	0.00123947	0.000826312		0.000826312	0.00165262	0.00123947	0.000826312	0.00123947	0.00247894			0.000413156	0.00743681	0.000413156	0.00247894	0.00206578	0.00330525	0.00165262	0.00206578
BTA 013	BTA	13	0.0226939	0.0347083	0.0266987	0.0173542	0.0266987	0.0520625	0.0440529	0.0440529	0.0186891	0.0186891	0.00800961	0.0774262	0.0173542	0.0146843	0.0173542	0.0226939	0.062742	0.0934455	0.0520625	0.0360433	0.0587372	0.0974503	0.0894407	0.00400481	0.00133494	0.00266987	0.00533974	0.00266987		0.00400481		0.00133494					0.00133494				0.00533974	0.00266987	0.00133494	0.00266987
BTA 017	BTA	17	0.0142584	0.00356459	0.00534689			0.0142584	0.0017823	0.00534689	0.00534689	0.0017823	0.0017823	0.00534689	0.00356459			0.00356459	0.0106938	0.017823	0.00891148	0.0142584	0.0196053	0.00712918	0.00712918	0.00534689	0.0017823		0.0017823	0.00712918	0.00356459				0.0017823	0.00712918	0.00356459		0.0017823	0.0017823			0.0017823	0.00891148	0.0017823	0.00534689		0.0017823
BTA 022	BTA	22	0.0109486	0.00576242	0.00345745	0.00115248	0.00460993	0.0207447	0.0138298	0.0069149	0.00230497	0.00172873	0.00172873	0.00921987	0.00345745	0.00288121	0.00403369	0.00115248	0.0195922	0.0276596	0.014406	0.0103724	0.0138298	0.00460993	0.0172873	0.000576242	0.00172873		0.00230497	0.00288121	0.000576242	0.000576242		0.00115248	0.000576242		0.000576242	0.000576242	0.00230497		0.00115248		0.00403369		0.00172873	0.00230497	0.000576242	0.000576242	0.00172873
BTA 023	BTA	23	0.011912	0.0011912	0.00357361	0.00387141	0.00476482	0.0190593	0.00833843	0.00416921	0.00178681	0.00148901	0.000595602	0.00357361	0.000595602	0.000893403	0.0011912	0.00208461	0.00952963	0.0202505	0.0131032	0.00387141	0.0139966	0.00833843	0.0166769	0.00357361	0.000297801	0.000893403	0.00208461	0.00178681	0.000893403	0.000595602	0.000595602	0.000893403	0.00148901	0.00148901	0.00178681	0.000595602	0.00416921	0.00357361	0.0011912	0.00148901	0.00625382	0.00178681	0.00327581	0.00297801	0.000297801	0.000893403	0.0011912
BTA 024	BTA	24	0.0244146	0.0259405	0.0152591	0.0137332	0.0122073	0.051881	0.0534069	0.0228887	0.0137332	0.0106814	0.00762956	0.0335701	0.0122073	0.0137332	0.0198368	0.0106814	0.0427255	0.0762956	0.0579846	0.0274664	0.0396737	0.0289923	0.0473033	0.00457773	0.00610365	0.00152591		0.00152591	0.00152591	0.00305182	0.00152591		0.00305182	0.00152591	0.00610365	0.00305182	0.00305182	0.00305182	0.00610365		0.016785	0.00152591	0.00152591	0.00457773	0.00457773	0.00152591	0.00457773
BTA 028	BTA	28	0.00760667	0.00326	0.00652	0.00217333		0.00434667	0.00652	0.00869334	0.00434667	0.00326	0.00108667	0.01304	0.00217333	0.00326	0.00326	0.00108667	0.00978	0.0434667	0.0478134	0.0271667	0.0434667	0.0326	0.0336867	0.00108667		0.00108667		0.00326		0.00326	0.00326			0.00326		0.00108667	0.00652	0.00108667	0.00217333	0.00108667	0.0141267		0.00217333	0.00434667	0.00326		0.00108667
BTA 029	BTA	29	0.0186375	0.0222741	0.0177284	0.0145464	0.0177284	0.0481848	0.0359113	0.0322748	0.0109098	0.0100006	0.0100006	0.0395479	0.0140918	0.00818233	0.0150009	0.0145464	0.0468211	0.0727318	0.0454574	0.0818233	0.0918239	0.0631858	0.0659132	0.00636404	0.00409117	0.000909148		0.000454574	0.000909148	0.0018183	0.000454574	0.00136372	0.00409117	0.00363659	0.000909148		0.00636404	0.000454574	0.00227287	0.0018183	0.0100006	0.000909148	0.00227287	0.00363659	0.00272744	0.000909148	0.000454574
BTA 030	BTA	30	0.010076	0.00566772	0.00440823	0.00535285	0.00881646	0.0226709	0.0151139	0.00913133	0.00283386	0.00157437	0.00220411	0.0204668	0.00346361	0.00440823	0.00377848	0.00283386	0.0135396	0.0377848	0.0207817	0.0170032	0.0355807	0.0154288	0.0368402	0.00220411	0.00157437	0.000314874		0.00125949	0.00251899	0.000629747		0.00188924	0.00503798	0.00157437	0.00188924	0.000314874	0.00409336	0.000629747	0.00125949	0.000944621	0.00661234	0.000314874	0.0059826	0.00346361	0.00503798	0.00503798	0.00157437
BTA 031	BTA	31	0.0105465	0.0263662	0.00527323	0.0193352	0.014062	0.0386704	0.0316394	0.0281239	0.00351549	0.00878872	0.0105465	0.0316394	0.0175774	0.0105465	0.00527323	0.00351549	0.0333971	0.0509746	0.0333971	0.0105465	0.0263662	0.0351549	0.0439436	0.00351549		0.00351549		0.00351549				0.00351549			0.00175774					0.00175774		0.00175774	0.0105465	0.00527323	0.00703098	0.00703098	0.00351549
BTA 036	BTA	36	0.0305304	0.0407072	0.0339227	0.0390111	0.0407072	0.0814144	0.0915912	0.0390111	0.0220497	0.00678454	0.00678454	0.0474918	0.0186575	0.0288343	0.0339227	0.0220497	0.0797183	0.130602	0.0559724	0.050884	0.0661492	0.0695415	0.0865028	0.0050884		0.0050884		0.00339227				0.00169613	0.00339227				0.00169613				0.00169613	0.00169613	0.00169613	0.00169613	0.00169613
BTA 042	BTA	42	0.0285451	0.039646	0.0412318	0.0380601	0.0507469	0.0729486	0.0729486	0.0523327	0.0142726	0.0206159	0.0174442	0.0634336	0.0222017	0.0459893	0.0333026	0.0348885	0.0999079	0.136382	0.0650194	0.0206159	0.0555044	0.0824636	0.11418		0.00158584	0.00158584				0.00317168		0.00317168					0.00317168			0.00475752	0.0142726	0.00317168	0.00158584	0.00158584
BTA 044	BTA	44	0.0614745	0.0160368	0.0240552	0.0187096	0.0400921	0.0668201	0.0694929	0.026728	0.0347464	0.0160368	0.013364	0.0694929	0.0320736	0.0160368	0.0160368	0.0240552	0.0534561	0.101567	0.0748385	0.0106912	0.0507833	0.0882025	0.0855297	0.0026728				0.0160368		0.0026728						0.013364			0.013364		0.00801841			0.00534561	0.0026728
BTA 047	BTA	47	0.031551	0.0225364	0.0300486	0.0270437	0.021034	0.0706141	0.0540874	0.0225364	0.0120194	0.00901457	0.00901457	0.0540874	0.021034	0.0135219	0.0180291	0.0150243	0.0781263	0.10517	0.0676093	0.0345559	0.0646044	0.0916481	0.0721166	0.00751214	0.00150243		0.00150243	0.00600971			0.00150243	0.00150243	0.00150243		0.00300486	0.00300486		0.00751214		0.00150243	0.00901457		0.00150243				0.00150243
BTA 049	BTA	49	0.0203949	0.0411976	0.0273291	0.0212107	0.0281449	0.0562898	0.0456845	0.0256975	0.011829	0.0150922	0.00652636	0.0456845	0.0191712	0.0252896	0.011829	0.0110132	0.0432371	0.113803	0.0493556	0.0216186	0.0485398	0.0685267	0.0628162	0.00244738	0.00244738	0.00163159	0.00122369	0.00652636	0.00122369	0.000815794	0.00203949	0.00285528	0.00285528	0.000407897		0.00407897	0.00163159	0.00163159	0.000407897		0.00571056	0.00163159	0.00122369	0.000815794	0.00203949	0.00244738	0.000407897
BTA 050	BTA	50	0.0133592	0.00572538	0.00763384	0.00572538	0.00763384	0.0133592	0.0133592	0.0114508		0.00572538		0.0133592	0.00572538		0.00381692	0.00572538	0.00763384	0.0286269	0.0152677	0.0133592	0.0152677	0.00763384	0.0229015	0.00572538							0.00381692		0.00190846		0.00572538	0.00190846	0.00190846			0.00190846			0.00190846	0.00381692	0.00190846
BTA 052	BTA	52	0.00815921	0.00815921	0.0030597	0.0030597	0.0030597	0.0132587	0.0173383	0.0122388	0.00509951		0.00407961	0.0234577	0.00407961	0.00407961	0.0010199		0.0163184	0.0193781	0.0183582	0.0122388	0.0265174	0.010199	0.0254975	0.00611941	0.0020398	0.0010199		0.0010199		0.0010199	0.0010199	0.0010199	0.0020398			0.0030597	0.0020398		0.0010199				0.0020398	0.00611941	0.0020398	0.0010199	0.0020398
BTA 053	BTA	53	0.00818065	0.00204516	0.00511291	0.00102258	0.00511291	0.0214742	0.0184065	0.0143161	0.00409033	0.00306775	0.00204516	0.0255645	0.00613549	0.00409033	0.00409033	0.00818065	0.024542	0.024542	0.0132936	0.0163613	0.0255645	0.0132936	0.0163613	0.00306775	0.00102258		0.00102258	0.00511291		0.00102258		0.00204516	0.00306775		0.00102258		0.00306775		0.00204516		0.00920324	0.00102258		0.00102258
BTA 054	BTA	54	0.0250143	0.0380025	0.0317489	0.0211659	0.0259764	0.0606116	0.0485855	0.0303058	0.0125071	0.0129882	0.00673462	0.0447371	0.0202039	0.0226091	0.0158745	0.0139503	0.0606116	0.0928415	0.0471423	0.0336731	0.0591684	0.0707135	0.0659031	0.00192418	0.000481044	0.00144313	0.00144313	0.00384835	0.000481044		0.000481044		0.00529149	0.000481044	0.00336731		0.000481044	0.000962088	0.000481044		0.00913984	0.000481044	0.000481044	0.00144313	0.00529149	0.00625357	0.000481044
BTA 055	BTA	55	0.0143313	0.0182399	0.0123771	0.00911993	0.0130285	0.0247541	0.0188913	0.0293141	0.00977136	0.00911993	0.00390854	0.0267084	0.0143313	0.0143313	0.00521139	0.00390854	0.0241027	0.0683995	0.0560224	0.0436454	0.0697023	0.059931	0.0638395	0.000651424	0.00195427	0.000651424		0.00130285	0.00130285	0.000651424		0.00195427	0.0026057	0.00195427	0.000651424		0.0110742		0.000651424		0.021497	0.0026057	0.000651424	0.00455997	0.00390854	0.00195427	0.000651424
BTA 056	BTA	56	0.0128058	0.00451971	0.00451971	0.00225985	0.00602627	0.0213431	0.0135591	0.00426861	0.00376642	0.00200876	0.00125547	0.013308	0.00376642	0.00276204	0.00376642	0.00276204	0.0110482	0.021092	0.013308	0.00853722	0.0155679	0.0120525	0.0143124	0.00225985	0.000251095	0.000251095	0.00225985	0.00225985	0.00050219	0.00050219	0.000251095	0.00276204	0.00125547	0.00050219	0.00225985		0.00276204	0.00276204	0.00150657	0.00125547	0.00426861	0.00100438	0.00200876	0.00401752	0.00276204	0.00200876	0.00200876
BTA 073	BTA	73	0.0400603	0.0579443	0.0429217	0.0379142	0.0665287	0.0879896	0.0844128	0.0450678	0.0200301	0.0178841	0.0100151	0.0593751	0.0293299	0.033622	0.0286145	0.025753	0.112312	0.162387	0.0693901	0.0286145	0.0529368	0.105874	0.10945	0.00429217	0.000715362	0.00214609	0.00643826	0.00143072	0.000715362	0.000715362	0.00143072	0.00143072	0.000715362	0.00214609		0.000715362	0.00286145	0.00357681	0.00357681	0.00143072	0.00858435	0.00286145	0.00286145	0.00500754	0.00143072	0.00357681	0.00143072
BTA 075	BTA	75	0.0134184	0.0180992	0.0131063	0.00873756	0.011234	0.0405672	0.0221559	0.0252765	0.0118581	0.00592906	0.00624111	0.0368226	0.00967372	0.00904961	0.00717728	0.00748933	0.0243403	0.0583544	0.0421275	0.0237162	0.0536736	0.0489927	0.050553	0.0149787	0.00156028	0.000624111	0.000624111	0.0028085	0.000312056	0.000624111	0.000624111	0.00156028	0.00124822	0.000624111			0.0028085	0.000936167	0.00156028	0.000936167	0.00686522	0.000936167	0.00187233	0.000936167	0.00343261	0.000624111	0.000624111
BTA 076	BTA	76	0.00467448	0.00169981	0.00127486	0.000849905	0.00169981	0.0220975	0.00934896	0.00339962	0.00169981	0.000849905	0.000849905	0.00467448		0.00212476	0.000849905	0.00212476	0.00679924	0.0152983	0.0152983	0.0152983	0.0233724	0.00764915	0.0144484	0.00764915			0.000424953	0.00254972	0.00212476	0.00127486			0.00212476	0.000424953	0.00212476		0.000849905	0.000849905	0.000424953	0.000424953	0.00594934	0.000849905	0.000849905	0.00254972	0.00169981	0.00169981	0.00297467
BTA 080	BTA	80	0.0163688	0.00954848	0.00682034	0.00954848	0.0163688	0.0327376	0.0300095	0.0245532	0.00272814	0.00545627	0.00409221	0.0313736	0.00682034	0.00954848	0.0122766	0.00409221	0.0341017	0.0572909	0.0245532	0.0531987	0.0941207	0.0463783	0.0531987	0.00682034		0.00136407		0.00136407	0.00136407	0.00272814			0.00272814	0.00409221	0.00136407		0.0109125	0.00136407		0.00136407	0.00818441			0.00136407	0.00272814
BTA 082	BTA	82	0.0325822	0.0122183	0.00971201	0.011905	0.0131582	0.0479335	0.0385348	0.0112785	0.00375949	0.00469936	0.00281962	0.0147247	0.00407278	0.00563923	0.0225569	0.0184842	0.0413544	0.0639113	0.0303892	0.00720569	0.0187974	0.0426075	0.0372816	0.00250633	0.000626582	0.000939872	0.000313291	0.00908543		0.00125316	0.00125316		0.000313291	0.000313291	0.00125316	0.00219304	0.0034462	0.00187974	0.00751898	0.00438607	0.00751898	0.000313291	0.00845885	0.00375949	0.000313291	0.000939872
BTA 083	BTA	83	0.0128674	0.0128674	0.0117951	0.00965056	0.00965056	0.0214457	0.0171566	0.0117951	0.00643371	0.00643371	0.00536142	0.0128674	0.00428914	0.0117951	0.00321685	0.00643371	0.0310963	0.0546865	0.0310963	0.0160843	0.0246626	0.022518	0.0310963	0.00321685	0.00107228		0.00214457	0.00321685		0.00107228	0.00107228	0.00107228	0.00107228		0.00536142			0.00214457			0.00857828	0.00107228				0.00214457
BTA 084	BTA	84	0.0114622	0.0100294	0.0100294	0.012895	0.00859664	0.0214916	0.0143277	0.0286555	0.0114622	0.00573109	0.00573109	0.0343866	0.00716387	0.0114622	0.00286555	0.00859664	0.00859664	0.044416	0.0243572	0.0171933	0.0329538	0.0257899	0.0372521	0.00143277	0.00286555	0.00286555		0.00286555	0.00286555			0.00286555	0.00429832	0.00143277	0.00429832		0.00429832	0.00429832		0.00143277	0.00143277	0.00143277	0.00143277	0.00143277			0.00286555
BTA 085	BTA	85	0.00927096	0.00494451	0.00247226	0.00370838	0.00432645	0.0185419	0.0142155	0.00556257	0.00309032	0.00123613	0.000618064	0.00618064	0.00370838	0.00494451	0.00123613	0.00247226	0.0105071	0.0216322	0.0129793	0.00741677	0.0241045	0.0105071	0.0216322	0.00309032		0.000618064	0.00370838	0.00309032	0.000618064	0.00185419	0.000618064	0.000618064	0.00123613	0.00123613	0.00247226		0.00185419		0.000618064	0.000618064	0.00494451	0.000618064	0.00185419	0.00741677	0.00247226	0.00247226	0.000618064
BTA 086	BTA	86	0.01	0.0025	0.0035	0.004	0.0025	0.0185	0.014	0.007	0.004	0.002	0.0015	0.0055	0.0025	0.002	0.002	0.001	0.0085	0.02	0.0135	0.01	0.018	0.014	0.0215	0.0055	0.0005		0.001	0.0005	0.0005	0.0005	0.0005	0.001	0.005	0.0025	0.0035	0.0005	0.001	0.004	0.0005	0.001	0.0065	0.0015	0.002	0.0015	0.0015	0.002	0.002
BTA 095	BTA	95	0.00925014	0.00969062	0.00484531	0.00308338	0.00352386	0.0158574	0.00880965	0.00925014	0.0026429	0.00572627	0.00308338	0.00925014	0.00352386	0.00132145	0.00176193	0.0026429	0.012774	0.0273099	0.0325957	0.0132145	0.0273099	0.0189408	0.0321552	0.0026429	0.00132145		0.00220241	0.00308338	0.000440483		0.000440483	0.000440483	0.000880965	0.000880965			0.00132145	0.000440483	0.00352386	0.000440483	0.00484531	0.000880965			0.00176193		0.00220241
BTA 096	BTA	96	0.00749329	0.00576407	0.00518766	0.00518766	0.00518766	0.0149866	0.012681	0.0115281	0.00288204	0.00230563	0.00115281	0.00979892	0.00288204	0.00288204	0.00288204	0.00403485	0.0207507	0.0293968	0.0270911	0.0138338	0.018445	0.012681	0.0149866	0.00461126	0.00288204			0.00230563		0.00115281	0.000576407	0.00115281	0.00172922	0.000576407	0.000576407	0.00172922	0.00403485				0.00922251	0.000576407	0.00115281	0.00288204	0.00115281	0.00115281	0.000576407
BTA 104	BTA	104	0.0133665	0.0258112	0.0163624	0.010601	0.0276548	0.0398691	0.0338772	0.0449391	0.018667	0.0110619	0.00599188	0.0601493	0.0172843	0.0184366	0.00944874	0.00668325	0.0396386	0.0716721	0.132743	0.118916	0.12629	0.150027	0.120299	0.00414823	0.00138274	0.000460914	0.000691371	0.00530051	0.0032264	0.00207411	0.000460914	0.000921828	0.0016132	0.00115228	0.000921828	0.00138274	0.00368731		0.000460914		0.0108315	0.00138274	0.00230457	0.00115228	0.00207411	0.00138274	0.00253503
BTA 111	BTA	111	0.0108429	0.00164286	0.00328573	0.00295715	0.00262858	0.0187286	0.0118286	0.00460002	0.00164286	0.00197144	0.000657145	0.0072286	0.00230001	0.000328573	0.000657145	0.00197144	0.00657145	0.0187286	0.0101858	0.00657145	0.0141286	0.00788574	0.0124858	0.00295715			0.00164286	0.00131429	0.000985718	0.000657145	0.00131429	0.000328573	0.00131429	0.000657145	0.000657145		0.00164286	0.000328573	0.000657145	0.000657145	0.00920003	0.00164286	0.000657145	0.00328573	0.00295715	0.00262858	0.000985718
BTA 117	BTA	117	0.00918285	0.00935944	0.00459142	0.00282549	0.00600417	0.0174827	0.0111254	0.0127147	0.00300208	0.00300208	0.00105956	0.011302	0.00724032	0.00441483	0.00123615	0.0026489	0.0102424	0.05598	0.0858243	0.0344357	0.0505057	0.0363782	0.0533311	0.00335527	0.000706373	0.000706373	0.000353186	0.00741691	0.00123615	0.000353186	0.000882966	0.00105956	0.0024723	0.000353186	0.00052978	0.000353186	0.00388505	0.00052978	0.00123615	0.00052978	0.00565098	0.000706373	0.00176593	0.00353186	0.00229571	0.0024723	0.00176593
BTA 118	BTA	118	0.0271642	0.060365	0.0543285	0.0256551	0.0347099	0.0498011	0.0437646	0.0648923	0.0105639	0.0181095	0.012073	0.0588558	0.0437646	0.0377281	0.0150912	0.0150912	0.0618741	0.161476	0.122239	0.0558376	0.0799836	0.166004	0.117712	0.00905474	0.00150912			0.00452737		0.00150912	0.00150912		0.00150912				0.00301825		0.00301825	0.00150912	0.0105639			0.00452737	0.00150912	0.00150912
BTA 119	BTA	119	0.0453848	0.0518684	0.0421431	0.0162089	0.0502475	0.0745608	0.0502475	0.0453848	0.0113462	0.0243133	0.00486266	0.0680773	0.0243133	0.0405222	0.0259342	0.0243133	0.085907	0.166951	0.131292	0.0583519	0.0875279	0.123187	0.119946	0.00486266	0.00162089			0.00162089					0.00324177			0.00162089	0.00324177		0.00162089		0.00324177				0.00162089		0.00162089
BTA 124	BTA	124	0.00684138	0.00684138	0.00855173	0.00171035	0.00513104	0.0136828	0.0188138	0.00513104	0.00513104	0.0102621	0.00171035	0.0256552	0.0188138	0.0119724	0.00171035	0.00855173	0.0171035	0.0461793	0.0307862	0.0256552	0.0513104	0.0513104	0.0632828	0.00855173				0.00342069					0.00171035				0.00342069				0.0119724
BTA 126	BTA	126	0.0209941	0.00656066	0.00918492	0.00656066	0.0131213	0.0446125	0.0433003	0.0144334	0.00918492	0.00393639	0.00262426	0.0157456	0.00393639	0.00656066	0.0131213	0.0170577	0.0433003	0.049861	0.0288669	0.00787279	0.0236184	0.0131213	0.0341154	0.00393639	0.00393639			0.00262426	0.00131213				0.00131213	0.00262426	0.00131213	0.00262426	0.00524852		0.00131213	0.00131213	0.00524852			0.00393639	0.00131213	0.00131213	0.00131213
BTA 137	BTA	137	0.014581	0.00857706	0.0141521	0.00943476	0.00986362	0.0295908	0.0235869	0.0150099	0.00643279	0.00300197	0.00257312	0.0154387	0.00600394	0.00643279	0.00385968	0.00343082	0.0244446	0.0523201	0.0270177	0.0214426	0.0493181	0.0394545	0.0364525	0.00471738	0.00171541	0.00128656		0.00128656	0.000428853	0.000857706		0.00128656	0.00300197	0.00257312	0.00214426	0.000428853	0.00471738		0.000857706		0.00857706	0.000857706	0.000428853	0.00128656	0.00557509	0.00300197	0.00300197
BTA 141	BTA	141	0.015088	0.020746	0.011316	0.013202	0.015088	0.022632	0.026404	0.016974	0.00754401	0.00754401	0.00943001	0.02829	0.011316	0.013202	0.003772	0.00754401	0.016974	0.0829841	0.0433781	0.02829	0.0433781	0.0678961	0.0603521	0.00943001													0.003772				0.003772		0.00565801		0.001886	0.001886
BTA 144	BTA	144	0.0164205	0.0179133	0.0149277	0.0119422	0.0238844	0.0477688	0.0373193	0.013435	0.0119422	0.00597109	0.0119422	0.0552326	0.0104494	0.0253771	0.0104494	0.0104494	0.0612037	0.101509	0.0283627	0.0223916	0.0731459	0.0492615	0.0537398	0.00597109							0.00149277	0.00298555					0.00298555			0.00149277	0.00597109				0.00149277
BTA 145	BTA	145	0.00428571	0.01		0.00285714	0.00571429	0.00428571	0.00857143	0.0128571	0.0142857	0.00285714	0.00428571	0.0285714	0.00714286	0.01			0.00857143	0.0257143	0.02	0.00857143	0.0514286	0.00857143	0.01	0.00571429	0.00142857					0.00142857			0.00285714		0.00142857		0.00142857				0.00571429			0.00142857	0.00571429	0.00285714
BTA 146	BTA	146	0.0167915	0.0241109	0.0172221	0.00947214	0.0159304	0.0512356	0.0322914	0.0223887	0.00861103	0.00774993	0.00688883	0.0615689	0.0146388	0.0185137	0.012486	0.0116249	0.0365969	0.049944	0.0331525	0.0241109	0.0508051	0.0322914	0.0529578	0.00430552	0.00430552	0.00258331	0.000861103	0.000861103	0.00215276	0.00258331	0.00129165	0.00215276	0.00215276	0.000430552	0.00129165	0.00129165	0.00473607	0.000430552	0.00129165	0.000430552	0.00473607	0.00129165	0.00172221	0.00904158	0.00645827	0.00215276	0.000430552
BTA 152	BTA	152	0.0141213	0.0119488	0.00543128	0.00543128	0.00543128	0.0152076	0.0282426	0.0206388	0.00434502	0.00869004	0.00108626	0.0184663	0.00869004	0.00217251	0.00760379	0.00651753	0.0293289	0.051054	0.0249839	0.0228114	0.042364	0.0293289	0.0325877		0.00325877		0.00217251	0.00217251		0.00108626					0.00108626	0.00108626	0.00108626	0.00108626	0.00217251	0.00217251	0.00217251			0.00108626	0.0108626	0.00217251
BTA 157	BTA	157	0.0125647	0.0125647	0.00303286	0.00389939	0.00823204	0.0194969	0.0246961	0.0099651	0.00259959	0.00216633	0.00173306	0.00736551	0.00346612	0.00433265	0.00563245	0.00346612	0.0190637	0.0381273	0.02123	0.00476592	0.0168973	0.0199302	0.035961	0.00173306	0.000433265	0.0012998	0.00086653	0.00476592	0.00086653	0.0012998	0.00173306	0.00433265	0.00693224	0.00086653	0.0012998		0.00216633		0.00216633		0.00389939		0.000433265	0.0012998	0.0116982	0.00303286	0.00216633
BTA 159	BTA	159	0.00572403	0.0114481			0.00763204	0.0343442	0.0190801	0.0152641		0.00763204		0.0228961	0.00763204		0.00381602	0.00190801	0.0171721	0.0381602	0.0343442	0.0438843	0.0629644	0.0362522	0.0438843	0.00190801					0.00381602								0.00381602	0.00572403			0.0133561	0.00190801	0.00381602		0.00190801	0.00190801	0.00190801
BTA 161	BTA	161	0.0271631	0.0181087	0.0211269	0.0191148	0.0402417	0.0905437	0.0573444	0.0412477	0.0171027	0.0120725	0.00704229	0.0674048	0.0402417	0.0342054	0.0261571	0.0130785	0.0563383	0.0754531	0.0392356	0.0201208	0.0352114	0.120725	0.0865195	0.00100604			0.00301812			0.00301812		0.00100604	0.00402417	0.00301812	0.00100604	0.00100604	0.00100604	0.00201208	0.00804833		0.00100604	0.00301812	0.00301812	0.00704229	0.00402417	0.00301812
BTA 165	BTA	165	0.036342	0.0508787	0.0436104	0.0342653	0.0508787	0.0996808	0.075799	0.0467254	0.0186902	0.0134984	0.0207668	0.107988	0.0436104	0.0436104	0.0290736	0.0134984	0.0924124	0.168211	0.0996808	0.0809907	0.0955274	0.136023	0.123563	0.00207668			0.00207668	0.00519171		0.00207668	0.00311503	0.00207668	0.00415337		0.00103834	0.00207668	0.00415337		0.00103834		0.00311503		0.00207668	0.00415337	0.00519171	0.00207668	0.00103834
BTA 176	BTA	176	0.00341318	0.00568864	0.00455091	0.00113773	0.00568864	0.00910182	0.00568864	0.00796409			0.00113773	0.00682637	0.00455091			0.00227546	0.00796409	0.00910182	0.0159282	0.00455091	0.00910182	0.00341318	0.0136527	0.00341318	0.00113773	0.00341318	0.00227546	0.00682637	0.00113773	0.00227546		0.00227546	0.00227546		0.00341318	0.00227546	0.00113773	0.00227546	0.00796409	0.00113773	0.00341318		0.00227546	0.00113773	0.00113773	0.00455091	0.00568864
BTA 177	BTA	177	0.0258795	0.0213787	0.011252	0.0202536	0.0371315	0.0551347	0.0506339	0.0292551	0.00787638	0.0101268	0.00787638	0.0562599	0.0191284	0.0123772	0.011252	0.0213787	0.0731378	0.074263	0.0326307	0.0236291	0.0573851	0.085515	0.0821394	0.00787638	0.0011252	0.00225039	0.00225039	0.00337559	0.0011252					0.0011252	0.0011252	0.00225039					0.00337559		0.0011252
BTA 180	BTA	180	0.0280871	0.059295	0.0218455	0.0218455	0.043691	0.0842612	0.0280871	0.0280871	0.00624157	0.0124831	0.00936236	0.0343287	0.0124831	0.0124831	0.0249663	0.0124831	0.109228	0.0998652	0.043691	0.0249663	0.0343287	0.0655365	0.0655365	0.00624157			0.00624157					0.00312079		0.00624157			0.00312079				0.00624157				0.00624157
BTA 181	BTA	181	0.0266931	0.0288574	0.0230859	0.0129858	0.0245288	0.0505004	0.0418432	0.0288574	0.00937864	0.00649291	0.00505004	0.0367931	0.0122644	0.0151501	0.0209216	0.0180359	0.0728648	0.0822435	0.0490575	0.0468932	0.0894578	0.0613219	0.0642076	0.00865721	0.00505004	0.00144287		0.00144287	0.000721434	0.0021643	0.0021643	0.0021643	0.00144287		0.000721434	0.00288574	0.0021643		0.00360717	0.000721434	0.00721434	0.00144287	0.000721434	0.0021643	0.00505004	0.000721434	0.000721434
BTA 182	BTA	182	0.0378424	0.048829	0.0402839	0.0390632	0.0671398	0.11841	0.0939957	0.0500497	0.013428	0.021973	0.0170901	0.0659191	0.0305181	0.0280767	0.0366217	0.0329595	0.140383	0.169681	0.0915543	0.0463875	0.0695813	0.172122	0.11719	0.00976579		0.00244145		0.00244145	0.00244145		0.00122072	0.00122072		0.00244145		0.00122072	0.00122072	0.00244145	0.00122072		0.0048829			0.00244145	0.00610362	0.00244145
BTA 184	BTA	184	0.0145758	0.0111054	0.0111054	0.0104113	0.0124935	0.0277634	0.0215166	0.0173521	0.00763493	0.00138817	0.00416451	0.0138817	0.0104113	0.0111054	0.00277634	0.00694085	0.0333161	0.0520564	0.0256811	0.0104113	0.0298456	0.0229048	0.0353983	0.00416451	0.00208225	0.00138817		0.00138817	0.000694085	0.00138817	0.00138817	0.00138817	0.000694085	0.000694085	0.00277634	0.00347042	0.00277634	0.00208225			0.00694085		0.00208225		0.00208225	0.00138817
BTA 186	BTA	186	0.0116499	0.0174749	0.00748923	0.00499282	0.00748923	0.0216356	0.0208034	0.0116499	0.00748923	0.00249641	0.0066571	0.018307	0.00499282	0.00832137	0.00166427	0.00499282	0.0249641	0.0549211	0.0382783	0.0216356	0.0432711	0.0174749	0.0391104	0.00748923	0.000832137	0.000832137		0.00249641	0.000832137	0.00166427		0.000832137	0.00332855	0.000832137			0.000832137				0.0191392		0.000832137	0.00249641	0.00332855	0.00249641	0.000832137
BTA 192	BTA	192	0.0196319	0.031411	0.0255214	0.0186503	0.0373006	0.0431901	0.0294478	0.0215951	0.00981594	0.00981594	0.00883435	0.041227	0.0117791	0.0304294	0.0117791	0.00490797	0.0323926	0.0952146	0.0549693	0.0431901	0.0480981	0.0736196	0.062822	0.00294478	0.00196319	0.00196319	0.000981594	0.00588956	0.00196319	0.000981594			0.00687116				0.00392638	0.00196319	0.00196319	0.000981594	0.0157055	0.000981594	0.00392638	0.00294478	0.000981594	0.00196319	0.00294478
BTA 193	BTA	193	0.00889931	0.00695259	0.00444966	0.00556207	0.00667448	0.0208578	0.0116803	0.0083431	0.00472776	0.00444966	0.00139052	0.0111241	0.00556207	0.00417155	0.00083431	0.00389345	0.01613	0.0358753	0.0261417	0.0116803	0.0266979	0.0230826	0.0266979	0.00472776		0.000556207	0.000278103	0.00166862	0.00166862	0.00166862	0.000556207	0.00222483	0.00222483	0.000278103	0.00361535		0.00139052	0.00305914	0.000556207	0.00111241	0.00528397		0.00250293	0.00333724	0.00139052	0.00111241	0.000556207
BTA 204	BTA	204	0.0104302	0.0118209	0.0118209	0.0135593	0.0194697	0.0396348	0.0239895	0.0194697	0.0079965	0.00382441	0.00625813	0.0257279	0.00695348	0.00591046	0.00556278	0.00730115	0.0385918	0.0580615	0.0337244	0.0351151	0.0431116	0.034072	0.0372011	0.00382441	0.00173837	0.00243372	0.00173837	0.00451976	0.00104302	0.000695348	0.000695348	0.00347674	0.00591046	0.000695348	0.0013907		0.00208604		0.00208604	0.000347674	0.0125163	0.00243372	0.0013907	0.00347674	0.00208604	0.0013907	0.00208604
BTA 207	BTA	207	0.0107392	0.00437524	0.00497186	0.00397749	0.00357974	0.017501	0.0145178	0.00894935	0.00258537	0.00198874	0.00238649	0.011137	0.00457411	0.00218762	0.00318199	0.00258537	0.0139212	0.03003	0.0210807	0.00815385	0.0121313	0.0117336	0.017501	0.00278424	0.001591	0.000994372	0.00178987	0.00357974	0.000596623	0.00238649	0.000397749	0.00258537	0.000596623	0.00119325	0.00198874	0.00119325	0.00417636	0.000198874	0.000596623	0.00298312	0.00536961	0.000397749	0.00258537	0.00198874	0.00238649	0.00258537	0.00178987
BTA 209	BTA	209	0.0323043	0.0292567	0.0310853	0.0176759	0.0310853	0.0743609	0.0639991	0.0359614	0.0195045	0.0140189	0.00853321	0.0542469	0.018895	0.0243806	0.0152379	0.0134093	0.0633896	0.131046	0.057904	0.021333	0.0487612	0.0700943	0.0749704	0.00304758	0.000609515	0.00121903	0.00304758	0.00121903	0.00182855	0.00243806	0.00121903	0.000609515	0.00365709	0.00243806	0.00304758	0.00182855	0.00182855	0.00121903	0.00121903		0.00548564	0.00182855	0.00182855	0.00670467	0.00609515	0.00426661	0.00182855
BTA 215	BTA	215	0.0210952	0.0394859	0.0362405	0.0151453	0.0551721	0.0854626	0.0589584	0.0329951	0.0146044	0.0140635	0.0102772	0.0486813	0.0173089	0.0281269	0.0216361	0.022177	0.07789	0.133062	0.0903308	0.050304	0.0659901	0.148207	0.111426	0.00486813	0.00162271	0.00108181	0.000540903	0.00324542		0.00216361		0.00108181	0.00108181	0.00108181		0.00216361	0.00216361		0.00162271	0.00108181	0.011359	0.000540903	0.000540903	0.00216361	0.00486813	0.00216361
BTA 224	BTA	224	0.0221258	0.0263402	0.0266914	0.0203698	0.0305547	0.0635678	0.0530317	0.0344179	0.0158041	0.0129945	0.00807767	0.0568949	0.0143993	0.0200186	0.018965	0.0193162	0.0586509	0.107468	0.0477636	0.025989	0.041442	0.0688358	0.0681334	0.00983369	0.00105361	0.000702407	0.00140481	0.00140481	0.000351203	0.000702407		0.00105361	0.000351203	0.000351203	0.00140481	0.00175602	0.00175602	0.00175602	0.000702407	0.00210722	0.00913128	0.00140481	0.00140481	0.00351203	0.00105361		0.000702407
BTA 228	BTA	228	0.0407403	0.0692584	0.0325922	0.0325922	0.0509253	0.124258	0.112036	0.0611104	0.0142591	0.00814805	0.0142591	0.0692584	0.0224071	0.0346292	0.0224071	0.0203701	0.134443	0.134443	0.0570364	0.0203701	0.0448143	0.0835175	0.0855545	0.00407403	0.00407403							0.00203701	0.00814805			0.0101851					0.00814805		0.00203701
BTA 230	BTA	230	0.0303788	0.0337542	0.0244718	0.0202525	0.0438805	0.0691962	0.0540068	0.0497875	0.017721	0.0101263	0.0109701	0.0852295	0.023628	0.0261595	0.0160333	0.0270034	0.0641331	0.103794	0.0565384	0.0371297	0.0616015	0.087761	0.0776348	0.00421928	0.00421928	0.000843856	0.000843856				0.000843856		0.000843856			0.00168771	0.00253157	0.00253157		0.000843856	0.0143456		0.000843856	0.00253157	0.00337542	0.00168771	0.00168771
BTA 237	BTA	237	0.00727273	0.00727273		0.00181818	0.00363636	0.0127273	0.00909091	0.0109091	0.00363636	0.00545455	0.00181818	0.0145455	0.00545455	0.00363636		0.00181818	0.00727273	0.0145455	0.02	0.00545455	0.0218182	0.0127273	0.0272727	0.00363636		0.00181818		0.00181818	0.00363636			0.00545455				0.00363636	0.00181818	0.00545455			0.00727273		0.00181818	0.00363636	0.00181818
BTA 239	BTA	239	0.013608	0.00565876	0.00485037	0.00323358	0.00511983	0.0261381	0.0164374	0.00794922	0.00404197	0.00215572	0.00148206	0.00754502	0.00269465	0.00296411	0.000943127	0.00485037	0.0149553	0.0299106	0.0238476	0.00767975	0.0173805	0.01509	0.0204793	0.00336831	0.000673662	0.00161679	0.000943127	0.00336831	0.00053893	0.000808395	0.000673662	0.00188625	0.00107786	0.000673662	0.00148206	0.00121259	0.00215572	0.00215572	0.000943127	0.000808395	0.00714082	0.00107786	0.00309885	0.00336831	0.00282938	0.00269465	0.00242518
BTA 241	BTA	241	0.0177243	0.0278524	0.0183573	0.00759611	0.0107612	0.0417786	0.0265864	0.0164582	0.00949514	0.00443106	0.00759611	0.0246874	0.0126602	0.0139262	0.0113942	0.00886213	0.0386136	0.070897	0.0341825	0.0215223	0.0487417	0.0360815	0.0531728	0.00506407	0.000633009				0.00316505	0.00443106	0.00189903	0.00506407	0.00189903	0.00189903	0.000633009	0.000633009	0.00379805	0.0101281		0.000633009	0.00949514	0.00253204		0.000633009	0.00253204		0.00253204
BTA 246	BTA	246	0.00730072	0.00304197	0.00608393	0.00182518	0.00243357	0.0146014	0.0164266	0.00790911	0.00121679	0.000608393	0.00486715	0.00730072	0.00486715	0.00121679	0.00425875	0.00243357	0.0109511	0.0298113	0.0188602	0.0121679	0.0146014	0.0109511	0.0194686	0.00243357	0.00304197			0.00425875	0.000608393	0.00121679		0.000608393	0.000608393	0.00182518	0.00121679		0.000608393	0.000608393	0.00121679	0.00425875	0.00608393	0.000608393	0.000608393	0.00365036	0.000608393	0.00243357	0.000608393
BTA 251	BTA	251	0.00664013	0.00830016	0.00996019	0.00664013	0.0132803	0.0149403	0.00830016	0.0116202	0.00166003	0.00332006	0.00166003	0.0166003	0.00830016	0.00332006	0.00166003	0.0049801	0.0381807	0.051461	0.0149403	0.0149403	0.0298806	0.0132803	0.0282205	0.00166003			0.00166003	0.00332006				0.00166003	0.00664013				0.00830016				0.0215804		0.00166003	0.0149403	0.00830016	0.00332006
BTA 257	BTA	257	0.0228636	0.0147257	0.0162758	0.00968797	0.0127881	0.0383644	0.0325516	0.0193759	0.00852542	0.00775038	0.00658782	0.0414645	0.00930045	0.0116256	0.0108505	0.00852542	0.0356517	0.0596779	0.029839	0.0189884	0.0465023	0.0387519	0.0310015	0.00116256	0.00116256	0.000775038		0.00348767	0.00193759	0.00155008	0.00193759	0.000775038	0.00271263	0.00348767	0.00155008	0.000775038	0.00155008	0.000387519	0.00155008	0.000387519	0.0062003	0.00116256	0.00193759	0.00232511	0.00116256	0.00193759	0.00232511
BTA 258	BTA	258	0.0265899	0.0140336	0.0118177	0.00590887	0.0221583	0.047271	0.047271	0.0199424	0.00738609	0.00517026	0.00590887	0.0288058	0.00886331	0.00738609	0.016988	0.0199424	0.0465324	0.0649976	0.0251127	0.0206811	0.0457938	0.0347146	0.0413621	0.00590887	0.00295444	0.00443166	0.00369305	0.00664748		0.00295444		0.00369305	0.00147722	0.00295444	0.00517026		0.00960192	0.00221583	0.00221583	0.00221583	0.00886331	0.00221583	0.000738609	0.0110791	0.00517026	0.00295444
BTA 260	BTA	260	0.00759908	0.00731764	0.00394027	0.00422171	0.0053475	0.0151982	0.0126651	0.016324	0.0053475	0.00337737	0.00253303	0.0233601	0.0053475	0.00422171	0.00225158	0.000281448	0.0115393	0.0253303	0.0253303	0.00619185	0.0185755	0.0180126	0.0194199	0.00253303	0.000281448	0.00168869	0.00225158	0.00309592	0.000562895	0.00197013	0.00140724	0.00140724	0.00225158	0.00168869	0.00140724	0.000844343	0.00253303		0.00112579	0.00112579	0.00619185	0.00112579	0.00478461	0.00225158	0.00112579	0.00112579	0.00225158
BTA 272	BTA	272	0.0243161	0.00694746	0.0104212	0.00173686	0.00694746	0.0225792	0.0312636	0.0191055	0.00521059	0.00347373	0.00347373	0.0277898	0.00347373	0.0121581	0.00521059	0.00694746	0.0277898	0.0538428	0.0434216	0.0468954	0.0451585	0.0416848	0.0416848	0.0104212	0.00173686		0.00173686	0.0121581	0.00173686	0.00347373	0.00173686	0.00173686	0.00173686			0.00347373	0.00521059	0.00347373	0.00347373	0.00173686	0.00694746			0.00521059	0.00173686
BTA 275	BTA	275	0.0119915	0.00305048	0.00220897	0.00231416	0.00399718	0.0198807	0.0126227	0.00326086	0.00178821	0.0018934	0.000315567	0.00347124	0.00105189	0.00147265	0.00199859	0.00126227	0.00841512	0.0207222	0.0125175	0.00662691	0.0137798	0.00599577	0.0113604	0.00315567	0.000210378	0.000210378	0.00126227	0.00252454	0.00105189	0.000736323	0.000315567	0.000841512	0.00105189	0.000736323	0.000631134	0.00126227	0.00305048	0.00157784	0.00136746	0.000946701	0.00736323	0.0018934	0.00168302	0.00252454	0.00241935	0.00315567	0.00147265
BTA 276	BTA	276	0.0103333	0.002	0.004	0.003	0.00333333	0.0163333	0.013	0.00466667	0.00133333	0.002		0.003	0.00233333	0.001	0.000666667	0.00266667	0.0136667	0.02	0.0163333	0.00966667	0.012	0.00966667	0.013	0.00333333	0.000333333		0.000666667	0.00266667	0.00133333	0.000666667	0.000333333	0.00133333	0.00166667	0.000666667	0.000333333	0.002	0.002	0.00133333	0.00166667	0.000333333	0.0106667	0.00233333	0.00266667	0.003	0.00233333	0.00333333	0.00333333
BTA 277	BTA	277	0.004	0.006	0.002	0.004	0.002	0.014	0.01	0.014			0.002	0.004	0.002	0.002			0.006	0.016	0.024	0.008	0.018	0.006	0.016	0.004				0.002			0.002	0.004			0.002		0.006	0.004	0.002	0.002	0.014		0.008			0.006
BTA 278	BTA	278	0.00185055	0.00462639	0.00462639	0.00277583	0.00462639	0.0111033	0.0138792	0.00555166	0.00277583	0.00462639		0.0138792	0.00370111	0.00185055	0.000925277		0.0111033	0.0277583	0.0203561	0.0157297	0.0314594	0.0157297	0.0240572	0.00462639	0.000925277			0.00277583	0.00185055		0.000925277		0.00370111	0.000925277	0.00185055		0.00185055				0.00740222	0.000925277	0.000925277			0.000925277
BTA 280	BTA	280	0.00902608	0.00733369	0.0112826	0.00902608	0.00902608	0.0191804	0.0152315	0.00902608	0.00507717	0.00282065	0.00169239	0.0157956	0.00451304	0.00620543	0.00451304	0.00225652	0.0191804	0.0327195	0.0180522	0.0163598	0.0361043	0.0242576	0.0242576	0.00507717	0.00225652	0.00056413		0.00225652	0.00169239	0.00112826	0.00112826	0.00056413	0.00112826	0.00056413	0.00112826				0.00169239		0.00507717	0.00056413			0.00112826	0.00282065	0.00056413
BTA 281	BTA	281	0.0117838	0.00678461	0.00535627	0.00607044	0.00607044	0.0246389	0.0221393	0.0160688	0.00428502	0.0046421	0.00178542	0.0160688	0.00821295	0.00285668	0.0046421	0.00607044	0.0246389	0.025353	0.0214251	0.0196397	0.0324947	0.0407077	0.0310664	0.00642753	0.00142834	0.00107125	0.00071417	0.00321376	0.00071417	0.00107125	0.00178542	0.00071417	0.00071417	0.00142834	0.000357085	0.00214251	0.00249959	0.00071417	0.00249959	0.00178542	0.00749878	0.00142834	0.00285668	0.00392793	0.00178542	0.000357085	0.00107125
BTA 292	BTA	292	0.0184067	0.0214744	0.0184067	0.0153389	0.0337455	0.0475505	0.0490844	0.0153389	0.00460166	0.00766944	0.00613555	0.02761	0.00766944	0.0153389	0.0153389	0.0168728	0.0812961	0.115042	0.0536861	0.02761	0.0490844	0.0659572	0.0567539	0.00306778	0.00153389	0.00613555		0.00460166	0.00153389			0.00460166	0.00306778	0.00306778			0.013805	0.00153389		0.00306778	0.0199405	0.00153389	0.00153389	0.00766944	0.00613555	0.00613555	0.00306778
BTA 303	BTA	303	0.0221327	0.0221327	0.0110664	0.00368878	0.0165995	0.0479542	0.0165995	0.0258215	0.00553318	0.0110664	0.00184439	0.0387322	0.0147551	0.0110664	0.0110664	0.00737757	0.0442654	0.130952	0.042421	0.0110664	0.0221327	0.051643	0.0331991	0.00922196	0.00368878			0.00368878		0.00184439	0.00184439		0.00368878				0.0129107				0.00553318				0.00737757
BTA 305	BTA	305	0.00789549	0.00789549	0.00225585		0.00563964	0.0180468	0.0169189	0.0101513	0.00338378	0.00225585	0.00338378	0.015791	0.00451171	0.00338378	0.00563964		0.015791	0.0631639	0.0857225	0.0676756	0.0913621	0.0406054	0.0451171	0.00563964	0.00338378	0.00451171		0.00338378	0.00112793	0.00225585			0.00789549		0.00112793	0.00112793	0.00563964		0.00112793	0.00112793	0.0135351	0.00112793	0.00225585	0.00225585		0.00451171	0.00338378
BTA 307	BTA	307	0.0054793	0.00821895	0.0054793	0.00958878	0.00821895	0.023287	0.0205474	0.0191776	0.0054793	0.00410948	0.00410948	0.0246569	0.0054793	0.00684913	0.00136983	0.00410948	0.0178077	0.0438344	0.0246569	0.023287	0.0397249	0.0328758	0.0369853	0.00273965	0.00136983	0.00410948	0.00273965	0.0109586	0.00136983	0.00136983	0.00136983	0.00136983	0.00410948	0.00136983			0.00273965	0.00273965			0.00684913	0.00410948		0.00273965	0.00273965	0.00273965
BTA 308	BTA	308	0.00973715	0.0146057	0.00973715	0.0121714	0.0105486	0.0137943	0.0194743	0.00730287	0.00730287	0.00324572	0.00324572	0.0154172	0.00486858	0.00486858	0.00162286	0.00243429	0.0146057	0.0405715	0.0316457	0.01136	0.0357029	0.0210972	0.03976	0.00486858			0.00243429	0.00486858	0.00486858	0.000811429	0.000811429	0.000811429		0.00324572	0.00243429	0.000811429		0.00162286			0.00568001		0.000811429	0.00243429	0.00405715	0.00405715	0.00243429
BTA 313	BTA	313	0.0104264	0.00758287	0.00758287	0.00379143	0.00853072	0.0255922	0.0170614	0.0236965	0.00758287	0.00379143		0.0113743	0.0113743	0.00568715	0.00473929	0.00189572	0.0161136	0.0274879	0.019905	0.0303315	0.0445493	0.0246443	0.0274879	0.00379143	0.00663501			0.000947858	0.00568715	0.000947858	0.000947858	0.000947858	0.00189572				0.00284357			0.00189572	0.00284357	0.000947858	0.00189572	0.00284357	0.000947858	0.000947858
BTA 317	BTA	317	0.00710861	0.00101552	0.00203103	0.00203103	0.00406206	0.0172638	0.0121862	0.00406206	0.00304655		0.00101552	0.00507758	0.00203103	0.00507758	0.00406206	0.00406206	0.00710861	0.0213258	0.0152327	0.0162483	0.0213258	0.0142172	0.0203103	0.00710861	0.00101552	0.00203103	0.00203103	0.00203103	0.00101552	0.00203103	0.00203103	0.00101552		0.00203103	0.00203103	0.00101552	0.00203103		0.00406206	0.00101552	0.00203103	0.00507758	0.00304655	0.00507758	0.00101552	0.0060931	0.00304655
BTA 322	BTA	322	0.00495302	0.00165101	0.00165101	0.00330201	0.00495302	0.0198121	0.00990604	0.0165101		0.00165101	0.00495302	0.00825503	0.00330201		0.00165101	0.00165101	0.0198121	0.0214631	0.011557	0.00495302	0.00825503	0.0198121	0.0247651	0.00330201				0.00330201	0.00330201	0.00330201		0.00495302					0.00660403				0.00330201		0.00330201			0.00660403	0.00495302
BTA 329	BTA	329	0.00197199	0.00197199	0.00394398	0.00394398	0.00394398	0.0236639	0.0118319	0.00788796		0.00394398	0.00197199	0.0118319	0.00591597		0.00591597	0.00394398	0.0216919	0.0571877	0.0276079	0.0177479	0.0236639	0.0197199	0.0276079	0.00197199			0.00197199							0.00394398		0.00394398	0.00985995	0.00394398			0.0177479		0.00197199	0.00197199		0.00394398
HSA 019	HSA	19	0.00986069	0.00986069	0.00986069	0.00616293	0.00616293	0.0221866	0.0123259	0.0135585	0.00616293	0.00862811	0.00739552	0.00986069	0.00616293	0.00739552	0.00123259	0.00369776	0.00616293	0.0369776	0.114631	0.17133	0.135585	0.106002	0.108468		0.00246517	0.00123259		0.0110933	0.00123259	0.00123259		0.00369776				0.00123259	0.0123259				0.0110933	0.00369776		0.00246517
HSA 041	HSA	41	0.0109604	0.00548022	0.0146139	0.00548022	0.0164407	0.0274011	0.0274011	0.0182674		0.00182674	0.00365348	0.0146139	0.0109604	0.00365348	0.00182674	0.00182674	0.0091337	0.0456685	0.0365348	0.00730696	0.0438418	0.0237476	0.0237476	0.00365348			0.00365348			0.00182674			0.00182674				0.00182674			0.00182674	0.00365348			0.00365348			0.00182674
HSA 087	HSA	87	0.0126671	0.0144767	0.0217151	0.00542876	0.0162863	0.0289534	0.0289534	0.0144767	0.00542876	0.00361918	0.00361918	0.030763	0.00723835	0.00723835	0.00723835	0.00361918	0.0217151	0.0434301	0.0325726	0.0217151	0.0506685	0.0361918	0.0380013	0.00542876				0.00180959		0.00180959		0.00723835	0.00542876		0.00180959		0.00723835				0.0108575				0.00361918	0.00180959
HSA 100	HSA	100	0.00936471	0.00668908	0.00401345	0.0107025	0.0080269	0.036121	0.0227429	0.0200672	0.00936471	0.00535126	0.00401345	0.0294319	0.0107025	0.00267563	0.00535126	0.0187294	0.0575261	0.0401345	0.0280941	0.0280941	0.0642152	0.0548505	0.036121	0.00401345		0.00133782	0.00133782	0.00936471	0.00668908								0.00936471	0.00401345	0.00133782	0.00133782	0.0133782			0.00133782		0.00133782
HSA 105	HSA	105	0.0362243	0.0661236	0.047149	0.0327743	0.0839483	0.124772	0.098323	0.0879732	0.0264495	0.0189746	0.0120748	0.114998	0.0408242	0.0574988	0.0367992	0.0224245	0.103498	0.152947	0.119023	0.0850983	0.104073	0.270244	0.211596	0.00229995	0.000574988		0.000574988	0.00287494	0.00689986	0.00114998	0.000574988	0.000574988	0.00229995	0.000574988	0.000574988	0.00517489	0.00114998		0.00344993	0.00229995	0.00402492		0.00114998	0.00114998	0.00287494
HSA 109	HSA	109	0.00769361	0.0038468	0.0038468	0.00961701	0.00961701	0.028851	0.0134638	0.00961701	0.0038468	0.0019234	0.0019234	0.00961701	0.0019234	0.0019234	0.00577021	0.0019234	0.0153872	0.019234	0.00769361	0.00769361	0.0115404	0.0134638	0.0153872		0.0019234	0.0019234	0.0019234	0.00577021	0.0019234				0.0019234				0.0019234			0.00577021	0.0038468	0.0019234	0.0019234		0.0019234		0.0019234
HSA 139	HSA	139	0.0473312	0.0582537	0.0455107	0.025486	0.0527924	0.109226	0.100124	0.0455107	0.0400494	0.0309473	0.0163839	0.0983032	0.0491516	0.0291269	0.0309473	0.0200247	0.109226	0.158377	0.0946623	0.0691763	0.0855602	0.192965	0.136532	0.00546129	0.00364086	0.00182043				0.00546129		0.00182043	0.00546129		0.00728172		0.00364086			0.00182043	0.00182043	0.00182043	0.00364086	0.00728172	0.00728172
HSA 142	HSA	142	0.0557836	0.0593825	0.0413878	0.0521846	0.0647809	0.149356	0.109768	0.0629815	0.0287915	0.0233931	0.0125963	0.0539841	0.0233931	0.061182	0.0251926	0.030591	0.138559	0.221335	0.0737783	0.030591	0.0449868	0.125963	0.0845751	0.00899735		0.00179947			0.00179947		0.00539841		0.00179947						0.00179947		0.00719788				0.00179947	0.00179947
HSA 154	HSA	154	0.0267195	0.0171769	0.0171769	0.00572562	0.024811	0.0553476	0.0381708	0.0209939	0.00763416	0.00763416	0.0114512	0.024811	0.00763416	0.00763416	0.00763416	0.00954269	0.0553476	0.0534391	0.0553476	0.0152683	0.0343537	0.0286281	0.0419879	0.00190854	0.00381708			0.00190854	0.00190854		0.00190854	0.00190854	0.00572562		0.00190854		0.00190854	0.00190854	0.00190854	0.00190854	0.0171769		0.00381708	0.0133598	0.00763416	0.00572562
HSA 227	HSA	227	0.065769	0.0548075	0.0635767	0.0284999	0.0964612	0.153461	0.124961	0.0723459	0.0306922	0.0153461	0.0065769	0.065769	0.0372691	0.0482306	0.0723459	0.0526152	0.181961	0.197307	0.0986535	0.0591921	0.0569998	0.127153	0.114	0.0131538			0.0021923				0.0021923		0.0065769				0.0021923		0.0021923		0.0043846		0.0021923	0.0021923	0.0043846	0.0021923
HSA 233	HSA	233	0.0114542	0.0229084	0.0190903	0.0114542	0.0152722	0.0400896	0.0381806	0.05918	0.0152722	0.00763612	0.00763612	0.0782703	0.0190903	0.0248174	0.0114542	0.00954515	0.0419987	0.110724	0.0572709	0.0515438	0.103088	0.120269	0.0992696	0.00190903	0.00190903				0.00190903	0.00190903		0.00572709	0.00381806	0.00190903		0.00190903	0.00381806		0.00381806		0.0171813		0.00190903	0.00572709
HSA 274	HSA	274	0.0445179	0.0247322	0.0346251	0.0197858	0.0247322	0.0412203	0.0692501	0.0445179	0.00989288	0.0115417	0.00824406	0.052762	0.0164881	0.0197858	0.0181369	0.0214346	0.0807918	0.118715	0.0362739	0.0313274	0.0725478	0.0840895	0.0923335	0.00494644	0.00659525		0.00164881	0.00659525				0.00329763	0.00329763			0.00164881	0.00164881		0.00329763	0.00329763	0.00824406			0.00824406
HSA 333	HSA	333	0.0211502	0.0083319	0.0083319	0.00384549	0.00705007	0.030123	0.0282003	0.015382	0.0083319	0.00512732	0.00256366	0.0237139	0.00512732	0.00576824	0.0134592	0.00961373	0.0339685	0.0480687	0.0211502	0.0115365	0.0288412	0.0262775	0.0307639	0.00256366				0.000640916		0.000640916	0.000640916		0.00128183	0.00128183	0.000640916		0.00448641	0.00256366		0.00256366	0.0115365	0.00128183	0.00192275	0.00256366	0.00128183	0.00128183	0.000640916
MMU 001	MMU	1	0.0169529	0.0150692	0.0037673	0.0075346	0.0150692	0.0546259	0.0320221	0.0131856	0.00941825	0.0037673	0.00941825	0.0470913	0.0075346	0.0113019	0.0188365	0.0207202	0.0470913	0.0320221	0.0282548	0.0131856	0.0357894	0.0470913	0.0414403	0.00188365			0.00565095	0.00565095	0.00188365	0.0037673		0.00188365	0.00188365					0.00188365		0.0037673	0.00188365		0.00565095	0.00188365
MMU 002	MMU	2	0.00853901	0.00452065	0.00301377	0.00351606	0.00652983	0.0190872	0.00703212	0.0100459	0.00200918	0.00100459	0.00150688	0.00552524	0.00251147	0.00301377	0.00251147	0.00452065	0.0125574	0.0251147	0.0200918	0.0110505	0.0175803	0.0130597	0.022101	0.00150688		0.00100459	0.00200918	0.00150688		0.000502294					0.000502294	0.00100459	0.000502294	0.00301377	0.00251147	0.00452065	0.00703212	0.000502294	0.00200918	0.00703212	0.000502294		0.00100459
MMU 003	MMU	3	0.0367555	0.0300727	0.0334141	0.0233899	0.0267313	0.0467797	0.0384262	0.0300727	0.0116949	0.0016707	0.00501211	0.0317434	0.0116949	0.0116949	0.0100242	0.0100242	0.0384262	0.0852059	0.0434383	0.016707	0.0334141	0.0350848	0.0317434	0.0016707			0.0016707	0.00501211	0.00835352	0.00334141	0.00334141		0.00835352				0.00668282		0.00334141				0.0016707		0.00501211	0.00501211	0.0016707
MMU 006	MMU	6	0.00936582	0.00936582	0.00749266	0.0131122	0.00749266	0.0280975	0.0299706	0.0187316		0.00749266	0.00374633	0.0187316	0.00374633	0.00374633	0.00749266	0.00936582	0.0280975	0.0318438	0.0187316	0.0149853	0.033717	0.0131122	0.0299706				0.00187316		0.00187316		0.00374633		0.00374633				0.00187316		0.00187316		0.011239		0.00374633	0.00374633	0.00187316	0.00374633
MMU 008	MMU	8	0.0109448	0.0027362	0.00547241	0.0027362	0.00820861	0.00684051	0.00684051	0.013681	0.0027362	0.0027362		0.00820861	0.00547241	0.00820861	0.0013681	0.0027362	0.00957671	0.013681	0.0177853	0.0109448	0.0191534	0.0109448	0.0246258	0.0027362	0.0013681				0.0027362	0.0027362		0.0027362		0.0027362	0.0013681			0.0013681		0.0041043	0.0041043					0.0027362	0.0027362
MMU 010	MMU	10	0.00966036	0.00193207	0.00966036	0.00772829	0.00579622	0.0251169	0.0193207	0.00386414	0.00579622	0.00579622	0.00386414	0.0135245	0.0173886	0.00772829		0.00579622	0.0135245	0.027049	0.0289811	0.00966036	0.0154566	0.0135245	0.0193207	0.00193207	0.00193207			0.00193207	0.00579622	0.00193207						0.00193207					0.00386414				0.00193207	0.00193207	0.00193207
MMU 015	MMU	15	0.010955	0.00167111	0.00167111	0.00167111	0.00334222	0.0168968	0.00854122	0.00129975	0.000371358	0.00111407	0.000928394	0.00241382	0.000742715	0.000742715	0.00111407	0.00241382	0.00854122	0.0176395	0.0332365	0.0521757	0.0657303	0.019682	0.0220958	0.00148543		0.000928394	0.00389925	0.00371358	0.00297086	0.00129975	0.000557036	0.000371358	0.000928394	0.00111407	0.00167111		0.00222815	0.00427061	0.00501333	0.000742715	0.00928394	0.00204247	0.00315654	0.00631308	0.00334222	0.00204247	0.00334222
MMU 018	MMU	18	0.00947392	0.00263164	0.00298253	0.00105266	0.00315797	0.0157899	0.0110529	0.00105266	0.0012281	0.00192987	0.00157899	0.00350886	0.000526329	0.000701771	0.00228076	0.00140354	0.00842126	0.0180706	0.035264	0.0536855	0.0638612	0.0226321	0.0301762	0.00228076	0.000350886	0.00140354	0.00192987	0.0049124	0.00228076	0.00315797	0.00175443	0.000701771	0.00157899	0.00210531	0.000877214	0.00140354	0.00350886	0.00561417	0.00526329	0.000526329	0.00473696	0.00175443	0.00333341	0.00350886	0.00210531	0.00333341	0.00228076
MMU 020	MMU	20	0.00537487	0.00268744			0.00179162	0.014333	0.00716649	0.0107497	0.000895812		0.00179162	0.00268744	0.000895812	0.000895812		0.000895812	0.0107497	0.0214995	0.0322492	0.0214995	0.0268744	0.0232911	0.0232911	0.00447906	0.000895812	0.00179162		0.00447906		0.00179162		0.000895812	0.00179162	0.000895812		0.000895812	0.00179162	0.00358325	0.00537487		0.00537487		0.00179162	0.00268744	0.000895812	0.000895812	0.00179162
MMU 026	MMU	26	0.0112913	0.0145174	0.00322609	0.00483914	0.00483914	0.0112913	0.00806523	0.0193566	0.00483914		0.00322609	0.00322609	0.00483914	0.00645219	0.00322609	0.00322609	0.0129044	0.0322609	0.0322609	0.0112913	0.0371001	0.0241957	0.0209696	0.00806523			0.00161305	0.00322609	0.00161305			0.00161305	0.00161305	0.00161305					0.00322609		0.00806523			0.00967828	0.00322609	0.00161305
MMU 033	MMU	33	0.0344354	0.0441204	0.0290549	0.0344354	0.0387399	0.111915	0.103306	0.0269027	0.020446	0.00753275	0.0150655	0.0484248	0.0182938	0.0290549	0.0355116	0.0290549	0.0753275	0.0968497	0.0688709	0.0365877	0.0634904	0.0893169	0.0624142	0.00538054	0.00107611	0.00107611	0.00107611	0.00215222		0.00215222			0.00538054		0.00107611	0.00322832			0.00215222		0.00322832				0.00215222	0.00215222	0.00215222
MMU 034	MMU	34	0.062	0.058	0.048	0.016	0.066	0.104	0.106	0.034	0.016	0.016	0.02	0.064	0.034	0.06	0.032	0.034	0.108	0.128	0.048	0.03	0.058	0.114	0.1	0.002																0.002					0.004		0.002
MMU 035	MMU	35	0.0243077	0.0405128	0.0273461	0.0293718	0.0313974	0.0759615	0.0729231	0.0313974	0.0121538	0.00708974	0.00708974	0.0476026	0.0162051	0.0243077	0.0253205	0.0151923	0.0739359	0.0982436	0.0435513	0.0445641	0.0658333	0.079	0.0668461	0.00810256	0.00101282	0.00303846		0.00101282					0.00303846				0.00202564		0.00101282		0.00708974	0.00101282	0.00101282	0.00101282	0.00303846
MMU 038	MMU	38	0.0122077	0.00476399	0.00208424	0.00416849	0.00416849	0.0148875	0.0157807	0.00416849	0.00148875	0.000297749	0.000893248	0.00267974	0.00148875	0.00148875	0.00297749	0.001191	0.00982572	0.0256064	0.0125055	0.00535949	0.0104212	0.00655048	0.0151852	0.00267974			0.00327524	0.00327524	0.00208424	0.00238199	0.000595498	0.001191	0.00446624	0.000893248	0.00446624	0.001191	0.00208424	0.00297749	0.00208424	0.000297749	0.00625273	0.00267974	0.00208424	0.00267974	0.0017865	0.001191	0.00238199
MMU 045	MMU	45	0.0576433	0.0736554	0.0416313	0.0288217	0.0672506	0.131299	0.115287	0.0320241	0.0128096	0.016012	0.00640482	0.0416313	0.0256193	0.0384289	0.0320241	0.0448337	0.17293	0.147311	0.0768578	0.0128096	0.0672506	0.086465	0.0448337	0.00320241	0.00320241			0.00640482				0.00320241				0.00320241			0.00960722		0.0128096			0.00960722
MMU 057	MMU	57	0.00833333	0.00111111	0.00222222	0.00111111	0.00277778	0.0116667	0.01	0.00444444	0.00111111	0.00111111	0.000555556	0.00777778	0.000555556	0.00166667	0.00111111	0.00277778	0.00555556	0.0233333	0.00944444	0.005	0.0211111	0.005	0.00777778	0.00166667	0.00111111	0.00111111		0.00111111	0.000555556	0.00111111		0.00166667	0.00222222	0.00166667	0.00222222	0.00111111			0.000555556	0.000555556	0.00222222	0.00222222				0.000555556	0.00111111
MMU 058	MMU	58	0.0117838	0.00392793	0.00785585	0.00261862	0.00654654	0.0261862	0.0157117	0.0130931	0.0104745	0.00523723		0.0157117	0.00392793	0.00392793	0.0104745	0.0144024	0.034042	0.034042	0.0222582	0.0130931	0.0353513	0.0196396	0.0288048	0.00523723	0.00130931	0.00130931	0.00261862	0.00130931		0.00261862	0.00392793	0.00261862	0.00261862	0.00523723	0.00261862	0.00392793	0.00261862	0.00130931	0.00130931	0.00654654	0.0104745	0.00130931	0.00261862	0.00523723		0.00130931	0.00261862
MMU 059	MMU	59	0.0112186	0.00461943	0.00263968	0.000659919	0.0105587	0.0204575	0.0138583	0.00659919	0.00659919	0.00263968	0.00131984	0.0151781	0.00395951	0.00197976	0.00395951	0.00263968	0.00923886	0.0211174	0.0310162	0.0448745	0.0428947	0.0633522	0.0376154	0.00131984		0.00329959	0.00131984	0.00263968	0.00197976	0.000659919	0.00131984	0.000659919	0.00197976	0.00131984	0.000659919	0.00197976	0.00329959	0.00197976	0.000659919	0.00263968	0.00461943	0.000659919	0.00131984	0.00461943	0.000659919	0.00329959	0.00461943
MMU 060	MMU	60	0.0162782	0.0111912	0.00610432	0.0101739	0.0162782	0.0284868	0.026452	0.0122086	0.00305216	0.00406954	0.0071217	0.0162782	0.00203477	0.00915648	0.0101739	0.0111912	0.0386607	0.0539215	0.0305216	0.0356085	0.0518867	0.0396781	0.0508693	0.00305216	0.00203477	0.00101739	0.00305216	0.00508693		0.00406954	0.00101739	0.00203477		0.00203477	0.00203477		0.00203477		0.00101739	0.00305216	0.00508693	0.00101739	0.00305216	0.00101739	0.00101739	0.00508693	0.00101739
MMU 061	MMU	61	0.0123711	0.0082474	0.0109965	0.00962197	0.00962197	0.0371133	0.0219931	0.0123711	0.0082474	0.00274913	0.0041237	0.0137457	0.00687283	0.00549827	0.0082474	0.00687283	0.031615	0.0522335	0.0288659	0.00549827	0.0233676	0.0247422	0.0522335	0.00137457		0.00274913	0.00137457	0.0151202	0.00137457				0.00137457	0.0041237			0.00549827	0.00137457	0.00274913	0.0041237	0.0082474			0.00274913	0.00274913	0.00274913
MMU 063	MMU	63	0.00885679	0.00885679	0.00613163	0.00408775	0.00476904	0.0156697	0.0109007	0.00408775	0.00408775	0.00204388	0.000681292	0.011582	0.00272517	0.00272517		0.00272517	0.0156697	0.0633601	0.0204388	0.00749421	0.0197575	0.0081755	0.02112	0.00545033	0.000681292	0.000681292	0.000681292		0.00204388	0.000681292	0.000681292		0.000681292	0.000681292	0.00272517	0.00136258	0.00340646	0.000681292	0.000681292	0.000681292	0.00545033	0.000681292	0.00136258	0.00476904	0.0109007	0.00136258	0.00272517
MMU 064	MMU	64	0.00845116	0.00169023	0.00169023	0.00169023	0.00169023	0.0169023	0.0135219	0.00338046		0.00338046	0.00169023	0.00338046		0.00169023	0.00169023		0.0101414	0.0253535	0.0185925	0.0169023	0.0304242	0.0118316	0.0169023			0.00169023	0.00169023	0.0101414		0.00169023	0.00169023	0.00507069	0.00169023	0.00169023		0.00169023	0.00169023	0.00338046	0.00338046		0.00338046					0.00507069	0.00169023
MMU 066	MMU	66	0.0142775	0.00856652	0.0142775	0.0128498	0.00856652	0.0456881	0.0385493	0.00999427	0.00999427	0.00999427	0.00713877	0.0185608	0.00856652	0.011422	0.011422	0.00285551	0.0328383	0.0442604	0.0228441	0.011422	0.0242718	0.0242718	0.0285551	0.00713877	0.00142775			0.0128498					0.00285551				0.00571101			0.00285551	0.00571101	0.00285551	0.00142775	0.00142775	0.00428326	0.00285551	0.00142775
MMU 067	MMU	67	0.00582882	0.00777176	0.00582882	0.00777176	0.00582882	0.0388588	0.0116576	0.0213723	0.0155435	0.00777176	0.00777176	0.0291441	0.00194294	0.0155435	0.0155435	0.00582882	0.0233153	0.0738317	0.0427447	0.0213723	0.0272012	0.0291441	0.0427447	0.0097147	0.00194294			0.00777176		0.00194294			0.00388588								0.00388588		0.00388588	0.00388588		0.00194294	0.00194294
MMU 068	MMU	68	0.0131549	0.0187927	0.00375854	0.00375854	0.00751709	0.0300683	0.0150342	0.0112756	0.00563782	0.00375854		0.0225513	0.00375854	0.00375854	0.00375854	0.00751709	0.0187927	0.0357062	0.0244305	0.0169134	0.0507403	0.0338269	0.0375854		0.00375854			0.00187927						0.00375854			0.00187927	0.00187927	0.00187927	0.00563782	0.00375854	0.00187927	0.00375854	0.0131549
MMU 069	MMU	69	0.00853257	0.00731363	0.00853257	0.00365682	0.00365682	0.0158462	0.00853257	0.0158462	0.00609469	0.00731363	0.00731363	0.019503	0.00731363	0.00121894	0.00121894	0.00121894	0.00975151	0.0316924	0.0280356	0.020722	0.0182841	0.019503	0.0255977	0.00243788								0.00121894	0.00243788	0.00243788	0.00121894		0.00243788				0.00121894	0.00121894	0.00121894		0.00121894
MMU 071	MMU	71	0.0124163	0.00551835	0.00413876	0.00482855	0.00344897	0.0151754	0.0096571	0.00482855	0.00206938	0.00137959	0.00137959	0.00482855	0.00206938	0.00206938	0.000689793	0.00137959	0.00620814	0.0269019	0.0193142	0.00689793	0.0206938	0.00827752	0.0158652	0.00344897	0.00137959		0.00206938	0.00344897	0.00137959	0.00137959		0.00206938	0.000689793	0.000689793	0.00206938	0.00137959	0.00137959	0.00482855	0.00413876		0.00551835	0.00137959	0.00275917	0.00620814		0.00758772	0.000689793
MMU 072	MMU	72	0.0352373	0.0426557	0.0129822	0.00927298	0.0166914	0.0760384	0.0519287	0.0296735	0.00741838	0.00556379	0.00741838	0.0370919	0.00927298	0.0222552	0.0241097	0.0278189	0.0704746	0.077893	0.0574925	0.0166914	0.0500741	0.0500741	0.0408011	0.0018546	0.0018546	0.0018546	0.00556379	0.00927298					0.00370919		0.0018546	0.00556379	0.0018546	0.00556379	0.00370919	0.0018546	0.0129822	0.0018546	0.00370919	0.0129822	0.00370919	0.0018546
MMU 077	MMU	77	0.0109142	0.00662649	0.00155917	0.00350814	0.00389794	0.0144224	0.00818567	0.00662649	0.00155917	0.00194897	0.000779587	0.0128632	0.00272856	0.00311835	0.00272856	0.00155917	0.00935505	0.024557	0.0198795	0.0144224	0.0222182	0.0187101	0.0198795	0.00311835	0.00194897	0.00116938	0.00272856	0.00233876	0.00116938	0.000779587	0.000779587	0.00116938	0.000389794	0.000779587	0.00194897	0.00272856	0.00116938		0.00272856		0.00389794	0.00311835	0.00116938	0.00311835	0.00272856	0.00116938	0.00155917
MMU 078	MMU	78	0.00977766	0.00195553	0.00391106	0.00195553	0.00195553	0.029333	0.0195553	0.0234664	0.0136887	0.00391106	0.00195553	0.029333	0.00586659	0.00391106	0.00195553	0.00977766	0.0215108	0.0586659	0.00977766	0.0156442	0.0273774	0.0273774	0.0273774	0.0117332	0.00391106					0.00195553				0.00391106					0.00391106		0.00782212		0.00195553		0.00391106	0.00195553
MMU 079	MMU	79	0.0117013	0.00975106	0.00780084	0.0136515	0.027303	0.0234025	0.0214523	0.0195021	0.00585063	0.00390042	0.00585063	0.027303	0.00780084	0.00780084	0.00390042	0.00780084	0.0390042	0.0448549	0.0487553	0.0156017	0.027303	0.0409544	0.0546059	0.00390042				0.00585063		0.00195021		0.00585063					0.00975106	0.00780084		0.00195021	0.0117013	0.00390042				0.00390042
MMU 088	MMU	88	0.0244432	0.0206827	0.0188024	0.0188024	0.0206827	0.0432456	0.0639283	0.0206827	0.0131617	0.0150419	0.00752097	0.0488863	0.0188024	0.0169222	0.0169222	0.0169222	0.0545271	0.0902517	0.0432456	0.0225629	0.0394851	0.0601678	0.0564073	0.00188024	0.00188024	0.00188024		0.00752097	0.00188024		0.00188024	0.00564073	0.00752097	0.00188024	0.00188024	0.00376049		0.00564073			0.0112815	0.0131617	0.00564073	0.00940122	0.0131617
MMU 090	MMU	90	0.0335511	0.0369062	0.00671022	0.0100653	0.0318735	0.078845	0.0486491	0.0234858	0.00503266	0.00503266	0.015098	0.0335511	0.0201306	0.0184531	0.015098	0.0285184	0.0570368	0.0822001	0.0318735	0.0184531	0.0520042	0.0754899	0.0603919	0.00503266		0.00167755	0.00167755	0.00167755				0.00167755	0.0117429	0.00167755							0.00167755			0.00167755	0.00167755		0.00167755
MMU 091	MMU	91	0.0355958	0.0397836	0.0188449	0.0272203	0.0376897	0.0837549	0.0607223	0.0188449	0.0125632	0.0104694	0.0146571	0.0565346	0.0188449	0.0293142	0.0125632	0.0230326	0.0900365	0.117257	0.0774733	0.0188449	0.0272203	0.0544407	0.0795672	0.00418774		0.00837549	0.00209387	0.00209387			0.00209387		0.00837549				0.00209387				0.00418774		0.00418774	0.00837549	0.00628162	0.00628162
MMU 092	MMU	92	0.0099181	0.0099181	0.0136374	0.00867834	0.0136374	0.0247953	0.0148772	0.00619881	0.00247953	0.00123976	0.00247953	0.0185964	0.0099181	0.00371929	0.00619881	0.00247953	0.0223157	0.05207	0.0297543	0.0173567	0.0223157	0.0198362	0.0322338	0.00867834	0.00371929	0.00123976		0.00495905	0.00123976				0.00247953				0.00123976				0.00743858				0.00247953		0.00123976
MMU 094	MMU	94	0.00807642	0.00807642	0.0131242	0.00504776	0.00908597	0.0252388	0.0161528	0.00302866		0.00302866	0.0020191	0.0131242	0.00706687	0.00706687	0.00706687	0.00605731	0.0212006	0.0323057	0.0242293	0.0363439	0.0343248	0.0312961	0.0343248	0.00403821	0.00100955	0.00100955	0.00100955	0.00100955		0.00100955	0.00100955		0.00100955		0.00100955		0.00403821		0.00100955		0.00302866	0.00100955	0.00100955	0.00908597	0.00807642		0.0020191
MMU 097	MMU	97	0.0216347	0.00282192	0.00188128	0.00564383	0.00658447	0.0310411	0.0216347	0.0047032	0.000940639	0.000940639	0.00188128	0.00846575	0.00376256	0.00376256	0.00376256	0.00376256	0.033863	0.0244566	0.0178721	0.0131689	0.0197534	0.0122283	0.0197534	0.00188128	0.000940639	0.000940639	0.000940639	0.000940639		0.000940639							0.000940639	0.00376256	0.00658447	0.000940639	0.0122283	0.00752511	0.000940639	0.00846575	0.00282192		0.00188128
MMU 101	MMU	101	0.0584615	0.0492308	0.0384615	0.0384615	0.06	0.172308	0.101538	0.0415385	0.0215385	0.0276923	0.0153846	0.0630769	0.0215385	0.0538462	0.0569231	0.0353846	0.186154	0.158462	0.0892308	0.0307692	0.06	0.135385	0.138462			0.00153846			0.00307692	0.00153846		0.00153846	0.00307692		0.00153846		0.00769231	0.00461538	0.00153846		0.00923077			0.00769231	0.00461538	0.00307692
MMU 102	MMU	102	0.0393286	0.0589929	0.0699175	0.0305889	0.0393286	0.13765	0.126726	0.0546231	0.0240342	0.0131095	0.0174794	0.0742874	0.0196643	0.0524382	0.028404	0.0218492	0.104876	0.176979	0.0917668	0.0152945	0.0786572	0.13328	0.152945	0.00436985								0.00218492				0.00218492			0.00218492		0.0152945		0.00218492	0.00655477	0.00218492		0.00436985
MMU 103	MMU	103	0.055	0.0533333	0.0416667	0.0416667	0.085	0.148333	0.085	0.0766667	0.0316667	0.0266667	0.015	0.0766667	0.06	0.055	0.0383333	0.04	0.11	0.216667	0.158333	0.0516667	0.0583333	0.221667	0.123333	0.00166667				0.00166667	0.00833333					0.00166667		0.00833333	0.00333333		0.00166667		0.00333333	0.00333333		0.00166667	0.00166667	0.005
MMU 108	MMU	108	0.00476266	0.0174631	0.014288	0.00793777	0.0301635	0.0412764	0.0301635	0.00317511	0.00476266	0.00317511	0.00158755	0.00793777	0.00317511	0.00952532	0.00635021	0.00476266	0.0396888	0.120654	0.0476266	0.0127004	0.0460391	0.0254009	0.0444515	0.00317511		0.00158755		0.00952532		0.00317511		0.00476266	0.00317511	0.00317511	0.00158755		0.00317511			0.00317511	0.00476266	0.00158755		0.00476266	0.00635021	0.00476266	0.00158755
MMU 110	MMU	110	0.0099283	0.00397132		0.00198566	0.00595698	0.0178709	0.0099283	0.00595698	0.00397132	0.00198566	0.00397132	0.0178709	0.00198566	0.00198566		0.00595698	0.0138996	0.0198566	0.011914	0.0099283	0.0218423	0.0178709	0.0218423	0.00198566	0.00198566	0.00198566	0.00198566	0.00794264	0.00397132	0.00397132	0.00397132						0.00198566					0.00198566		0.00397132			0.00198566
MMU 112	MMU	112	0.0247856	0.0285987	0.0152527	0.0171592	0.0266921	0.0514777	0.0533843	0.0247856	0.00953291	0.00571974	0.0114395	0.0400382	0.0152527	0.0171592	0.0171592	0.0152527	0.0552909	0.0991422	0.0552909	0.0209724	0.0533843	0.0305053	0.059104				0.00190658					0.00381316	0.00190658			0.00190658		0.00381316		0.00381316	0.00762633	0.00190658	0.00190658		0.00571974	0.00190658	0.00381316
MMU 113	MMU	113	0.0163507	0.00503099	0.00125775	0.0025155	0.00754649	0.010062	0.0125775	0.00503099	0.00754649	0.00377324	0.0113197	0.0301859	0.00503099	0.00628874	0.00503099	0.00377324	0.0163507	0.0452789	0.0163507	0.0113197	0.010062	0.0264127	0.0125775					0.0125775			0.0025155	0.00125775		0.00125775	0.0025155		0.00125775	0.00754649	0.00503099				0.00125775	0.00628874	0.00503099	0.00503099	0.00125775
MMU 115	MMU	115	0.0127764	0.00580745	0.0116149	0.00232298	0.00696894	0.0174224	0.00929192	0.00929192	0.00580745	0.00116149	0.00232298	0.0209068	0.00464596	0.0104534	0.00116149	0.00464596	0.0290373	0.0580745	0.0360062	0.00929192	0.0255528	0.0336832	0.0336832	0.00116149	0.00116149	0.00116149	0.00116149	0.00464596		0.00116149		0.00464596		0.00116149			0.00232298	0.00116149	0.00232298	0.00232298	0.0406522	0.00348447		0.00813043	0.00116149	0.00464596
MMU 116	MMU	116	0.0168322	0.0168322	0.00140269	0.00841612	0.00701343	0.0336645	0.0182349	0.00420806	0.00420806	0.00140269	0.00561074	0.0154295	0.00420806	0.00420806	0.00420806	0.0098188	0.0336645	0.0518994	0.0308591	0.0126242	0.0154295	0.0140269	0.0336645	0.00140269		0.00420806		0.022443			0.00280537		0.00140269				0.00280537		0.00280537	0.00841612	0.00841612		0.00280537	0.00140269	0.00140269	0.00420806
MMU 120	MMU	120	0.0256402	0.0256402	0.0219773	0.0347975	0.0366289	0.0476176	0.032966	0.0201459	0.016483	0.016483	0.00549433	0.0384603	0.0219773	0.0219773	0.0183144	0.0146516	0.0604377	0.0787521	0.0457861	0.0146516	0.0274717	0.0531119	0.0567748	0.00366289		0.00366289						0.00366289	0.00915722				0.00366289	0.00183144			0.00366289			0.00549433		0.00183144
MMU 121	MMU	121	0.0175436	0.0155943	0.00779716	0.00584787	0.0116957	0.00974646	0.0194929	0.0194929	0.0116957	0.00389858	0.013645	0.0233915	0.00779716	0.0116957	0.00779716	0.00389858	0.0194929	0.0643266	0.0428844	0.0194929	0.0253408	0.0233915	0.0409351	0.00779716				0.00779716								0.00389858	0.00194929				0.00194929	0.00389858			0.00194929
MMU 122	MMU	122	0.00827921	0.0298052	0.0182143	0.00662337	0.0115909	0.0380844	0.0281493	0.0115909	0.00496753	0.00662337	0.0115909	0.0298052	0.00993506	0.00662337	0.00496753	0.00331169	0.0397402	0.0546428	0.0281493	0.0380844	0.0496753	0.0413961	0.0546428	0.00331169				0.00331169			0.00165584				0.00165584	0.00165584	0.00331169			0.00165584	0.00993506			0.00331169			0.00165584
MMU 125	MMU	125	0.0222222	0.0511111	0.0222222	0.0333333	0.0466667	0.0955556	0.0644444	0.0333333	0.0111111	0.0177778	0.0333333	0.0688889	0.0288889	0.0355556	0.0155556	0.0288889	0.0844444	0.173333	0.102222	0.0222222	0.0511111	0.0977778	0.0888889	0.00222222				0.00222222							0.00222222	0.00222222	0.00222222			0.00222222	0.0133333			0.00666667	0.00222222
MMU 127	MMU	127	0.00634427	0.0142746	0.0047582	0.00793034	0.0111025	0.0269632	0.023791	0.0111025	0.0047582	0.00158607		0.0158607	0.00793034	0.00793034	0.00951641	0.00158607	0.0333074	0.047582	0.0111025	0.00634427	0.022205	0.0142746	0.0396517	0.00317214		0.00158607		0.0126885					0.00158607				0.00634427	0.00317214	0.00158607		0.0111025
MMU 130	MMU	130	0.0252952	0.0397496	0.0234884	0.0252952	0.0487836	0.0867264	0.0469768	0.0198748	0.0307156	0.0198748	0.0198748	0.0668516	0.027102	0.0108408	0.0325224	0.0198748	0.0668516	0.146351	0.0433632	0.0198748	0.0289088	0.0776924	0.0596244			0.0018068		0.0072272			0.0018068	0.0072272		0.0036136		0.0072272	0.0018068			0.0036136	0.0036136	0.00903399	0.0018068	0.0036136	0.0018068		0.0036136
MMU 133	MMU	133	0.0132997	0.0251217	0.0162552	0.0177329	0.0339881	0.0546765	0.0325104	0.0251217	0.0206884	0.00886647	0.00738872	0.0531988	0.0310326	0.0236439	0.00886647	0.0103442	0.0472878	0.0472878	0.0384214	0.0280771	0.0428546	0.0960534	0.0369436	0.00147774		0.00147774	0.00147774	0.00147774						0.00147774		0.00295549	0.00147774		0.00147774	0.00147774	0.00147774		0.00443323		0.00295549
MMU 134	MMU	134	0.00965249	0.00965249	0.006435	0.0160875	0.0209137	0.0546975	0.05148	0.01287	0.00965249	0.0032175	0.00965249	0.0241312	0.00482625	0.00804375	0.0032175	0.0112612	0.0402187	0.0659587	0.02574	0.0112612	0.0337837	0.0225225	0.0241312	0.00160875		0.0032175	0.0032175			0.00160875	0.00160875		0.00482625				0.00160875	0.00965249	0.00160875		0.006435			0.00160875	0.00160875
MMU 140	MMU	140	0.00893427	0.00178685	0.00402042	0.000446713	0.000446713	0.021889	0.0134014	0.00223357	0.000893427	0.000893427	0.00178685	0.00580727	0.00268028	0.00134014	0.00178685	0.000893427	0.00491385	0.0151883	0.00714741	0.00446713	0.00893427	0.00759413	0.00938098	0.000893427		0.00178685	0.00134014	0.00178685	0.00134014	0.000893427	0.000893427		0.00223357				0.00759413	0.00446713	0.000893427	0.00223357	0.00536056	0.00178685	0.000446713	0.00268028	0.00268028	0.00491385	0.00134014
MMU 143	MMU	143	0.0022559	0.0124074	0.00563974	0.00451179	0.00563974	0.0180472	0.0135354	0.0135354	0.00676769	0.00676769	0.0022559	0.022559	0.0101515	0.00676769	0.00563974	0.0022559	0.0203031	0.0394782	0.0383502	0.0699328	0.101515	0.0507576	0.042862	0.0022559	0.00563974	0.00112795	0.00112795	0.00112795	0.0022559		0.0022559	0.00112795	0.00338384			0.00112795	0.0112795		0.00112795		0.021431		0.00112795	0.00112795	0.0135354	0.00112795	0.00338384
MMU 150	MMU	150	0.0275574	0.0175365	0.0212944	0.00626305	0.0162839	0.0425887	0.0300626	0.0100209	0.00501044	0.00501044	0.00125261	0.0263048	0.00626305	0.0100209	0.0187892	0.0187892	0.0350731	0.0438414	0.0212944	0.0338205	0.0651357	0.0626305	0.0576201	0.00375783	0.00375783	0.00125261	0.00375783	0.00375783		0.00125261		0.00125261	0.00375783	0.00250522			0.00125261	0.00751566	0.00250522	0.00125261	0.0100209	0.00501044	0.00250522	0.00501044		0.00250522	0.00125261
MMU 155	MMU	155	0.00504594	0.0126148	0.00756891	0.00756891	0.0252297	0.0378445	0.0214452	0.0126148	0.00504594	0.00378445	0.00504594	0.0252297	0.00504594	0.00126148	0.00630742	0.00252297	0.0214452	0.0580283	0.0290141	0.0290141	0.0504594	0.0252297	0.0327986	0.00378445	0.00252297			0.00126148	0.00126148		0.00378445		0.00126148		0.00126148		0.00252297				0.00756891			0.00126148	0.00126148	0.00126148	0.00126148
MMU 160	MMU	160	0.0188845	0.0188845	0.00566534	0.00944223	0.00566534	0.0302151	0.0302151	0.00755378	0.00377689	0.00566534	0.00188845	0.0113307		0.0188845	0.00566534	0.00755378	0.0207729	0.0490996	0.00944223	0.00188845	0.00944223	0.0302151	0.0151076				0.00188845	0.00188845		0.00566534	0.00377689		0.00566534	0.00377689							0.00377689		0.00188845	0.00188845	0.00188845	0.00377689
MMU 162	MMU	162	0.0269205	0.0228824	0.0228824	0.0201904	0.0309586	0.0726854	0.0699933	0.0255745	0.00807615	0.0053841	0.0107682	0.0605711	0.0242285	0.0323046	0.0148063	0.0201904	0.051149	0.0834536	0.0444188	0.0323046	0.0726854	0.0821076	0.121142	0.00134603				0.00403808	0.00269205			0.00269205		0.00134603	0.00134603		0.00673013			0.00134603	0.0053841		0.0053841	0.00134603	0.00134603	0.00134603
MMU 164	MMU	164	0.0173863	0.0316114	0.0316114	0.0205474	0.0252891	0.0426754	0.05532	0.0284503	0.011064	0.00474171	0.00948342	0.0410948	0.0205474	0.0205474	0.0173863	0.0173863	0.05532	0.104318	0.0648034	0.044256	0.0521588	0.066384	0.0648034			0.00316114	0.00316114	0.00790285	0.00474171	0.00474171	0.00316114	0.00158057		0.00948342	0.00474171	0.00474171		0.00474171	0.00474171		0.00790285			0.00316114	0.0158057	0.00316114
MMU 166	MMU	166	0.0587065	0.0379866	0.0362599	0.0310799	0.0569799	0.11396	0.0949664	0.0258999	0.0138133	0.0207199	0.0120866	0.0552532	0.0258999	0.0362599	0.0362599	0.0414399	0.105326	0.1554	0.0569799	0.01554	0.0379866	0.0656132	0.0656132	0.00172666	0.00172666	0.00517999	0.00172666	0.0138133	0.00517999	0.00345332			0.00517999	0.00345332	0.00345332	0.00690665	0.00517999	0.0120866		0.00345332	0.00517999	0.00172666	0.00172666	0.00690665	0.00863331
MMU 170	MMU	170	0.0157114	0.0279314	0.00872858	0.01222	0.00872858	0.0436429	0.0296772	0.0436429	0.0157114	0.0104743	0.00349143	0.0349143	0.0139657	0.0174572	0.00872858	0.0174572	0.0680829	0.0837943	0.0401515	0.0750658	0.0872858	0.0942686	0.0576086	0.00349143	0.00174572	0.00174572	0.00174572	0.00698286				0.00174572	0.00174572	0.00174572	0.00349143	0.00523715	0.00349143				0.0226943	0.00523715		0.00872858	0.00174572		0.00174572
MMU 173	MMU	173	0.0115154	0.00164505	0.0115154	0.00822527	0.00493516	0.0345461	0.0329011	0.00658021	0.00329011	0.00493516		0.0148055	0.00329011	0.00987032	0.00329011	0.00822527	0.0213857	0.0180956	0.0213857	0.0180956	0.0394813	0.0213857	0.0230307	0.00329011	0.00164505		0.00493516	0.00658021						0.00329011				0.00329011	0.00658021	0.00329011	0.00493516	0.00329011	0.00329011	0.00493516
MMU 174	MMU	174	0.0430017	0.0636424	0.0447217	0.0292411	0.0447217	0.0946036	0.0842832	0.0498819	0.025801	0.0137605	0.0103204	0.079123	0.025801	0.0361214	0.0309612	0.0430017	0.113524	0.144486	0.0722428	0.0412816	0.0447217	0.154806	0.161686				0.00344013		0.00172007					0.00172007	0.0051602	0.00344013	0.00172007	0.0051602	0.0051602		0.00688026		0.00172007	0.00344013		0.00688026
MMU 178	MMU	178	0.00953236	0.0254196	0.0158873	0.00953236	0.0111211	0.0270083	0.0222422	0.0365407	0.0111211	0.017476	0.0111211	0.034952	0.0127098	0.0127098	0.00794363	0.00794363	0.0333633	0.0730814	0.0492505	0.00635491	0.034952	0.0508392	0.0492505	0.00953236				0.00476618	0.00158873		0.00317745	0.00158873	0.00317745	0.00158873		0.00158873	0.00476618			0.00158873	0.00794363	0.00317745	0.00158873		0.00317745	0.00158873	0.00476618
MMU 179	MMU	179	0.0245155	0.0228811	0.0196124	0.0114406	0.0375904	0.0637403	0.0473966	0.0392248	0.0114406	0.0098062	0.0212468	0.0392248	0.0228811	0.0212468	0.017978	0.0114406	0.0686434	0.0800839	0.0522997	0.0408592	0.098062	0.0719121	0.0833527	0.00163437		0.00163437	0.00163437	0.00326873		0.00163437	0.00163437	0.00326873					0.00163437		0.0049031	0.00163437	0.0049031		0.00163437		0.0049031
MMU 183	MMU	183	0.0103193	0.0229318	0.0137591	0.00917273	0.0171989	0.0515966	0.0275182	0.0343978	0.0160523	0.0149057	0.00917273	0.0355443	0.0194921	0.0126125	0.0126125	0.0160523	0.0435705	0.0756751	0.0538898	0.0171989	0.030958	0.0676489	0.0515966	0.00343978	0.00229318			0.00229318		0.00343978	0.00114659		0.00229318		0.00114659	0.00229318	0.00114659			0.00343978	0.00229318	0.00114659	0.00343978	0.00458637			0.00114659
MMU 185	MMU	185	0.0437761	0.0308054	0.0437761	0.0275627	0.0551255	0.0778242	0.0989015	0.0356694	0.0162134	0.0226987	0.00810668	0.0470188	0.0129707	0.0324267	0.0340481	0.0421548	0.102144	0.124843	0.0729602	0.00972802	0.0421548	0.0875522	0.0680961	0.00162134	0.00324267	0.00162134							0.00162134			0.00486401	0.00324267			0.00162134	0.00324267		0.00162134
MMU 187	MMU	187	0.0414839	0.0220383	0.0142601	0.0142601	0.0220383	0.0570403	0.0492621	0.0181492	0.0129637	0.00777823	0.00388911	0.0220383	0.00518548	0.0142601	0.00648186	0.0155565	0.0466694	0.0674113	0.0427802	0.0194456	0.0272238	0.0518548	0.0583367	0.00518548	0.00129637	0.00259274		0.00648186		0.00259274	0.00388911	0.00129637	0.00518548			0.00259274	0.00388911	0.00129637	0.00388911		0.00259274			0.00388911	0.00518548	0.00518548	0.00259274
MMU 188	MMU	188	0.0280272	0.0197839	0.0082433	0.0131893	0.0148379	0.0395679	0.0428652	0.0082433		0.0082433	0.00659464	0.0296759		0.0115406	0.0115406	0.00494598	0.0428652	0.0642978	0.0329732	0.0296759	0.0527571	0.0511085	0.0428652	0.00659464		0.00164866		0.00659464				0.00164866							0.00659464	0.00164866		0.00164866		0.00329732	0.0082433	0.00164866	0.00329732
MMU 189	MMU	189	0.0228355	0.02936	0.0212044	0.0163111	0.0212044	0.0440399	0.0424088	0.0407777	0.00652443	0.00652443	0.00326222	0.0554577	0.00815554	0.02936	0.0163111	0.00978665	0.060351	0.110915	0.0424088	0.0391466	0.060351	0.0766621	0.0733999			0.00978665		0.00652443				0.00163111	0.00163111			0.00163111	0.00163111		0.00163111	0.00163111	0.00652443		0.00163111	0.00326222	0.00652443		0.00163111
MMU 190	MMU	190	0.0172362	0.0275779	0.013789	0.0103417	0.0252797	0.0448141	0.0344724	0.0229816	0.0114908	0.0057454	0.00919263	0.0310251	0.0114908	0.0160871	0.0057454	0.0057454	0.0540067	0.111461	0.0689448	0.058603	0.0769883	0.0746902	0.0815846	0.00459632				0.00804355		0.00229816			0.00229816		0.00229816	0.00114908	0.00919263	0.00114908	0.00229816		0.0103417			0.00919263			0.00344724
MMU 191	MMU	191	0.00757774	0.0113666	0.0189443	0.00947217	0.0227332	0.0378887	0.0359943	0.0189443	0.0056833	0.00378887	0.0113666	0.0246276	0.0151555	0.00757774	0.00378887	0.00378887	0.030311	0.0966162	0.0700941	0.0776718	0.0663052	0.0757774	0.087144	0.0056833	0.00189443				0.00189443	0.00189443	0.00378887		0.0056833				0.0113666		0.00189443		0.0227332			0.00378887	0.00189443	0.00757774
MMU 194	MMU	194	0.0123554	0.00960976	0.0137282	0.00960976	0.0192195	0.0302021	0.0192195	0.00823694	0.00274565	0.00274565		0.0123554		0.00823694	0.00411847	0.00549129	0.0164739	0.0205923	0.0247108	0.00686412	0.0192195	0.00549129	0.0274565	0.00137282				0.00137282	0.00274565	0.00137282		0.00137282	0.00274565	0.00137282	0.00137282		0.00137282	0.00686412	0.00137282	0.00274565	0.00549129	0.00137282		0.00411847	0.00137282	0.00137282	0.00274565
MMU 195	MMU	195	0.022535	0.0200311	0.00751168	0.00250389	0.0100156	0.0200311	0.0125195	0.00250389	0.00250389			0.00500779		0.00250389		0.00250389	0.0175273	0.0350545	0.0150234	0.0100156		0.0150234	0.022535				0.00500779		0.00751168	0.00250389			0.00250389	0.00500779	0.00250389		0.00250389				0.00250389		0.00751168	0.00500779	0.00250389	0.00250389
MMU 198	MMU	198	0.00825004	0.00481252	0.00893754	0.00618753	0.00756253	0.0165001	0.0116876	0.00962504	0.00343752	0.00137501	0.00481252	0.0116876	0.00550002	0.000687503	0.00343752	0.00343752	0.0316251	0.0336876	0.0192501	0.00962504	0.0151251	0.0144376	0.0185626	0.00275001	0.00206251		0.00412502	0.00137501	0.00412502	0.00275001	0.00137501		0.00343752	0.00343752		0.00137501	0.00412502	0.00550002			0.0144376	0.00137501	0.00206251	0.00343752	0.00275001	0.00206251	0.00137501
MMU 201	MMU	201	0.018916	0.00270229	0.0148626	0.00405343	0.018916	0.0216183	0.0216183	0.009458	0.00675572	0.00270229		0.00675572	0.00540457	0.00540457	0.009458	0.009458	0.0270229	0.0391832	0.0108091	0.00540457	0.00540457	0.0229694	0.0243206			0.0121603	0.00540457		0.00270229			0.009458	0.00675572		0.00405343		0.00405343	0.00270229			0.009458	0.00270229		0.00675572	0.00675572	0.00135114	0.00540457
MMU 203	MMU	203	0.0159791	0.0145265	0.00290529	0.0116212	0.024695	0.0159791	0.00726323	0.00435794	0.00581058	0.00290529	0.00290529	0.024695	0.0101685	0.00581058	0.00435794	0.00145265	0.0305056	0.0377688	0.0174318	0.0290529	0.0392214	0.024695	0.0276003	0.00581058		0.00145265	0.00145265	0.00435794		0.00290529		0.00145265	0.00581058	0.00145265							0.00290529			0.00726323
MMU 206	MMU	206	0.0399943	0.0399943	0.0474007	0.0281441	0.0429569	0.0785074	0.0799886	0.0177752	0.0148127	0.0118502	0.0103689	0.0533257	0.0222191	0.0533257	0.0296254	0.0207378	0.0903575	0.157015	0.0562883	0.0251816	0.0414756	0.0681385	0.0607321			0.00148127		0.00148127					0.00148127	0.00296254					0.00444381		0.00444381	0.00296254		0.00296254	0.0103689
MMU 214	MMU	214	0.056	0.068	0.07	0.04	0.092	0.108	0.1	0.044	0.022	0.022	0.024	0.086	0.024	0.044	0.044	0.034	0.13	0.23	0.094	0.042	0.074	0.214	0.132	0.002	0.002		0.002	0.004		0.002		0.004	0.004	0.002					0.004		0.01			0.002	0.006
MMU 216	MMU	216	0.0330669	0.0587856	0.0624597	0.0238816	0.0532744	0.0900154	0.0698079	0.0349039	0.0312298	0.0293928	0.0165334	0.0826672	0.0330669	0.036741	0.0312298	0.0202075	0.0716449	0.145127	0.106549	0.0716449	0.102875	0.231468	0.123082	0.0073482		0.00551115		0.00183705			0.00551115	0.00183705	0.00183705				0.00183705		0.00183705		0.00551115			0.0036741			0.00183705
MMU 217	MMU	217	0.0138991	0.0293425	0.0262538	0.0216208	0.0277982	0.0370642	0.0416972	0.0154434	0.00926605	0.00463303	0.00463303	0.0169878	0.00154434	0.00926605	0.00926605	0.00772171	0.0478746	0.0617737	0.0710397	0.0262538	0.0262538	0.063318	0.0447859	0.00308868	0.00308868	0.00308868	0.00154434	0.0169878				0.00308868	0.00308868					0.00308868	0.00308868	0.00308868	0.0185321		0.00926605	0.00154434	0.00308868
MMU 220	MMU	220	0.0315501	0.0531371	0.0365317	0.024908	0.0581187	0.0846872	0.0564581	0.0514765	0.0149448	0.0132843	0.0166053	0.0647608	0.0232475	0.0381923	0.0215869	0.0166053	0.102953	0.142806	0.0614397	0.024908	0.074724	0.0631003	0.0680819			0.00166053	0.00332107			0.00166053	0.00166053		0.00166053			0.00332107	0.00332107		0.00332107	0.0049816	0.00664214		0.00332107	0.0049816	0.00166053
MMU 221	MMU	221	0.0401655	0.0420781	0.0516413	0.0248643	0.047816	0.0669425	0.0420781	0.026777	0.0153011	0.0133885	0.00956321	0.0420781	0.0191264	0.0306023	0.0210391	0.0172138	0.0841562	0.126234	0.074593	0.0229517	0.0516413	0.0822436	0.0994574	0.0114759	0.00765057	0.00191264		0.00382528	0.00382528		0.00765057				0.00191264		0.00191264				0.00191264	0.00191264	0.00191264	0.00191264		0.00382528
MMU 223	MMU	223	0.0300179	0.0723962	0.0423783	0.037081	0.044144	0.0706304	0.0600359	0.0423783	0.0229549	0.0229549	0.0105946	0.0847565	0.0282522	0.0388467	0.0176576	0.0247207	0.0918196	0.183639	0.0776935	0.0264864	0.0582701	0.130666	0.107711	0.00706304		0.00176576			0.00353152								0.00176576	0.00353152			0.00353152	0.00353152		0.00353152		0.00176576
MMU 235	MMU	235	0.0178204	0.0190932	0.0140017	0.00254577	0.0152746	0.0190932	0.0127288	0.0267305	0.00381865	0.0101831	0.00636442	0.0356407	0.00636442	0.0076373	0.00381865	0.00381865	0.0114559	0.0585526	0.0280034	0.0178204	0.0292763	0.043278	0.0420051	0.0140017		0.00381865	0.00127288	0.00254577		0.00127288		0.00127288				0.00509153	0.00254577			0.00127288	0.0076373	0.00127288	0.00254577		0.00509153
MMU 236	MMU	236	0.0139948	0.0171048	0.00777489	0.0108848	0.0202147	0.0497593	0.0326545	0.0295446	0.00932987	0.00466493	0.00155498	0.0186597	0.00621991	0.0124398	0.00310996	0.00621991	0.0295446	0.0466493	0.0450944	0.0217697	0.0388744	0.0404294	0.0342095	0.00777489		0.00155498		0.0139948			0.00155498			0.00155498	0.00155498		0.00310996			0.00155498	0.0155498		0.00310996	0.00155498		0.00932987	0.00310996
MMU 238	MMU	238	0.0113751	0.00487506	0.00487506	0.00487506	0.00162502	0.0211253	0.0195002	0.0178752	0.00650008		0.00650008	0.0146252	0.00650008	0.00162502	0.00162502	0.00487506	0.0373755	0.0471256	0.0162502	0.0227503	0.0195002	0.00975012	0.0130002	0.00162502		0.00325004	0.00162502						0.00325004				0.00487506	0.00975012		0.00325004	0.00650008	0.00162502		0.00487506	0.00325004
MMU 240	MMU	240	0.0410572	0.0508328	0.0234613	0.0332368	0.0449675	0.0840696	0.0703838	0.0391021	0.00977553	0.0195511	0.00782043	0.0430124	0.0156409	0.0449675	0.0215062	0.0293266	0.0977553	0.111441	0.054743	0.0215062	0.0410572	0.0664736	0.0625634	0.00195511						0.00391021		0.00195511				0.00195511		0.00782043	0.00195511		0.00977553					0.00195511
MMU 245	MMU	245	0.0256009	0.0271068	0.0210831	0.0180712	0.0180712	0.045178	0.0271068	0.0256009	0.00602373	0.0045178	0.0105415	0.0466839	0.0150593	0.0150593	0.00752967	0.0090356	0.0376483	0.0496958	0.0331305	0.0105415	0.0240949	0.0481899	0.0542136					0.00752967	0.00150593	0.0045178		0.00301187		0.00301187		0.00150593				0.00150593	0.00752967	0.00150593		0.00602373		0.00150593
MMU 247	MMU	247	0.0224816	0.00936733	0.0131143	0.0149877	0.0187347	0.028102	0.0206081	0.0243551	0.00749386	0.0112408	0.00374693	0.0206081	0.0224816	0.0168612	0.00749386	0.00374693	0.0224816	0.0543305	0.0224816	0.00749386	0.028102	0.0318489	0.0262285	0.00187347	0.00374693			0.00936733	0.00374693				0.0056204				0.0112408		0.0112408		0.00374693	0.00187347	0.00374693	0.00374693		0.00749386	0.00374693
MMU 249	MMU	249	0.0180618	0.0131359	0.0262717	0.00985189	0.0131359	0.0295557	0.0197038	0.0262717	0.00820991	0.00656793	0.00164198	0.0279137	0.00492595	0.0131359	0.00328396	0.00820991	0.0361236	0.0656793	0.0443335	0.0295557	0.105087	0.0525434	0.0722472	0.00328396	0.00656793			0.00164198	0.00328396			0.00164198	0.00656793	0.00164198	0.00164198		0.00164198				0.0114939			0.00492595	0.00985189	0.00328396	0.00164198
MMU 252	MMU	252	0.0449598	0.0461749	0.0328085	0.0291631	0.0352387	0.103286	0.0838439	0.0255177	0.0109362	0.0170118	0.00607564	0.0364539	0.0194421	0.0218723	0.0413144	0.0255177	0.110577	0.125158	0.0583262	0.0218723	0.0315933	0.0619716	0.0692623	0.00364539			0.00121513			0.00243026	0.00243026	0.00486052	0.00243026		0.00121513		0.00364539		0.00121513	0.00121513	0.00243026			0.00121513	0.00243026		0.00121513
MMU 253	MMU	253	0.00949659	0.00813993	0.00271331	0.00813993	0.00135666	0.0325597	0.0162799	0.00678328	0.00135666	0.00406997	0.00406997	0.0162799	0.00678328	0.00406997	0.00135666	0.00949659	0.0610495	0.0854693	0.0230631	0.0122099	0.0162799	0.00406997	0.0176365		0.00542662	0.00271331		0.00271331	0.00135666	0.00271331	0.00271331	0.00135666		0.00135666			0.00542662	0.00135666	0.00135666		0.0162799		0.00406997	0.00678328	0.00271331	0.00542662	0.00271331
MMU 254	MMU	254	0.0325243	0.0169126	0.00650486	0.00260194	0.00390292	0.0377282	0.0546408	0.0169126	0.00130097	0.00520389	0.00260194	0.0221165	0.00780583	0.00650486	0.0143107	0.0234175	0.0338253	0.0169126	0.0195146	0.0221165	0.0169126	0.0416311	0.0234175				0.00650486	0.00130097	0.00650486	0.00260194			0.00130097	0.00130097			0.00130097	0.00780583	0.00130097	0.00260194	0.0234175		0.00130097	0.00520389	0.00390292
MMU 255	MMU	255	0.0208709	0.00347848	0.00463798	0.0104354	0.00811646	0.0510177	0.0394228	0.00463798	0.00347848	0.00115949	0.00115949	0.00927595		0.00463798	0.0162329	0.0162329	0.0452203	0.0301468	0.00347848	0.00579747	0.00695697	0.0208709	0.0139139		0.00115949		0.00463798	0.0208709	0.00927595	0.00115949	0.0220304	0.0197114	0.00115949	0.00695697	0.00115949	0.0104354	0.00463798		0.00115949	0.00695697	0.00579747	0.00231899	0.00231899	0.00463798	0.00231899	0.00695697
MMU 259	MMU	259	0.0149394	0.0160885	0.00919345	0.0057459	0.0160885	0.0287295	0.0241328	0.0172377	0.0057459	0.00114918	0.00229836	0.0229836	0.00919345	0.0160885	0.012641	0.00919345	0.0321771	0.0298787	0.012641	0.012641	0.012641	0.012641	0.0298787	0.00114918		0.00459672	0.00344754	0.00919345	0.00229836	0.00114918	0.00459672	0.00229836			0.00114918		0.00114918	0.00229836	0.00344754	0.00344754	0.00344754	0.00114918	0.00344754	0.00344754	0.00459672	0.00114918	0.00229836
MMU 261	MMU	261	0.0230225	0.0121508	0.0127903	0.00639514	0.00959271	0.0338943	0.0230225	0.0179064	0.00511611	0.000639514	0.00255806	0.0243015	0.0044766	0.0102322	0.00831368	0.00703466	0.0153483	0.0498821	0.0409289	0.0281386	0.0326152	0.0300572	0.0428474	0.00191854	0.000639514	0.00127903	0.00191854	0.000639514	0.00127903	0.00319757	0.00255806	0.000639514		0.000639514	0.000639514	0.00127903	0.00255806	0.00127903	0.000639514	0.00255806	0.00511611	0.00319757	0.00127903	0.00511611	0.00191854	0.00255806
MMU 262	MMU	262	0.0422751	0.0155009	0.0366385	0.0211376	0.0281834	0.0775044	0.049321	0.0225467	0.0098642	0.0183192	0.0112734	0.0422751	0.0183192	0.0211376	0.0183192	0.0295926	0.108506	0.0915961	0.0563668	0.0211376	0.0366385	0.0803228	0.0704586	0.00563668	0.00140917		0.00563668	0.00281834	0.00281834	0.00140917	0.00704586	0.00563668	0.00140917		0.00281834	0.00281834	0.00281834		0.00140917	0.00140917	0.00422751	0.00422751	0.00845503	0.0098642	0.00704586	0.00140917	0.00140917
MMU 263	MMU	263	0.0247228	0.0282546	0.0264887	0.0141273	0.0353183	0.0706366	0.0335524	0.0441478	0.0229569	0.0176591	0.0123614	0.0600411	0.0264887	0.0247228	0.0105955	0.0105955	0.0777002	0.137741	0.0335524	0.0158932	0.0582752	0.0688706	0.0582752	0.00353183				0.00176591	0.00176591						0.00176591	0.00176591	0.00529774	0.00353183				0.00176591	0.00176591	0.00353183
MMU 264	MMU	264	0.019131	0.0156526	0.0226094	0.0173918	0.0226094	0.0504363	0.0417404	0.0226094	0.00173918	0.00521755	0.00347836	0.0452187	0.0121743	0.0226094	0.019131	0.0121743	0.0365228	0.0678281	0.0469579	0.0295661	0.0626105	0.0452187	0.0678281	0.00173918		0.00173918	0.0104351	0.00347836	0.00173918	0.00173918	0.00347836	0.00173918	0.00173918				0.00347836		0.00347836		0.00869591			0.00173918	0.00173918	0.00173918
MMU 266	MMU	266	0.018063	0.000821044	0.0106736	0.00328417	0.00738939	0.00903148	0.0172419		0.00246313	0.0155998	0.000821044	0.0123157	0.00246313	0.00574731	0.0106736	0.00492626	0.0123157	0.0221682	0.00738939	0.00328417	0.0139577	0.0155998	0.0139577				0.00164209			0.00164209	0.00903148		0.000821044			0.00574731	0.000821044			0.00164209	0.000821044	0.0205261		0.00328417		0.000821044
MMU 269	MMU	269	0.0273481	0.0307667	0.00854629	0.0153833	0.0170926	0.04615	0.0393129	0.0136741	0.00683703	0.0102556	0.0136741	0.0478592	0.0136741	0.0119648	0.0205111	0.00683703	0.0564055	0.0546963	0.0393129	0.0188018	0.0564055	0.0393129	0.0734981	0.00170926	0.00170926	0.00170926	0.00170926	0.00341852	0.00341852	0.00170926		0.00170926				0.00512778			0.00170926	0.00341852	0.00854629	0.00341852		0.00170926	0.00512778	0.00341852	0.00341852
MMU 273	MMU	273	0.00949514	0.00356068	0.00474757	0.000593446	0.00415413	0.00949514	0.00415413	0.0118689	0.00415413	0.00178034	0.00296723	0.00830825	0.00356068	0.00296723		0.000593446	0.00949514	0.0249248	0.0189903	0.0267051	0.0320461	0.0189903	0.027892	0.0089017	0.00296723	0.000593446		0.00237379			0.00118689	0.000593446	0.000593446	0.00118689	0.000593446	0.00237379	0.00118689				0.00949514	0.00237379		0.00296723	0.000593446	0.00118689	0.00118689
MMU 279	MMU	279	0.0019409	0.0019409	0.00388179		0.0019409	0.00388179	0.0019409	0.00388179	0.0019409			0.00582269	0.0019409			0.00776358	0.00776358	0.00970448	0.0213499	0.0116454	0.0213499	0.00388179	0.00970448	0.00582269					0.0019409	0.0019409	0.0019409						0.0019409				0.00388179			0.0019409	0.0019409	0.00388179	0.0019409
MMU 285	MMU	285	0.0172131	0.0172131	0.00573771	0.010041	0.00717214	0.0358607	0.020082	0.0229508	0.0143443	0.00430328	0.00143443	0.0459017	0.00860657	0.00860657	0.0129099	0.010041	0.040164	0.030123	0.020082	0.0243853	0.0559427	0.0415984	0.0444673	0.00430328			0.00430328					0.00143443		0.00717214	0.00286886		0.00286886	0.00286886			0.00430328		0.00286886	0.00430328	0.00286886	0.00286886
MMU 286	MMU	286	0.0207752	0.0124651	0.00415505	0.0103876	0.00831009	0.0415505	0.025969	0.0145427	0.00415505	0.00311628	0.00415505	0.0103876	0.00831009	0.0103876	0.00623257	0.00623257	0.0207752	0.0415505	0.0155814	0.00519381	0.0155814	0.0249303	0.0270078	0.00103876	0.00519381		0.00207752	0.00519381	0.00311628	0.00415505	0.00103876	0.00103876	0.00311628	0.00207752	0.00207752	0.00415505	0.00103876	0.00207752		0.00103876	0.00207752		0.00207752	0.00415505	0.00207752
MMU 287	MMU	287	0.0286532	0.0182338	0.015629	0.0130242	0.031258	0.0664233	0.0494919	0.0143266	0.00390725	0.00390725	0.00520967	0.0208387	0.0104193	0.0221411	0.0195363	0.0130242	0.0507943	0.0742378	0.0260483	0.0117218	0.0338629	0.0364677	0.0351653	0.00130242	0.00390725	0.00130242	0.00260483	0.00390725	0.00260483	0.00130242	0.00130242		0.00260483			0.00130242	0.0078145	0.00130242		0.00130242	0.00130242	0.00130242	0.00390725	0.00520967	0.00390725
MMU 294	MMU	294	0.0384873	0.0351406	0.018407	0.0100402	0.0267738	0.0652612	0.0602411	0.0251004	0.00836681	0.0150603	0.00836681	0.0418341	0.00167336	0.0217537	0.0167336	0.0150603	0.0719546	0.0870149	0.0485275	0.0217537	0.0401607	0.0418341	0.0401607	0.00167336		0.00167336		0.00167336	0.00167336		0.00334673					0.00334673					0.00669345		0.00167336	0.00167336	0.00167336		0.00167336
MMU 296	MMU	296	0.0149198	0.00295116	0.00623023	0.00459069	0.00606627	0.0213139	0.0160674	0.00180349	0.00147558	0.00131163	0.00049186	0.00213139	0.000163953	0.00262325	0.00229535	0.00508255	0.0132802	0.0206581	0.00623023	0.00360697	0.00557441	0.00557441	0.00426279	0.00213139	0.00049186	0.00049186	0.00196744		0.00098372	0.00196744	0.000163953	0.000327907	0.00213139	0.000819767	0.00327907		0.00541046	0.010657	0.00131163	0.00475465	0.00606627	0.00163953	0.00229535	0.00311511	0.00262325	0.00213139	0.000819767
MMU 298	MMU	298	0.0484296	0.0561784	0.0368065	0.030995	0.0484296	0.0852361	0.0755502	0.0271206	0.0193718	0.0232462	0.0154975	0.0639271	0.0174347	0.0271206	0.0271206	0.0290578	0.0716758	0.118168	0.0774874	0.0193718	0.0464924	0.114294	0.0581155	0.00774874		0.00387437			0.00387437			0.00193718	0.00193718		0.00387437		0.00387437		0.00193718		0.00193718				0.00193718	0.00968592
MMU 299	MMU	299	0.00974642	0.00779713	0.00584785	0.00974642	0.00779713	0.040935	0.013645	0.013645	0.0175436	0.00779713	0.00974642	0.013645	0.00389857	0.00194928	0.00194928	0.00779713	0.0467828	0.0740728	0.0974642	0.0604278	0.0682249	0.0604278	0.0701742	0.0155943		0.00389857		0.00194928	0.00389857	0.00194928				0.00194928		0.00779713	0.0175436				0.0194928			0.00974642	0.00974642
MMU 300	MMU	300	0.0331056	0.034682	0.0283762	0.0157646	0.0315291	0.0677876	0.0614818	0.0110352	0.00945874	0.00630583	0.00630583	0.0409879	0.0141881	0.0331056	0.0189175	0.0204939	0.0835522	0.0709405	0.0362585	0.0283762	0.0441408	0.0535995	0.0567524	0.00157646	0.00157646	0.00157646						0.00157646	0.00157646			0.00315291	0.00630583		0.00157646	0.00315291	0.00630583		0.00157646	0.00630583
MMU 304	MMU	304	0.0151387	0.000605546	0.00121109		0.00908319	0.0108998	0.00423882	0.000605546							0.000605546	0.00302773	0.00363328	0.00363328	0.00121109	0.000605546	0.00242218	0.000605546	0.000605546	0.00181664						0.000605546			0.00121109				0.00302773	0.0121109	0.00181664		0.00544991		0.00121109	0.00666101			0.000605546
MMU 306	MMU	306	0.0054453	0.0127057	0.0090755	0.0145208	0.0054453	0.0199661	0.0127057	0.0199661	0.0036302	0.0054453	0.0054453	0.0217812	0.0054453	0.0054453	0.0018151	0.0036302	0.0090755	0.0526379	0.0689738	0.0344869	0.0798644	0.0417473	0.0671587	0.0036302			0.0018151	0.0108906		0.0054453	0.0018151		0.0036302				0.0036302		0.0054453		0.0054453		0.0072604	0.0054453	0.0054453	0.0018151
MMU 310	MMU	310	0.0079333	0.00305127	0.00183076	0.00183076	0.00244102	0.0146461	0.0103743	0.000610254		0.00122051	0.000610254	0.00427178	0.00122051	0.000610254	0.000610254	0.00244102	0.0109846	0.0176974	0.0213589	0.0622459	0.0726202	0.0201384	0.0268512	0.00305127			0.000610254	0.00427178	0.00122051	0.000610254	0.000610254		0.000610254	0.00122051	0.00183076	0.00122051	0.00305127	0.00427178	0.00366152	0.00244102	0.00549229	0.00305127	0.00122051	0.00427178	0.000610254	0.00183076	0.000610254
MMU 312	MMU	312	0.0419652	0.0299751	0.0459619	0.0239801	0.0439635	0.0999171	0.0559536	0.0419652	0.0259784	0.0219818	0.0179851	0.0639469	0.0159867	0.0139884	0.0239801	0.0199834	0.0959204	0.123897	0.0599502	0.0319735	0.0639469	0.0639469	0.0559536	0.00799337					0.00199834	0.00199834		0.00599502	0.00799337			0.00199834	0.00199834	0.00599502		0.00199834	0.00799337		0.00199834		0.00199834	0.00399668
MMU 320	MMU	320	0.0318847	0.0354274	0.0407416	0.0247992	0.0531412	0.118682	0.0850259	0.0637694	0.0212565	0.0194851	0.0106282	0.0442843	0.0177137	0.0442843	0.0318847	0.0301133	0.0850259	0.132853	0.0602267	0.0371988	0.0708549	0.125767	0.12931	0.00354274		0.00354274	0.00885686				0.00354274	0.00354274	0.00177137			0.00177137	0.00177137		0.00708549	0.00177137	0.00531412		0.00708549	0.00531412
MMU 321	MMU	321	0.00655748	0.0118035	0.00918047	0.010492	0.013115	0.0236069	0.013115	0.0118035	0.00262299	0.0013115	0.00655748	0.0144265	0.00393449	0.00524598		0.0013115	0.010492	0.0485254	0.015738	0.013115	0.0222954	0.0196724	0.0419679	0.0013115		0.00393449	0.0013115	0.00393449	0.00262299	0.00262299	0.0013115			0.0013115	0.0013115		0.00918047		0.00524598	0.0013115	0.00918047	0.0013115	0.00262299			0.0013115
MMU 323	MMU	323	0.0129824	0.0177032	0.0129824	0.0129824	0.0200636	0.0436679	0.0212439	0.0177032	0.00354064	0.0082615	0.00354064	0.0200636	0.00708128	0.0118021	0.00708128	0.00590107	0.0295053	0.0542898	0.0377668	0.0188834	0.0283251	0.0472086	0.0389471			0.00354064	0.00118021						0.00118021		0.00236043		0.0118021	0.00708128	0.00118021		0.00708128		0.00118021	0.00354064	0.00118021		0.00236043
MMU 324	MMU	324	0.00539353	0.00755094	0.00755094	0.00323612	0.00323612	0.0151019	0.0140232	0.00970835	0.00862964	0.00107871	0.00323612	0.00862964	0.00215741	0.00323612		0.00215741	0.00539353	0.0269676	0.0118658	0.0118658	0.0215741	0.00970835	0.0226528	0.00539353				0.00647223	0.00107871	0.00215741	0.00215741	0.00323612	0.00107871	0.00215741	0.00215741	0.00107871					0.00107871		0.00215741	0.00755094		0.00107871	0.00107871
MMU 325	MMU	325	0.00618528	0.00618528	0.00463896	0.0077316	0.00154632	0.0154632	0.00927792	0.00927792	0.00463896	0.00154632	0.00154632	0.0108242		0.00309264		0.00309264	0.0185558	0.0417506	0.0231948	0.0077316	0.0278337	0.0108242	0.0201021				0.00154632	0.00463896	0.00154632		0.00154632	0.00154632				0.0077316	0.00154632		0.00309264		0.0077316		0.00154632	0.00309264
MMU 326	MMU	326	0.0248279	0.0141874	0.0124139	0.0177342	0.0177342	0.0443355	0.0390153	0.0124139	0.0088671	0.00354684	0.00532026	0.0372418	0.00354684	0.0088671	0.0088671	0.00532026	0.0709368	0.0496558	0.0230545	0.0141874	0.0283747	0.0425621	0.0390153			0.0088671	0.0106405	0.0088671	0.00177342	0.00177342							0.00354684				0.00354684		0.00177342	0.0088671			0.0088671
MMU 327	MMU	327	0.0053344	0.0128026	0.00640128	0.00213376	0.00960193	0.0149363	0.018137	0.00960193	0.00746816	0.00213376	0.00320064	0.0106688	0.00213376	0.00213376	0.00106688		0.0149363	0.0469427	0.0437421	0.0234714	0.053344	0.0234714	0.0373408	0.0053344	0.00213376		0.00106688		0.00106688			0.00106688	0.00320064	0.00213376		0.00106688	0.00746816				0.0053344			0.00320064
MMU 330	MMU	330	0.00657195	0.00262878	0.00394317	0.00394317	0.00788634	0.0249734	0.0131439	0.00262878		0.00131439		0.00920073	0.00131439	0.00657195	0.00131439	0.00394317	0.00788634	0.0249734	0.030231	0.00788634	0.0105151	0.00920073	0.0170871	0.00262878			0.00131439	0.00131439				0.00262878	0.00262878	0.00394317	0.00131439						0.00525756	0.00131439	0.00394317			0.00131439	0.00262878
MMU 332	MMU	332	0.0313546	0.027079	0.0185277	0.0142521	0.0185277	0.0555831	0.0470319	0.0142521	0.00285042	0.0128269	0.00712604	0.0441814	0.00997646	0.0171025	0.0128269	0.0114017	0.0299294	0.0769612	0.0555831	0.0142521	0.0427562	0.0399058	0.0698352	0.00285042	0.00285042	0.00142521	0.00142521	0.00570083		0.00142521		0.00285042	0.00570083	0.00570083	0.00427562		0.00570083		0.00570083		0.00997646	0.00142521	0.00142521	0.0128269	0.00142521	0.00427562	0.00142521
[truncated: 115 more columns]

## Sheet: StatRepeatMMU
Breakpoint	Origine	Number	Alu B1_Mm	Alu B1_Mur1	Alu B1_Mur2	Alu B1_Mur3	Alu B1_Mur4	Alu B1_Mus1	Alu B1_Mus2	Alu B1F	Alu B1F1	Alu B1F2	Alu PB1	Alu PB1D10	Alu PB1D7	Alu PB1D9	B2 B2_Mm1a	B2 B2_Mm1t	B2 B2_Mm2	B2 B3	B2 B3A	B4 B4	B4 B4A	B4 ID_B1	B4 RSINE1	CR1 L3	ERV1 MER21B	ERV1 RLTR14	ERV1 RLTR23	ERV1 RMER5	ERVK RLTR11A	ERVK RLTR11A2	ERVK RLTR11B	ERVK RLTR12B	ERVK RLTR15	ERVK RLTR16	ERVK RLTR17	ERVK RLTR18B	ERVK RLTR21	ERVK RLTR22_Mur	ERVK RLTR25B	ERVK RLTRETN_Mm	ERVK RMER12	ERVK RMER13A	ERVK RMER17B	ERVK RMER17C	ERVK RMER19B	ERVK RMER19C	ERVK RMER20B
BTA 004	BTA	4	0.353846	0.251282	0.507692	0.482051	0.451282	0.415385	0.425641	0.692308	0.523077	0.297436	0.835897	0.697436	0.641026	0.34359	0.538462	0.435897	0.815385	0.666667	0.728205	0.861538	0.753846	0.661538	0.569231	0.810256	0.512821	1	0.333333	1	0.394872	0.712821	1	0.317949	0.487179	1	0.564103	0.482051	0.189744	1	1	0.482051	0.687179	0.117949	0.271795	0.661538	0.133333	0.0512821	0.630769
BTA 009	BTA	9	0.371795	0.520513	0.220513	0.576923	0.474359	0.515385	0.605128	0.64359	0.451282	0.353846	0.266667	0.351282	0.353846	0.546154	0.264103	0.523077	0.333333	0.238462	0.430769	0.453846	0.320513	0.376923	0.389744	0.164103	0.164103	0.315385	1	0.597436	1	0.0641026	1	1	0.0410256	1	0.148718	1	1	1	0.187179	1	0.630769	0.115385	0.448718	0.379487	0.0794872	0.441026	0.410256
BTA 011	BTA	11	0.285714	0.346939	0.387755	0.510204	0.44898	0.571429	0.387755	0.489796	0.428571	0.387755	0.306122	0.265306	0.510204	0.306122	0.408163	0.530612	0.571429	0.469388	0.734694	0.530612	0.55102	0.44898	0.44898	0.734694	0.734694	0.693878	0.204082	0.897959	0.244898	0.0408163	0.102041	0.408163	0.0408163	0.0612245	0.306122	0.612245	0.938776	0.22449	0.265306	0.387755	0.326531	0.571429	0.306122	0.469388	0.0408163	0.734694	0.632653
BTA 012	BTA	12	0.350515	0.43299	0.329897	0.319588	0.381443	0.412371	0.463918	0.371134	0.28866	0.319588	0.391753	0.28866	0.278351	0.484536	0.350515	0.453608	0.350515	0.412371	0.773196	0.453608	0.546392	0.494845	0.42268	0.0412371	0.164948	1	0.804124	0.917526	0.474227	0.701031	1	0.608247	0.463918	0.371134	0.536082	0.28866	0.639175	1	1	0.659794	0.505155	0.793814	0.278351	0.618557	0.257732	0.340206	0.206186
BTA 013	BTA	13	0.125641	0.0564103	0.0769231	0.146154	0.135897	0.133333	0.120513	0.0384615	0.0589744	0.0384615	0.115385	0.0153846	0.105128	0.161538	0.0974359	0.0564103	0.120513	0.0974359	0.146154	0.176923	0.197436	0.0538462	0.0692308	0.276923	0.330769	0.110256	0.0641026	0.348718	1	0.0641026	1	0.374359	1	1	1	1	0.666667	1	1	1	0.630769	0.115385	0.448718	0.379487	1	1	1
BTA 017	BTA	17	0.305128	0.776923	0.482051	1	1	0.728205	0.979487	0.728205	0.451282	0.738462	0.664103	0.74359	0.602564	1	1	0.523077	0.648718	0.853846	0.910256	0.561538	0.746154	0.846154	0.94359	0.276923	0.330769	1	0.369231	0.112821	0.169231	1	1	1	0.523077	0.0179487	0.148718	1	0.666667	0.284615	1	1	0.928205		0.448718	0.210256	1	0.441026	1
BTA 022	BTA	22	0.564103	0.641026	0.671795	0.815385	0.666667	0.553846	0.533333	0.692308	0.687179	0.753846	0.646154	0.671795	0.641026	0.625641	0.415385	0.789744	0.461538	0.666667	0.851282	0.728205	0.866667	0.938462	0.8	0.933333	0.323077	1	0.189744	0.461538	0.651282	0.712821	1	0.317949	0.769231	1	0.564103	0.482051	0.533333	1	0.323077	1	0.769231	1	0.420513	0.466667	0.794872	0.671795	0.384615
BTA 023	BTA	23	0.569231	0.969231	0.861538	0.707692	0.8	0.753846	0.953846	0.876923	0.861538	0.846154	0.938462	0.861538	0.953846	0.907692	0.907692	0.861538	0.892308	0.876923	0.923077	0.938462	0.923077	0.907692	0.923077	0.538462	0.815385	0.492308	0.169231	0.6	0.661538	0.923077	0.584615	0.6	0.569231	0.261538	0.276923	0.615385	0.246154	0.123077	0.553846	0.230769	0.707692	0.2	0.123077	0.6	0.969231	0.753846	0.492308
BTA 024	BTA	24	0.112821	0.125641	0.194872	0.197436	0.292308	0.135897	0.0846154	0.171795	0.120513	0.125641	0.169231	0.202564	0.166667	0.207692	0.0769231	0.197436	0.205128	0.164103	0.123077	0.307692	0.44359	0.405128	0.297436	0.276923	0.0230769	0.315385	1	0.597436	0.435897	0.176923	0.253846	1	0.217949	0.323077	0.0205128	0.125641	0.407692	0.174359	0.0615385	1	0.0615385	0.351282	0.448718	0.210256	0.161538	0.441026	0.0589744
BTA 028	BTA	28	0.758974	0.776923	0.384615	0.576923	1	0.95641	0.830769	0.546154	0.451282	0.517949	0.664103	0.515385	0.602564	0.546154	0.441026	0.771795	0.746154	0.374359	0.215385	0.307692	0.379487	0.361538	0.461538	0.776923	1	0.315385	1	0.348718	1	0.176923	0.0871795	1	1	0.128205	1	0.274359	0.128205	0.284615	0.187179	0.297436	0.0871795	1	0.205128	0.210256	0.315385	1	0.410256
BTA 029	BTA	29	0.274725	0.230769	0.252747	0.252747	0.307692	0.241758	0.296703	0.10989	0.186813	0.153846	0.10989	0.21978	0.208791	0.406593	0.197802	0.175824	0.296703	0.252747	0.21978		0.021978	0.186813	0.153846	0.0769231	0.021978	0.406593	1	0.89011	0.417582	0.230769	0.615385	0.296703	0.0769231	0.021978	0.527473	1	0.0659341	0.494505	0.153846	0.0879121	0.10989	0.483516	0.153846	0.175824	0.406593	0.747253	0.846154
BTA 030	BTA	30	0.672131	0.737705	0.803279	0.688525	0.590164	0.655738	0.721311	0.737705	0.803279	0.868852	0.754098	0.47541	0.770492	0.672131	0.655738	0.770492	0.803279	0.655738	0.737705	0.508197	0.491803	0.737705	0.459016	0.737705	0.311475	0.786885	1	0.721311	0.0327869	0.786885	1	0.163934	0.0327869	0.131148	0.147541	0.770492	0.213115	0.557377	0.491803	0.278689	0.459016	0.852459	0.0327869	0.213115	0.0327869	0.0491803	0.311475
BTA 031	BTA	31	0.574176	0.192308	0.598901	0.195055	0.351648	0.32967	0.335165	0.186813	0.631868	0.21978	0.131868	0.31044	0.156593	0.315934	0.461538	0.585165	0.379121	0.428571	0.425824	0.673077	0.631868	0.365385	0.387363	0.5	1	0.0879121	1	0.252747	1	1	1	0.115385	1	1	0.296703	1	1	1	1	0.217033	1	0.307692	0.0164835	0.137363	0.0824176	0.0714286	0.129121
BTA 036	BTA	36	0.123626	0.0906593	0.112637	0.0274725	0.112637	0.126374	0.0494505	0.107143	0.0576923	0.299451	0.274725	0.178571	0.137363	0.120879	0.0549451	0.120879	0.129121	0.0741758	0.162088	0.0769231	0.178571	0.18956	0.129121	0.277473	1	0.0274725	1	0.252747	1	1	1	0.348901	0.236264	1	1	1	0.653846	1	1	1	0.879121	0.307692	0.401099	0.541209	0.571429	1	1
BTA 042	BTA	42	0.142857	0.107143	0.0631868	0.0274725	0.0631868	0.153846	0.118132	0.0302198	0.129121	0.043956	0.0494505	0.0686813	0.0934066	0.0357143	0.0549451	0.0302198	0.0769231	0.0686813	0.0961538	0.436813	0.296703	0.134615	0.0384615	1	0.302198	0.269231	1	1	1	0.145604	1	0.115385	1	1	1	1	0.406593	1	1	0.0274725	0.0769231	0.104396	0.401099	0.541209	1	1	1
BTA 044	BTA	44	0.010989	0.318681	0.167582	0.195055	0.112637	0.175824	0.126374	0.197802	0.00274725	0.0824176	0.0989011	0.0549451	0.0302198	0.228022	0.181319	0.0989011	0.244505	0.17033	0.0494505	0.673077	0.32967	0.115385	0.134615	0.5	1	1	1		1	0.145604	1	1	1	1	1		1	1	0.00549451	1	0.288462	1	1	0.137363	0.326923	1	1
BTA 047	BTA	47	0.123626	0.239011	0.120879	0.0934066	0.258242	0.162088	0.173077	0.263736	0.164835	0.21978	0.206044	0.115385	0.10989	0.285714	0.153846	0.200549	0.129121	0.162088	0.0824176	0.200549	0.214286	0.115385	0.181319	0.145604	0.302198	1	0.258242	0.0659341	1	1	0.244505	0.348901	0.541209	1	0.118132	0.101648	1	0.0576923	1	0.217033	0.288462	1	0.401099	1	1	1	0.351648
BTA 049	BTA	49	0.208791	0.0659341	0.0989011	0.120879	0.175824	0.197802	0.208791	0.197802	0.186813	0.0659341	0.241758	0.131868	0.0989011	0.120879	0.230769	0.285714	0.340659	0.0879121	0.175824	0.428571	0.384615	0.175824	0.175824	0.736264	0.186813	0.142857	0.263736		0.230769	0.582418	0.0549451	0.043956	0.21978	0.626374	1	0.010989	0.703297	0.263736	0.835165	1	0.516484	0.142857	0.450549	0.835165	0.516484	0.351648	0.846154
BTA 050	BTA	50	0.467033	0.692308	0.516484	0.587912	0.593407	0.835165	0.642857	0.563187	1	0.409341	1	0.631868	0.56044	1	0.557692	0.461538	0.81044	0.662088	0.791209	0.604396	0.815934	0.854396	0.681319	0.277473	1	1	1	1	1	1	0.0934066	1	0.541209	1	0.043956	0.236264	0.653846	1	1	0.217033	1	1	0.401099	0.304945	0.571429	1	1
BTA 052	BTA	52	0.648352	0.505495	0.733516	0.686813	0.796703	0.835165	0.552198	0.486264	0.513736	1	0.373626	0.431319	0.56044	0.505495	0.758242	1	0.574176	0.848901	0.68956	0.604396	0.631868	0.741758	0.653846	0.145604	0.134615	0.269231	1	0.5	1	0.343407	0.244505	0.348901	0.236264	1	1	0.101648	0.406593	1	0.35989	1	1	1	0.153846	0.0686813	0.326923	0.478022	0.129121
BTA 053	BTA	53	0.648352	0.802198	0.598901	0.835165	0.681319	0.582418	0.497253	0.431319	0.513736	0.57967	0.5	0.403846	0.434066	0.505495	0.461538	0.321429	0.456044	0.728022	0.832418	0.508242	0.656593	0.684066	0.796703	0.5	0.302198	1	0.258242	0.131868	1	0.343407	1	0.115385	0.236264	1	0.296703	1	0.406593	1	0.142857	1	0.288462	0.307692	1	0.541209	1	1	1
BTA 054	BTA	54	0.153846	0.0769231	0.0879121	0.120879	0.208791	0.153846	0.164835	0.131868	0.164835	0.120879	0.241758	0.131868	0.0879121	0.153846	0.197802	0.230769	0.164835	0.153846	0.197802	0.230769	0.21978	0.164835	0.153846	0.846154	0.736264	0.208791	0.263736	0.131868	0.626374	1	0.615385	1	0.0659341	0.626374	0.0549451	1	0.945055	0.384615	0.835165	1	0.186813	0.769231	0.846154	0.725275	0.0659341	0.043956	0.846154
BTA 055	BTA	55	0.412088	0.296703	0.351648	0.428571	0.406593	0.549451	0.549451	0.17033	0.296703	0.208791	0.532967	0.406593	0.197802	0.269231	0.43956	0.60989	0.489011	0.302198	0.10989	0.120879	0.115385	0.230769	0.230769	0.912088	0.263736	0.450549	1	0.489011	0.208791	0.565934	1	0.291209	0.324176	0.203297	0.494505	1	0.032967	1	0.576923	1	0.010989	0.10989	0.631868	0.131868	0.269231	0.472527	0.571429
BTA 056	BTA	56	0.245283	0.754717	0.716981	0.867925	0.54717	0.509434	0.660377	0.811321	0.641509	0.754717	0.830189	0.603774	0.603774	0.754717	0.396226	0.754717	0.679245	0.849057	0.849057	0.773585	0.886792	0.792453	0.849057	0.811321	0.830189	0.849057	0.0754717	0.735849	0.603774	0.811321	0.792453	0.0188679	0.773585	0.735849	0.0754717	1	0.45283	0.0943396	0.377358	0.339623	0.830189	0.490566	0.169811	0.207547	0.113208	0.433962	0.207547
BTA 073	BTA	73	0.0709677	0.0322581	0.0774194	0.0645161	0.0387097	0.103226	0.0709677	0.0709677	0.0774194	0.116129	0.148387	0.109677	0.0387097	0.0774194	0.103226	0.0709677	0.0903226	0.0451613	0.083871	0.251613	0.290323	0.122581	0.0580645	0.412903	0.503226	0.129032	0.0129032	0.529032	0.380645	0.580645	0.180645	0.212903	0.716129	0.0903226	1	0.490323	0.374194	0.122581	0.148387	0.219355	0.277419	0.122581	0.225806	0.135484	0.548387	0.154839	0.335484
BTA 075	BTA	75	0.5	0.346154	0.346154	0.442308	0.5	0.384615	0.461538	0.307692	0.211538	0.423077	0.346154	0.269231	0.365385	0.442308	0.442308	0.423077	0.5	0.442308	0.346154	0.307692	0.269231	0.365385	0.365385	0.0192308	0.326923	0.634615	0.634615	0.326923	0.788462	0.769231	0.557692	0.211538	0.673077	0.653846	1	1	0.326923	0.403846	0.423077	0.461538	0.384615	0.576923	0.25	0.903846	0.25	0.769231	0.769231
BTA 076	BTA	76	0.987179	0.948718	0.974359	0.987179	0.961538	0.628205	0.846154	0.948718	0.833333	0.961538	0.846154	0.871795	1	0.820513	0.897436	0.782051	0.884615	0.974359	0.820513	0.487179	0.641026	0.75641	0.858974	0.179487	1	1	0.705128	0.333333	0.025641	0.346154	1	1	0.346154	0.717949	0.115385	1	0.833333	0.397436	0.794872	0.589744	0.538462	0.538462	0.666667	0.448718	0.615385	0.435897	0.128205
BTA 080	BTA	80	0.335484	0.487097	0.483871	0.406452	0.329032	0.377419	0.316129	0.270968	0.625806	0.429032	0.345161	0.316129	0.409677	0.367742	0.245161	0.432258	0.354839	0.396774	0.535484	0.0387097	0.016129	0.322581	0.329032	0.235484	1	0.312903	1	0.509677	0.206452	0.148387	1	1	0.241935	0.0354839	0.287097	1	0.0354839	0.196774	1	0.251613	0.251613	1	1	0.580645	0.335484	1	1
BTA 082	BTA	82	0.115385	0.538462	0.480769	0.346154	0.461538	0.269231	0.326923	0.538462	0.692308	0.480769	0.634615	0.615385	0.576923	0.538462	0.153846	0.115385	0.346154	0.423077	0.461538	0.846154	0.788462	0.384615	0.5	0.846154	0.730769	0.480769	0.807692	0.0384615	1	0.403846	0.211538	1	0.942308	0.865385	0.384615	0.0961538	0.211538	0.211538	0.0192308		0.307692	0.923077		0.192308	0.980769	0.711538	1
BTA 083	BTA	83	0.451827	0.415282	0.41196	0.398671	0.524917	0.607973	0.534884	0.548173	0.405316	0.325581	0.328904	0.568106	0.548173	0.335548	0.538206	0.385382	0.451827	0.428571	0.488372	0.468439	0.614618	0.501661	0.538206	0.431894	0.325581	1	0.109635	0.332226	1	0.378738	0.252492	0.302326	0.55814	1	0.0398671	1	1	0.129568	1	1	0.348837	0.358804	1	1	1	0.252492	1
BTA 084	BTA	84	0.54485	0.478405	0.41196	0.269103	0.524917	0.607973	0.591362	0.209302	0.242525	0.44186	0.328904	0.33887	0.448505	0.335548	0.538206	0.33887	0.784053	0.498339	0.568106	0.468439	0.48505	0.478405	0.475083	0.757475	0.149502	0.0664452	1	0.332226	0.265781	1	1	0.106312	0.152824	0.285714	0.0398671	1	0.302326	0.0598007	1	0.239203	0.903654	0.358804	0.365449	0.61794	1	1	0.166113
BTA 085	BTA	85	0.668874	0.708609	0.860927	0.668874	0.754967	0.741722	0.642384	0.761589	0.635762	0.794702	0.768212	0.721854	0.662252	0.602649	0.748344	0.715232	0.754967	0.821192	0.86755	0.807947	0.642384	0.748344	0.708609	0.344371	1	0.390728	0.0463576	0.304636	0.668874	0.331126	0.437086	0.529801	0.543046	0.258278	0.125828	1	0.708609	1	0.529801	0.410596	0.741722	0.615894	0.344371	0.0993377	0.344371	0.298013	0.609272
BTA 086	BTA	86	0.668874	0.834437	0.748344	0.668874	0.854305	0.741722	0.655629	0.735099	0.635762	0.794702	0.622517	0.768212	0.715232	0.827815	0.748344	0.913907	0.834437	0.860927	0.821192	0.715232	0.735099	0.695364	0.708609	0.125828	0.503311	1	0.509934	0.847682	0.668874	0.589404	0.437086	0.529801	0.13245	0.10596	0.0463576	0.437086	0.860927	0.0728477	0.529801	0.410596	0.569536	0.258278	0.344371	0.662252	0.549669	0.456954	0.370861
BTA 095	BTA	95	0.723684	0.605263	0.789474	0.736842	0.828947	0.907895	0.934211	0.671053	0.736842	0.473684	0.539474	0.736842	0.710526	0.894737	0.776316	0.75	0.75	0.75	0.421053	0.631579	0.631579	0.644737	0.552632	0.592105	0.355263	1	0.105263	0.368421	0.868421	1	0.723684	0.802632	0.868421	0.460526	1	1	0.855263	0.605263	0.0526316	0.578947	0.723684	0.552632	1	1	0.578947	1	0.236842
BTA 096	BTA	96	0.788079	0.662252	0.622517	0.556291	0.701987	0.860927	0.708609	0.543046	0.715232	0.675497	0.622517	0.662252	0.715232	0.728477	0.615894	0.562914	0.589404	0.688742	0.556291	0.609272	0.735099	0.708609	0.781457	0.238411	0.152318	1	1	0.410596	1	0.331126	0.437086	0.231788	0.543046	0.463576	0.509934	0.218543	0.344371	1	1	1	0.264901	0.615894	0.344371	0.496689	0.549669	0.456954	0.609272
BTA 104	BTA	104	0.605263	0.184211	0.289474	0.342105	0.157895	0.394737	0.289474	0.0789474	0.0789474	0.157895	0.236842	0.105263	0.184211	0.210526	0.368421	0.526316	0.473684	0.342105			0.0526316	0.0263158	0.0789474	0.184211	0.289474	0.631579	0.552632	0.0526316	0.184211	0.0263158	0.789474	0.368421	0.710526	0.394737	0.5	0.184211	0.368421	1	0.894737	1	0.157895	0.289474	0.0789474	0.947368	0.473684	0.605263	0.105263
BTA 111	BTA	111	0.627451	0.960784	0.862745	0.843137	0.960784	0.745098	0.745098	0.921569	0.960784	0.784314	0.901961	0.843137	0.901961	0.980392	0.960784	0.882353	0.960784	0.941176	0.941176	0.921569	0.823529	0.941176	0.941176	0.666667	1	1	0.196078	0.901961	0.431373	0.745098	0.294118	0.921569	0.588235	0.470588	0.686275	1	0.784314	0.666667	0.705882	0.647059	0.137255	0.254902	0.647059	0.313725	0.313725	0.196078	0.607843
BTA 117	BTA	117	0.806452	0.548387	0.741935	0.83871	0.709677	0.83871	0.806452	0.580645	0.806452	0.612903	0.806452	0.709677	0.483871	0.580645	0.903226	0.806452	0.806452	0.483871	0.0322581	0.0967742	0.193548	0.483871	0.290323	0.645161	0.612903	0.645161	0.870968	0.0645161	0.0967742	0.935484	0.483871	0.451613	0.0967742	0.741935	0.806452	0.806452	0.225806	0.483871	0.387097	0.709677	0.677419	0.741935	0.0967742	0.258065	0.387097	0.193548	0.193548
BTA 118	BTA	118	0.106312	0.013289	0.00664452	0.0564784	0.0797342	0.152824	0.149502	0.0232558	0.219269	0.0664452	0.076412	0.076412	0.0166113	0.0465116	0.116279	0.106312	0.106312	0.0232558	0.013289	0.0697674	0.0564784	0.013289	0.0498339	0.13289	0.285714	1	1	0.262458	1	0.38206	0.289037	1	0.475083	1	1	1	0.352159	1	0.152824	0.305648	0.182724	1	1	0.199336	0.511628	0.438538	1
BTA 119	BTA	119	0.0232558	0.0365449	0.0398671	0.139535	0.0332226	0.076412	0.0930233	0.0598007	0.219269	0.0299003	0.272425	0.0431894	0.0830565	0.0232558	0.0531561	0.0531561	0.0531561	0.0232558	0.00664452	0.0531561	0.0398671	0.0598007	0.0465116	0.328904	0.285714	1	1	0.598007	1	1	1	1	0.182724	1	1	0.272425	0.352159	1	0.315615	1	0.714286	1	1	1	0.511628	1	0.332226
BTA 124	BTA	124	0.681063	0.534884	0.388704	0.803987	0.561462	0.767442	0.315615	0.770764	0.465116	0.152824	0.624585	0.318937	0.119601	0.225914	0.671096	0.179402	0.428571	0.448505	0.481728	0.328904	0.222591	0.229236	0.179402	0.13289	1	1	1	0.445183	1	1	1	1	0.475083	1	1	1	0.352159	1	1	1	0.182724	1	1	1	1	1	1
BTA 126	BTA	126	0.156146	0.534884	0.388704	0.332226	0.27907	0.162791	0.149502	0.365449	0.259136	0.521595	0.425249	0.504983	0.611296	0.325581	0.139535	0.0996678	0.162791	0.435216	0.518272	0.777409	0.654485	0.677741	0.425249	0.531561	0.126246	1	1	0.445183	0.245847	1	1	1	0.475083	0.0830565	0.305648	0.119601	0.182724	1	0.315615	0.305648	0.534884	1	1	0.378738	0.511628	0.438538	0.332226
BTA 137	BTA	137	0.457143	0.714286	0.428571	0.528571	0.642857	0.528571	0.514286	0.585714	0.614286	0.685714	0.671429	0.685714	0.6	0.757143	0.685714	0.785714	0.614286	0.542857	0.7	0.528571	0.285714	0.485714	0.585714	0.3	0.342857	0.457143	1	0.628571	0.685714	0.542857	1	0.357143	0.157143	0.0285714	0.0714286	0.685714	0.171429	1	0.542857	1	0.114286	0.542857	0.728571	0.714286	0.114286	0.142857	0.1
BTA 141	BTA	141	0.403571	0.3	0.446429	0.303571	0.382143	0.525	0.35	0.403571	0.407143	0.332143	0.192857	0.357143	0.314286	0.342857	0.539286	0.360714	0.560714	0.257143	0.332143	0.321429	0.410714	0.232143	0.267857	0.0857143	1	1	1	1	1	1	1	1	1	1	1	1	0.371429	1	1	1	0.664286	1	0.0428571	1	0.546429	0.428571	1
BTA 144	BTA	144	0.357143	0.382143	0.364286	0.346429	0.285714	0.267857	0.239286	0.514286	0.289286	0.435714	0.128571	0.175	0.314286	0.153571	0.246429	0.235714	0.178571	0.178571	0.546429	0.464286	0.0857143	0.35	0.314286	0.278571	1	1	1	1	1	1	0.235714	0.142857	1	1	1	1	0.371429	1	1	0.317857	0.475	1	1	1	0.546429	1	1
BTA 145	BTA	145	0.832143	0.542857	1	0.689286	0.685714	0.960714	0.710714	0.514286	0.210714	0.546429	0.364286	0.357143	0.442857	0.407143	1	1	0.760714	0.778571	0.721429	0.735714	0.282143	0.835714	0.882143	0.278571	0.375	1	1	1	1	0.335714	1	1	0.217857	1	0.221429	1	0.617857	1	1	1	0.475	1	1	0.535714	0.221429	0.203571	1
BTA 146	BTA	146	0.342857	0.228571	0.314286	0.528571	0.471429	0.185714	0.285714	0.271429	0.385714	0.357143	0.242857	0.128571	0.257143	0.128571	0.171429	0.2	0.328571	0.557143	0.542857	0.385714	0.242857	0.614286	0.357143	0.371429	0.0714286	0.114286	0.428571	0.8	0.114286	0.0857143	0.2	0.171429	0.314286	0.571429	0.171429	0.357143	0.171429	0.571429	0.371429	0.7	0.571429	0.328571	0.171429	0.0285714	0.114286	0.242857	0.857143
BTA 152	BTA	152	0.328125	0.363281	0.542969	0.457031	0.589844	0.738281	0.277344	0.289062	0.507812	0.199219	0.664062	0.492188	0.347656	0.566406	0.3125	0.339844	0.347656	0.359375	0.539062	0.355469	0.34375	0.414062	0.453125	1	0.15625	1	0.183594	0.339844	1	0.390625	1	1	1	1	0.335938	0.253906	0.753906	0.1875	0.179688	0.0625	0.75	1	1	0.574219	0.03125	0.25	1
BTA 157	BTA	157	0.421875	0.4375	0.796875	0.671875	0.5625	0.765625	0.359375	0.6875	0.828125	0.765625	0.734375	0.859375	0.75	0.578125	0.390625	0.671875	0.625	0.625	0.71875	0.953125	0.875	0.625	0.484375	0.828125	0.765625	0.296875	0.609375	0.140625	0.53125	0.421875	0.109375	0.015625	0.015625	0.484375	0.3125	1	0.703125	1	0.1875	1	0.84375	1	0.84375	0.796875	0.015625	0.15625	0.171875
BTA 159	BTA	159	0.800781	0.363281	1	1	0.476562	0.3125	0.417969	0.40625	1	0.277344	1	0.433594	0.417969	1	0.484375	0.769531	0.523438	0.472656	0.359375	0.132812	0.160156	0.359375	0.351562	0.78125	1	1	1	1	0.105469	1	1	1	1	1	1	1	0.449219	0.0664062	1	1	0.167969	0.257812	0.175781	1	0.496094	0.53125	0.417969
BTA 161	BTA	161	0.128906	0.226562	0.160156	0.152344	0.0898438	0.0664062	0.121094	0.078125	0.105469	0.117188	0.242188	0.0898438	0.0195312	0.0742188	0.0625	0.207031	0.210938	0.214844	0.308594	0.40625	0.453125	0.0546875	0.09375	0.78125	1	1	0.183594	1	1	0.140625	1	0.355469	0.132812	0.105469	0.335938	0.253906	0.753906	0.121094	0.00390625	1	0.921875	0.0898438	0.175781	0.148438	0.152344	0.25	1
BTA 165	BTA	165	0.0703125	0.0429688	0.046875	0.0585938	0.0625	0.0507812	0.0703125	0.0429688	0.078125	0.117188	0.0078125		0.015625	0.0429688	0.0507812	0.207031	0.0703125	0.0273438	0.0195312	0.03125	0.0234375	0.0390625	0.03125	0.472656	1	1	0.183594	0.1875	1	0.140625	0.09375	0.121094	0.132812	1	0.335938	0.128906	0.25	1	0.398438	1	0.75	1	0.175781	0.261719	0.152344	0.25	0.417969
BTA 176	BTA	176	0.911647	0.710843	0.594378	0.871486	0.678715	0.919679	0.907631	0.751004	1	1	0.694779	0.827309	0.590361	1	1	0.60241	0.839357	0.939759	0.863454	0.875502	0.923695	0.943775	0.899598	0.518072	0.345382	0.0963855	0.108434	0.0883534	0.305221	0.144578	1	0.104418	0.240964	1	0.100402	0.11245	0.670683	0.116466	0.0200803	0.285141	0.710843	1	0.168675	0.610442	0.46988	0.0763052	0.060241
BTA 177	BTA	177	0.184739	0.313253	0.405622	0.160643	0.136546	0.200803	0.172691	0.236948	0.441767	0.192771	0.253012	0.136546	0.148594	0.317269	0.293173	0.120482	0.156627	0.345382	0.574297	0.481928	0.353414	0.216867	0.188755	0.208835	0.345382	0.0963855	0.108434	0.333333	0.305221	1	1	1	1	0.24498	0.305221	0.11245	1	1	1	1	0.710843	1	0.389558	1	1	1	1
BTA 180	BTA	180	0.128514	0.0481928	0.2249	0.160643	0.11245	0.108434	0.349398	0.236948	0.441767	0.15261	0.192771	0.301205	0.248996	0.317269	0.100402	0.204819	0.0682731	0.196787	0.409639	0.453815	0.582329	0.317269	0.317269	0.208835	1	1	0.0200803	1	1	1	1	0.104418	1	0.00803213	1	1	0.417671	1	1	1	0.305221	1	1	1	0.0522088	1	1
BTA 181	BTA	181	0.136	0.16	0.184	0.288	0.232	0.224	0.216	0.208	0.352	0.44	0.36	0.272	0.272	0.232	0.104	0.12	0.16	0.304	0.328	0.2	0.112	0.36	0.328	0.104	0.008	0.24	1	0.592	0.464	0.104	0.032	0.128	0.504	1	0.496	0.12	0.544	1	0.048	0.496	0.296	0.184	0.6	0.504	0.056	0.656	0.568
BTA 182	BTA	182	0.0963855	0.060241	0.0883534	0.0441767	0.0401606	0.0522088	0.0522088	0.0722892	0.220884	0.0763052	0.0562249	0.0883534	0.0562249	0.108434	0.0321285	0.0361446	0.0321285	0.0361446	0.0682731	0.196787	0.228916	0.0240964	0.0682731	0.128514	1	0.0963855	1	0.333333	0.108434	1	0.240964	0.337349	1	0.0923695	1	0.269076	0.670683	0.116466	0.329317	1	0.522088	1	1	0.385542	0.0522088	0.184739	1
BTA 184	BTA	184	0.392	0.528	0.392	0.344	0.464	0.496	0.464	0.488	0.472	0.824	0.408	0.72	0.36	0.328	0.696	0.416	0.408	0.512	0.712	0.768	0.64	0.656	0.624	0.376	0.2	0.24	1	0.592	0.464	0.368	0.208	0.232	0.744	0.416	0.104	0.024	0.544	0.128	1	1	0.384	1	0.168	1	0.312	0.4	1
BTA 186	BTA	186	0.52	0.368	0.52	0.664	0.64	0.648	0.472	0.672	0.472	0.712	0.312	0.6	0.688	0.472	0.752	0.544	0.528	0.512	0.496	0.52	0.496	0.72	0.584	0.144	0.56	0.488	1	0.432	0.464	0.368	1	0.592	0.136	0.416	1	1	0.832	1	1	1	0.016	1	0.6	0.504	0.192	0.232	0.568
BTA 192	BTA	192	0.232	0.128	0.144	0.192	0.12	0.28	0.336	0.4	0.352	0.224	0.192	0.184	0.328	0.08	0.24	0.544	0.416	0.184	0.28	0.216	0.448	0.208	0.352	0.656	0.32	0.24	0.512	0.096	0.296	0.576	1	1	0.024	1	1	1	0.4	0.248	0.344	0.496	0.048	0.472	0.112	0.504	0.68	0.4	0.16
BTA 193	BTA	193	0.795455	0.636364	0.818182	0.568182	0.772727	0.772727	0.886364	0.704545	0.568182	0.522727	0.704545	0.704545	0.613636	0.613636	0.931818	0.659091	0.704545	0.659091	0.522727	0.681818	0.636364	0.636364	0.613636	0.318182	1	0.727273	0.931818	0.5	0.454545	0.409091	0.772727	0.181818	0.681818	0.886364	0.113636	1	0.909091	0.113636	0.772727	0.295455	0.818182	1	0.181818	0.454545	0.636364	0.681818	0.772727
BTA 204	BTA	204	0.712121	0.363636	0.348485	0.19697	0.257576	0.212121	0.363636	0.333333	0.287879	0.651515	0.136364	0.30303	0.515152	0.545455	0.378788	0.348485	0.348485	0.318182	0.30303	0.0909091	0.257576	0.439394	0.424242	0.484848	0.181818	0.0909091	0.30303	0.0909091	0.621212	0.80303	0.666667	0.0909091	0.030303	0.515152	0.590909	1	0.757576	1	0.0757576	0.727273	0.151515	0.0757576	0.530303	0.469697	0.363636	0.545455	0.151515
BTA 207	BTA	207	0.96	0.96	0.96	0.92	0.96	1	0.96	0.88	0.96	0.92	0.76	0.92	0.96	0.96	0.92	0.96	0.96	0.96	0.84	0.92	0.92	0.96	0.96	0.88	0.4	0.6	0.12	0.16	0.76		0.8	0.04	0.92	0.32	0.08	0.4	0.2	0.84	0.88	0.04	0.72	0.8	0.12	0.72	0.6	0.2	0.16
BTA 209	BTA	209	0.229508	0.336066	0.262295	0.377049	0.393443	0.303279	0.303279	0.254098	0.139344	0.262295	0.344262	0.286885	0.377049	0.327869	0.368852	0.434426	0.385246	0.237705	0.352459	0.57377	0.491803	0.377049	0.311475	0.557377	0.622951	0.278689	0.0819672	0.52459	0.286885	0.155738	0.196721	0.54918	0.155738	0.122951	0.0327869	0.254098	0.729508	0.163934	0.368852	1	0.532787	0.180328	0.360656	0.0901639	0.0819672	0.0983607	0.286885
BTA 215	BTA	215	0.434426	0.229508	0.204918	0.418033	0.147541	0.254098	0.319672	0.311475	0.311475	0.262295	0.278689	0.311475	0.393443	0.270492	0.254098	0.229508	0.295082	0.237705	0.057377	0.106557	0.155738	0.0655738	0.057377	0.459016	0.47541	0.278689	0.516393	0.204918	1	0.155738	1	0.286885	0.393443	0.245902	1	0.114754	0.508197	1	0.368852	0.229508	0.139344	0.459016	0.639344	0.483607	0.229508	0.204918	1
BTA 224	BTA	224	0.409836	0.409836	0.344262	0.327869	0.344262	0.377049	0.360656	0.262295	0.245902	0.278689	0.344262	0.196721	0.442623	0.360656	0.278689	0.262295	0.393443	0.311475	0.442623	0.442623	0.52459	0.327869	0.344262	0.0327869	0.557377	0.590164	0.311475	0.639344	0.819672	0.622951	1	0.360656	0.918033	0.688525	0.213115	0.245902	0.754098	0.163934	0.737705	0.114754	0.213115	0.213115	0.442623	0.180328	0.754098	1	0.557377
BTA 228	BTA	228	0.159836	0.0204918	0.245902	0.172131	0.217213	0.110656	0.0901639	0.0286885	0.278689	0.42623	0.143443	0.180328	0.254098	0.196721	0.241803	0.245902	0.102459	0.237705	0.331967	0.553279	0.487705	0.29918	0.237705	0.356557	0.0819672	1	1	1	1	1	1	0.122951	0.0163934	1	1		1	1	1	1	0.237705	1	0.168033	1	1	1	1
BTA 230	BTA	230	0.286885	0.303279	0.360656	0.327869	0.254098	0.336066	0.327869	0.0983607	0.180328	0.393443	0.278689	0.0245902	0.180328	0.311475	0.336066	0.114754	0.377049	0.360656	0.368852	0.254098	0.245902	0.286885	0.286885	0.459016	0.057377	0.57377	0.516393	1	1	1	0.401639	1	0.729508	1	1	0.254098	0.508197	0.0901639	1	0.401639	0.0737705	1	0.639344	0.483607	0.311475	0.401639	0.286885
BTA 237	BTA	237	0.719828	0.517241	1	0.797414	0.719828	0.823276	0.728448	0.448276	0.594828	0.349138	0.62069	0.456897	0.431034	0.534483	1	0.724138	0.784483	0.87931	0.676724	0.827586	0.741379	0.646552	0.508621	0.568966	1	0.344828	1	0.5	0.0689655	1	1	0.0431034	1	1	1	0.12069	0.693966	0.0603448	1	1	0.396552	1	0.362069	0.301724	0.491379	1	1
BTA 239	BTA	239	0.458333	0.791667	0.75	0.791667	0.875	0.5	0.541667	0.791667	0.583333	0.916667	0.708333	0.916667	0.791667	0.875	0.916667	0.583333	0.791667	0.833333	0.541667	0.916667	0.875	0.833333	0.833333	0.666667	0.625	0.166667	0.375	0.208333	0.625	0.375	0.291667	0.0416667	0.833333	0.291667	0.0416667	0.208333	0.625	0.125	0.541667	0.416667	0.25	0.291667	0.0416667	0.166667	0.25	0.0416667	0.0833333
BTA 241	BTA	241	0.310345	0.137931	0.172414	0.37069	0.439655	0.284483	0.310345	0.362069	0.232759	0.405172	0.206897	0.327586	0.163793	0.232759	0.206897	0.275862	0.25	0.224138	0.344828	0.413793	0.241379	0.37931	0.25	0.301724	0.456897	1	1	1	0.0258621	0.0603448	0.137931	0.00862069	0.465517	0.0862069	0.456897	0.439655	0.362069	0.00862069	1	0.508621	0.181034	0.0948276	1	0.732759	0.344828	1	0.206897
BTA 246	BTA	246	0.834783	0.808696	0.530435	0.895652	0.886957	0.808696	0.513043	0.73913	0.904348	0.878261	0.373913	0.8	0.573913	0.834783	0.443478	0.73913	0.773913	0.643478	0.721739	0.547826	0.817391	0.826087	0.773913	0.608696	0.0782609	1	1	0.217391	0.6	0.356522	1	0.573913	0.73913	0.286957	0.286957	1	0.878261	0.365217	0.321739	0.0521739	0.530435	0.565217	0.686957	0.391304	0.8	0.321739	0.591304
BTA 251	BTA	251	0.747826	0.447826	0.4	0.365217	0.304348	0.691304	0.778261	0.530435	0.830435	0.491304	0.682609	0.491304	0.317391	0.613043	0.730435	0.434783	0.204348	0.313043	0.743478	0.469565	0.456522	0.717391	0.513043	0.704348	1	1	0.347826	0.308696	1	1	1	0.352174	0.0347826	1	1	1	0.117391	1	1	1	0.0391304	1	0.447826	0.00869565	0.0521739	0.282609	1
BTA 257	BTA	257	0.0689655	0.258621	0.103448	0.206897	0.293103	0.189655	0.155172	0.327586	0.189655	0.189655	0.189655	0.0689655	0.37931	0.189655	0.103448	0.241379	0.241379	0.189655	0.465517	0.344828	0.224138	0.293103	0.517241	0.844828	0.362069	0.413793	1	0.327586	0.275862	0.327586	0.206897	0.603448	0.189655	0.0689655	0.206897	0.37931	0.741379	0.517241	0.224138	0.793103	0.586207	0.413793	0.396552	0.5	0.689655	0.534483	0.103448
BTA 258	BTA	258	0.0869565	0.243478	0.313043	0.478261	0.0782609	0.121739	0.0695652	0.269565	0.278261	0.313043	0.321739	0.304348	0.347826	0.391304	0.0521739	0.0434783	0.156522	0.182609	0.53913	0.304348	0.26087	0.347826	0.321739	0.121739	0.165217	0.0434783	0.0695652	0.0782609	1	0.156522	1	0.0869565	0.434783	0.147826	0.00869565	1	0.0869565	0.130435	0.121739	0.165217	0.321739	0.165217	0.686957	0.00869565	0.104348	0.321739	1
BTA 260	BTA	260	0.9	0.625	0.65	0.625	0.6	0.875	0.7	0.4	0.4	0.525	0.55	0.375	0.55	0.6	0.675	0.975	0.675	0.7	0.5	0.875	0.725	0.575	0.725	0.7	0.825	0.225	0.15	0.3	0.6	0.05	0.125	0.15	0.275	0.05	0.125	0.65	0.5	1	0.55	0.175	0.6	0.525		0.525	0.65	0.725	0.125
BTA 272	BTA	272	0.134454	0.432773	0.298319	0.852941	0.42437	0.420168	0.205882	0.264706	0.420168	0.495798	0.369748	0.252101	0.55042	0.184874	0.365546	0.264706	0.281513	0.273109	0.172269	0.0336134	0.260504	0.231092	0.323529	0.0336134	0.323529	1	0.315126	0.0210084	0.256303	0.113445	0.256303	0.294118	0.487395	1	1	0.159664	0.155462	0.159664	0.193277	0.289916	0.415966	1	1	0.180672	0.441176	1	1
BTA 275	BTA	275	0.625	0.833333	0.916667	0.958333	0.916667	0.75	0.75	0.916667	0.833333	0.791667	0.875	0.875	0.916667	0.916667	0.791667	0.916667	0.875	0.833333	0.875	0.833333	0.791667	0.916667	0.875	0.583333	0.75	0.75	0.333333	0.458333	0.166667	0.666667	0.875	0.416667	0.666667	0.416667	0.458333	0.5	0.416667	0.291667	0.5	0.333333	0.375	0.291667	0.416667	0.458333	0.0833333	0.0833333	0.291667
BTA 276	BTA	276	0.666667	0.9	0.666667	0.8	0.866667	0.783333	0.65	0.75	0.85	0.783333	1	0.866667	0.766667	0.833333	0.933333	0.6	0.616667	0.8	0.733333	0.666667	0.85	0.783333	0.783333	0.5	0.716667	1	0.466667	0.366667	0.216667	0.533333	0.633333	0.233333	0.383333	0.333333	0.733333	0.283333	0.683333	0.333333	0.35	0.733333	0.0666667	0.2	0.2	0.4	0.233333	0.15	0.0166667
BTA 277	BTA	277	0.911765	0.533613	0.840336	0.630252	0.878151	0.789916	0.731092	0.386555	1	1	0.592437	0.823529	0.752101	0.731092	1	1	0.848739	0.852941	0.516807	0.693277	0.697479	0.857143	0.722689	0.487395	1	1	1	0.563025	1	1	0.256303	0.092437	1	1	0.294118	1	0.155462	0.159664	0.37395	0.289916	0.130252	1	0.0210084	1	1	0.130252	1
BTA 278	BTA	278	0.966387	0.588235	0.588235	0.756303	0.613445	0.890756	0.596639	0.714286	0.663866	0.495798	1	0.563025	0.588235	0.714286	0.87395	1	0.605042	0.621849	0.579832	0.495798	0.521008	0.571429	0.579832	0.294118	0.504202	1	1	0.411765	0.201681	1	0.420168	1	0.092437	0.403361	0.184874	1	0.621849	1	1	1	0.378151	0.596639	0.663866	1	1	0.672269	1
BTA 280	BTA	280	0.653846	0.471154	0.307692	0.307692	0.442308	0.625	0.480769	0.461538	0.413462	0.576923	0.596154	0.442308	0.461538	0.346154	0.423077	0.673077	0.461538	0.480769	0.615385	0.346154	0.326923	0.403846	0.557692	0.221154	0.134615	0.471154	1	0.442308	0.403846	0.355769	0.221154	0.528846	0.461538	0.365385	0.298077	1	1	1	0.403846	1	0.615385	0.548077	1	1	0.519231	0.269231	0.692308
BTA 281	BTA	281	0.519231	0.480769	0.480769	0.384615	0.538462	0.461538	0.384615	0.288462	0.461538	0.384615	0.557692	0.423077	0.346154	0.711538	0.480769	0.384615	0.442308	0.653846	0.557692	0.307692	0.384615	0.269231	0.423077	0.153846	0.384615	0.288462	0.653846	0.365385	0.769231	0.461538	0.173077	0.576923	0.807692	0.211538	0.826923	0.0769231	0.653846	0.384615	0.211538	0.115385	0.442308	0.365385	0.192308	0.384615	0.480769	0.903846	0.423077
BTA 292	BTA	292	0.225641	0.184615	0.133333	0.164103	0.138462	0.184615	0.123077	0.307692	0.405128	0.174359	0.194872	0.251282	0.317949	0.174359	0.164103	0.117949	0.0923077	0.0410256	0.107692	0.210256	0.184615	0.117949	0.184615	0.507692	0.307692	0.0205128	1	0.225641	0.405128	1	1	0.0564103	0.235897	0.14359	1	1	0.0358974	0.251282	1	0.112821	0.025641	0.358974	0.430769	0.133333	0.0564103	0.0512821	0.184615
BTA 303	BTA	303	0.258065	0.247312	0.408602	0.602151	0.33871	0.284946	0.494624	0.193548	0.483871	0.172043	0.61828	0.198925	0.22043	0.333333	0.274194	0.387097	0.311828	0.0698925	0.290323	0.623656	0.61828	0.284946	0.451613	0.0483871	0.11828	1	1	0.365591	1	0.430108	0.27957	1	0.344086	1	1	1	0.0752688	1	1	1	0.607527	1	1	1	0.0967742	1	1
BTA 305	BTA	305	0.774194	0.548387	0.715054	1	0.596774	0.66129	0.494624	0.451613	0.629032	0.532258	0.467742	0.467742	0.44086	0.612903	0.451613	1	0.55914	0.333333	0.0698925	0.0376344	0.0483871	0.354839	0.327957	0.215054	0.11828	0.0591398	1	0.365591	0.451613	0.172043	1	1	0.102151	1	0.33871	0.241935	0.349462	1	0.33871	0.360215	0.155914	0.349462	0.177419	0.392473	1	0.134409	0.145161
BTA 307	BTA	307	0.865591	0.462366	0.61828	0.354839	0.467742	0.55914	0.44086	0.295699	0.483871	0.430108	0.311828	0.317204	0.44086	0.403226	0.758065	0.456989	0.516129	0.483871	0.569892	0.317204	0.387097	0.392473	0.413978	0.451613	0.247312	0.0591398	0.155914	0.0215054	0.451613	0.430108	0.27957	0.354839	0.172043	0.387097	1	1	0.516129	0.198925	1	1	0.435484	0.0806452	1	0.392473	0.327957	0.258065	1
BTA 308	BTA	308	0.709677	0.387097	0.430108	0.27957	0.473118	0.892473	0.483871	0.591398	0.344086	0.537634	0.44086	0.516129	0.526882	0.548387	0.763441	0.731183	0.666667	0.516129	0.462366	0.645161	0.473118	0.516129	0.397849	0.247312	1	1	0.225806	0.172043	0.0537634	0.634409	0.505376	0.591398	1	0.0860215	0.150538	0.408602	1	0.311828	1	1	0.634409	1	0.709677	0.548387	0.204301	0.107527	0.150538
BTA 313	BTA	313	0.645161	0.526882	0.548387	0.602151	0.505376	0.526882	0.526882	0.247312	0.344086	0.537634	1	0.602151	0.311828	0.494624	0.505376	0.817204	0.591398	0.688172	0.666667	0.215054	0.344086	0.494624	0.580645	0.430108		1	1	0.774194	0.0215054	0.634409	0.505376	0.591398	0.580645	1	1	1	0.645161	1	1	0.311828	0.860215	0.580645	0.419355	0.548387	0.784946	0.688172	1
BTA 317	BTA	317	0.762431	0.878453	0.674033	0.552486	0.629834	0.651934	0.546961	0.773481	0.585635	1	0.674033	0.790055	0.60221	0.475138	0.331492	0.38674	0.740331	0.828729	0.773481	0.519337	0.707182	0.646409	0.685083	0.18232	0.292818	0.121547	0.165746	0.425414	0.464088	0.143646	0.0939227	0.342541	1	0.132597	0.110497	0.270718	0.41989	1	0.0607735	0.325967	0.740331	0.0441989	0.248619	0.220994	0.524862	0.0939227	0.176796
BTA 322	BTA	322	0.850829	0.878453	0.801105	0.552486	0.629834	0.585635	0.690608	0.314917	1	0.729282	0.292818	0.646409	0.60221	1	0.685083	0.762431	0.453039	0.828729	0.883978	0.878453	0.944751	0.563536	0.596685	0.513812	1	1	1	0.425414	0.187845	0.143646	1	0.038674	1	1	1	1	0.0994475	1	1	1	0.740331	1	0.248619	1	1	0.0939227	0.0497238
BTA 329	BTA	329	0.95082	0.868852	0.795082	0.672131	0.770492	0.508197	0.688525	0.745902	1	0.663934	0.729508	0.737705	0.598361	1	0.516393	0.639344	0.508197	0.418033	0.631148	0.532787	0.729508	0.622951	0.622951	0.778689	1	1	0.245902	1	1	1	1	1	1	0.172131	1	0.106557	0.139344	0.180328	1	1	0.0491803	1	0.385246	0.614754	1	0.262295	1
HSA 019	HSA	19	0.625641	0.417949	0.307692	0.328205	0.474359	0.430769	0.517949	0.389744	0.315385	0.169231	0.169231	0.628205	0.353846	0.325641	0.682051	0.523077	0.817949	0.464103	0.00769231	0.0230769	0.0205128	0.0384615	0.0307692	1	0.164103	0.315385	1	0.0307692	0.435897	0.458974	1	0.148718	1	1	1	0.274359	0.0230769	1	1	1	0.215385	0.115385	1	0.379487	1	1	1
HSA 041	HSA	41	0.574176	0.692308	0.31044	0.587912	0.321429	0.453297	0.370879	0.346154	1	0.760989	0.5	0.593407	0.288462	0.637363	0.758242	0.777473	0.733516	0.478022	0.365385	0.78022	0.409341	0.5	0.681319	0.5	1	1	0.120879	1	1	0.343407	1	1	0.541209	1	1	1	0.653846	1	1	0.217033	0.71978	1	1	0.304945	1	1	0.351648
HSA 087	HSA	87	0.451827	0.378738	0.245847	0.55814	0.33887	0.458472	0.342193	0.448505	0.481728	0.598007	0.431894	0.368771	0.448505	0.461794	0.372093	0.631229	0.54485	0.504983	0.468439	0.392027	0.289037	0.375415	0.451827	0.215947	1	1	1	0.604651	1	0.378738	1	0.0166113	0.152824	1	0.30897	1	0.17608	1	1	1	0.229236	1	1	1	0.299003	0.458472	1
HSA 100	HSA	100	0.657807	0.598007	0.621262	0.332226	0.524917	0.372093	0.401993	0.332226	0.299003	0.44186	0.328904	0.375415	0.335548	0.651163	0.438538	0.162791	0.255814	0.528239	0.518272	0.312292	0.186047	0.285714	0.475083	0.215947	1	0.232558	0.30897	0.0863787	0.0631229	1	1	1	1	1	1	1	0.10299	0.0598007	0.33887	0.239203	0.162791	1	1	0.61794	1	0.458472	1
HSA 105	HSA	105	0.0860927	0.013245	0.0198675	0.0397351	0.00662252	0.0331126	0.0397351		0.0331126	0.0596026	0.0596026	0.013245		0.013245	0.0331126	0.119205	0.0662252	0.0463576	0.0397351	0.0728477	0.0728477	0.013245	0.00662252	0.582781	0.503311	1	0.509934	0.410596	0.0529801	0.331126	0.437086	0.529801	0.364238	0.463576	0.509934	0.0264901	0.708609	1	0.0662252	0.0728477	0.741722	1	0.344371	0.662252	0.344371	1	1
HSA 109	HSA	109	0.681063	0.76412	0.657807	0.252492	0.405316	0.289037	0.531561	0.571429	0.601329	0.740864	0.624585	0.674419	0.774086	0.780731	0.312292	0.730897	0.471761	0.860465	0.916944	0.777409	0.843854	0.677741	0.817276	1	0.285714	0.318937	0.282392	0.262458	0.245847	1	1	1	0.475083	1	1	1	0.724252	1	1	0.0398671	0.714286	0.365449	0.325581	1	0.511628	1	0.332226
HSA 139	HSA	139	0.0392857	0.0321429	0.0535714	0.103571	0.0571429	0.0392857	0.0464286	0.107143	0.00357143	0.0214286	0.0428571	0.0535714	0.0178571	0.110714	0.0642857	0.121429	0.0571429	0.0392857	0.0178571	0.0107143	0.0571429	0.0214286	0.0142857	0.278571	0.171429	0.335714	1	1	1	0.0714286	1	0.303571	0.117857	1	0.0178571	1	0.371429	1	1	0.317857	0.821429	0.339286	0.103571	0.0821429	0.139286	1	1
HSA 142	HSA	142	0.0214286	0.0321429	0.0714286		0.025	0.0178571	0.0214286	0.0428571	0.0464286	0.0535714	0.0964286	0.189286	0.135714	0.00714286	0.0964286	0.05	0.0142857	0.00357143	0.0928571	0.267857	0.385714	0.0821429	0.125	0.0857143	1	0.335714	1	1	0.292857	1	0.0285714	1	0.460714	1	1	1	1	1	0.328571	1	0.296429	1	1	1	0.546429	0.428571	1
HSA 154	HSA	154	0.128906	0.246094	0.214844	0.457031	0.1875	0.179688	0.21875	0.289062	0.371094	0.277344	0.121094	0.402344	0.417969	0.375	0.3125	0.277344	0.214844	0.347656	0.15625	0.550781	0.453125	0.414062	0.382812	0.78125	0.15625	1	1	0.574219	0.382812	1	0.273438	0.355469	0.132812	1	0.335938	1	0.753906	0.1875	0.398438	0.25	0.078125	1	0.175781	0.0117188	0.0820312	0.113281	1
HSA 227	HSA	227	0.0245902	0.122951	0.0286885	0.22541	0.00409836	0.057377	0.057377	0.0122951	0.0409836	0.254098	0.372951	0.217213	0.0614754	0.0737705		0.0245902	0.0163934	0.0204918	0.0409836	0.0696721	0.290984	0.135246	0.0942623	0.0368852	1	1	0.131148	1	1	1	0.0901639	1	0.0532787	1	1	1	0.397541	1	0.168033	1	0.536885	1	0.168033	0.368852	0.188525	0.20082	1
HSA 233	HSA	233	0.631148	0.438525	0.438525	0.487705	0.532787	0.463115	0.434426	0.045082	0.278689	0.467213	0.372951	0.122951	0.311475	0.311475	0.418033	0.463115	0.479508	0.336066	0.331967	0.122951	0.0286885	0.151639	0.143443	0.807377	0.413934	1	1	1	0.327869	0.372951	1	0.0532787	0.20082	0.266393	1	0.278689	0.397541	1	0.168033	1	0.057377	1	0.405738	0.188525	1	1	1
HSA 274	HSA	274	0.0210084	0.12605	0.0420168	0.0966387	0.12605	0.226891	0.0588235	0.0462185	0.252101	0.121849	0.130252	0.0714286	0.142857	0.117647	0.0588235	0.0588235	0.0588235	0.0630252	0.239496	0.180672	0.0504202	0.0630252	0.0294118	0.273109	0.0336134	1	0.315126	0.0840336	1	1	1	0.092437	0.226891	1	1	0.323529	0.642857	1	0.193277	0.105042	0.277311	1	1	0.0336134	1	1	1
HSA 333	HSA	333	0.344262	0.655738	0.557377	0.721311	0.622951	0.47541	0.377049	0.57377	0.344262	0.540984	0.622951	0.491803	0.590164	0.606557	0.278689	0.327869	0.360656	0.57377	0.754098	0.704918	0.606557	0.57377	0.672131	0.672131	1	1	1	0.819672	1	0.57377	0.459016	1	0.639344	0.344262	0.442623	1	0.311475	0.213115	1	0.0327869	0.163934	0.344262	0.262295	0.442623	0.540984	0.442623	0.57377
MMU 001	MMU	1	0.223077	0.266667	0.674359	0.328205	0.253846	0.123077	0.171795	0.389744	0.230769	0.517949	0.115385	0.0974359	0.353846	0.241026	0.0769231	0.0717949	0.189744	0.525641	0.487179	0.615385	0.512821	0.228205	0.353846	0.776923	1	1	0.0641026	0.189744	0.435897	0.176923	1	0.374359	0.523077	1	1	1	1	0.284615	1	0.120513	0.928205	1	0.107692	0.628205	1	1	1
MMU 002	MMU	2	0.738462	0.712821	0.671795	0.569231	0.517949	0.605128	0.876923	0.512821	0.687179	0.753846	0.646154	0.764103	0.697436	0.533333	0.538462	0.435897	0.687179	0.687179	0.702564	0.697436	0.8	0.717949	0.702564	0.810256	1	0.266667	0.189744	0.646154	1	0.712821	1	1	1	1	0.564103	0.261538	0.887179	0.133333	0.225641	0.0307692	0.430769	0.574359	0.271795	0.0871795	0.794872	1	0.384615
MMU 003	MMU	3	0.0461538	0.0794872	0.0615385	0.0692308	0.135897	0.161538	0.148718	0.102564	0.182051	0.738462	0.266667	0.223077	0.225641	0.241026	0.158974	0.197436	0.225641	0.141026	0.274359	0.502564	0.54359	0.34359	0.482051	0.776923	1	1	0.369231	0.189744	0.00769231	0.176923	0.0871795	1	0.0179487	1	1	1	0.128205	1	0.187179	1	1	1	0.448718	1	0.161538	0.0897436	0.410256
MMU 006	MMU	6	0.625641	0.417949	0.384615	0.197436	0.474359	0.315385	0.202564	0.235897	1	0.233333	0.435897	0.387179	0.602564	0.546154	0.264103	0.238462	0.317949	0.561538	0.715385	0.561538	0.54359	0.676923	0.530769	1	1	1	0.369231	1	0.435897	1	0.0871795	1	0.217949	1	1	1	0.666667	1	0.369231	1	0.215385	1	0.205128	0.379487	0.546154	0.197436	1
MMU 008	MMU	8	0.482051	0.776923	0.482051	0.576923	0.387179	0.935897	0.830769	0.389744	0.605128	0.517949	1	0.628205	0.464103	0.276923	0.682051	0.523077	0.746154	0.912821	0.75641	0.671795	0.746154	0.717949	0.612821	0.497436	0.330769	1	1	1	0.169231	0.176923	1	0.148718	1	0.128205	0.369231	1	1	0.284615	1	0.0461538	0.630769	1	1	1	1	0.197436	0.176923
MMU 010	MMU	10	0.625641	0.876923	0.307692	0.328205	0.605128	0.389744	0.320513	0.807692	0.451282	0.353846	0.435897	0.515385	0.105128	0.325641	1	0.369231	0.579487	0.623077	0.487179	0.735897	0.805128	0.676923	0.725641	0.776923	0.330769	1	1	0.597436	0.0564103	0.458974	1	1	1	1	1	0.274359	1	1	1	1	0.784615	1	1	1	0.546154	0.441026	0.410256
MMU 015	MMU	15	0.7	0.975	0.975	0.95	0.875	0.875	0.95	0.975	0.975	0.975	0.9	0.975	0.975	0.975	0.95	0.825	0.925	0.925	0.325	0.075	0.1	0.675	0.75	0.95	1	0.4		0.175	0.05	0.525	0.625	0.925	0.825	0.35	0.225	1	0.65	0.05		0.55	0.2	0.075	0.1	0.025	0.175	0.25
MMU 018	MMU	18	0.825	0.9	0.9	0.975	0.9	0.9	0.775	0.975	0.9	0.8	0.8	0.925	0.975	0.975	0.75	0.95	0.925	0.925	0.275	0.075	0.1	0.65	0.6	0.75	0.85	0.175	0.25	0.1	0.15	0.025	0.075	0.7	0.625	0.075	0.6	0.2	0.325			0.65	0.9	0.1	0.1	0.325	0.55	0.05	0.125
MMU 020	MMU	20	0.907692	0.825641	1	1	0.933333	0.825641	0.876923	0.512821	0.902564	1	0.646154	0.902564	0.876923	0.882051	1	0.917949	0.74359	0.74359	0.425641	0.45641	0.646154	0.512821	0.682051	0.348718	0.512821	0.266667	1	0.210256	1	0.420513	1	0.589744	0.487179	0.512821	1	0.482051	0.687179	0.133333	0.0564103	1	0.687179	1	0.420513	0.466667	0.794872	0.671795	0.384615
MMU 026	MMU	26	0.482051	0.266667	0.674359	0.430769	0.605128	0.864103	0.735897	0.235897	0.451282	1	0.435897	0.833333	0.464103	0.325641	0.441026	0.523077	0.579487	0.525641	0.430769	0.671795	0.482051	0.45641	0.689744	0.0948718	1	1	0.369231	0.348718	0.435897	1	1	0.374359	0.523077	0.323077	1	1	1	1	0.187179	1	0.353846	1	1	0.0923077	0.315385	0.441026	1
MMU 033	MMU	33	0.0989011	0.0796703	0.14011	0.0467033	0.123626	0.0412088	0.0247253	0.197802	0.0741758	0.299451	0.0686813	0.17033	0.137363	0.120879	0.043956	0.0769231	0.14011	0.178571	0.0714286	0.17033	0.236264	0.115385	0.222527	0.277473	0.302198	0.269231	0.258242	0.252747	1	0.145604	1	1	0.0934066	1	0.296703	0.101648	1	1	0.142857	1	0.71978	1	1	1	0.326923	0.263736	0.129121
MMU 034	MMU	34	0.010989	0.0384615	0.0357143	0.263736	0.0247253	0.0576923	0.021978	0.148352	0.129121	0.0961538	0.0274725	0.0686813	0.0302198	0.00549451	0.0576923	0.0412088	0.0576923	0.0796703	0.236264	0.255495	0.293956	0.0741758	0.0686813	0.741758	1	1	1	1	1	1	1	1	1	1	1	1	1	1	1	0.217033	1	1	1	1	0.326923	1	0.351648
MMU 035	MMU	35	0.184066	0.0906593	0.148352	0.0796703	0.178571	0.145604	0.118132	0.164835	0.164835	0.299451	0.274725	0.178571	0.156593	0.145604	0.104396	0.200549	0.148352	0.175824	0.274725	0.118132	0.214286	0.137363	0.203297	0.0824176	0.302198	0.0879121	1	0.5	1	1	1	1	0.236264	1	1	1	0.406593	1	0.35989	1	0.398352	0.307692	0.401099	0.541209	0.326923	1	1
MMU 038	MMU	38	0.508197	0.836066	0.967213	0.803279	0.934426	0.967213	0.672131	0.901639	0.934426	0.983607	0.918033	0.95082	0.918033	0.901639	0.770492	0.967213	0.918033	0.901639	0.934426	0.918033	0.967213	0.95082	0.918033	0.622951	1	1	0.0163934	0.196721	0.0491803	0.0491803	0.622951	0.344262	0.0819672	0.409836	0.0163934	0.278689	0.704918	0.0983607	0.114754	0.770492	0.491803	0.0163934	0.163934	0.344262	0.655738	0.688525	0.0491803
MMU 045	MMU	45	0.021978	0.00824176	0.0631868	0.0796703	0.0192308	0.0247253	0.0137363	0.148352	0.164835	0.0824176	0.274725	0.225275	0.0741758	0.0741758	0.0549451	0.00549451	0.00274725	0.0412088	0.0467033	0.604396	0.178571	0.120879	0.368132	0.5	0.134615	1	1	0.0659341	1	1	1	0.115385	1	1	1	0.101648	1	1	0.0137363	1	0.126374	1	1	0.0384615	1	1	1
MMU 057	MMU	57	0.685535	0.899371	0.767296	0.811321	0.823899	0.880503	0.72327	0.72956	0.773585	0.742138	0.779874	0.647799	0.842767	0.773585	0.622642	0.603774	0.899371	0.742138	0.899371	0.861635	0.666667	0.918239	0.943396	0.792453	0.308176	0.245283	1	0.685535	0.415094	0.327044	1	0.320755	0.320755	0.27044	0.113208	0.308176	1	1	0.603774	0.484277	0.880503	0.144654	1	1	1	0.779874	0.408805
MMU 058	MMU	58	0.459119	0.707547	0.374214	0.553459	0.402516	0.289308	0.424528	0.36478	0.176101	0.339623	1	0.427673	0.534591	0.512579	0.119497	0.0943396	0.18239	0.455975	0.556604	0.528302	0.339623	0.459119	0.474843	0.305031	0.301887	0.289308	0.179245	0.613208	1	0.141509	0.0849057	0.160377	0.251572	0.0314465	0.0943396	0.138365	0.389937	0.238994	0.371069	0.0220126	0.138365	0.383648	0.163522	0.204403	1	0.531447	0.194969
MMU 059	MMU	59	0.427673	0.641509	0.767296	0.930818	0.295597	0.490566	0.496855	0.647799	0.352201	0.572327	0.603774	0.427673	0.559748	0.773585	0.402516	0.603774	0.685535	0.798742	0.371069	0.0251572	0.238994	0.132075	0.371069	0.792453	1	0.0628931	0.377358	0.471698	0.201258	0.597484	0.194969	0.603774	0.54717	0.27044	0.540881	0.308176	0.314465	0.232704	0.603774	0.144654	0.647799	0.63522	0.345912	0.188679	0.660377	0.194969	0.0377358
MMU 060	MMU	60	0.204403	0.311321	0.374214	0.194969	0.18239	0.257862	0.207547	0.36478	0.566038	0.339623	0.169811	0.383648	0.534591	0.242138	0.119497	0.147799	0.163522	0.283019	0.389937	0.103774	0.147799	0.22956	0.201258	0.5	0.147799	0.289308	0.179245	0.207547	1	0.0251572	0.248428	0.160377	1	0.122642	0.0943396	1	0.389937	1	0.371069	0.141509	0.544025	0.383648	0.163522	0.572327	0.45283	0.132075	0.474843
MMU 061	MMU	61	0.342767	0.386792	0.279874	0.248428	0.336478	0.188679	0.27673	0.36478	0.220126	0.506289	0.242138	0.449686	0.31761	0.408805	0.169811	0.238994	0.210692	0.283019	0.443396	0.81761	0.58805	0.389937	0.185535	0.783019	1	0.106918	0.358491	0.0125786	0.254717	1	1	1	0.562893	0.0314465	1	1	0.179245	0.238994	0.176101	0.0628931	0.245283	1	1	0.339623	0.242138	0.273585	1
MMU 063	MMU	63	0.685535	0.421384	0.465409	0.465409	0.603774	0.742138	0.666667	0.72956	0.477987	0.572327	0.779874	0.522013	0.622642	0.616352	1	0.603774	0.484277	0.207547	0.672956	0.735849	0.685535	0.798742	0.641509	0.257862	0.522013	0.459119	0.553459	1	0.0754717	0.597484	0.446541	1	0.779874	0.490566	0.113208	0.308176	0.314465	0.396226	0.603774	0.484277	0.534591	0.63522	0.345912	0.188679		0.559748	0.201258
MMU 064	MMU	64	0.584906	0.852201	0.852201	0.798742	0.889937	0.591195	0.487421	0.792453	1	0.506289	0.606918	0.805031	1	0.745283	0.650943	1	0.537736	0.650943	0.63522	0.402516	0.424528	0.676101	0.716981	1	1	0.289308	0.358491	0.0251572	1	0.380503	0.248428	0.0377358	0.562893	0.289308	1	0.289308	0.68239	0.128931	0.176101	1	0.713836	1	1	1	1	0.132075	0.474843
MMU 066	MMU	66	0.283019	0.386792	0.18239	0.150943	0.336478	0.141509	0.113208	0.484277	0.220126	0.157233	0.169811	0.345912	0.235849	0.204403	0.119497	0.493711	0.198113	0.349057	0.556604	0.600629	0.531447	0.389937	0.474843	0.194969	0.301887	1	1	0.0188679	1	1	1	1	0.251572	1	1	1	0.179245	1	1	0.141509	0.544025	0.125786	0.389937	0.572327	0.110063	0.273585	0.474843
MMU 067	MMU	67	0.814465	0.471698	0.481132	0.301887	0.496855	0.179245	0.581761	0.188679	0.0849057	0.226415	0.169811	0.213836	0.720126	0.138365	0.0754717	0.330189	0.320755	0.166667	0.198113	0.286164	0.509434	0.323899	0.283019	0.0880503	0.301887	1	1	0.091195	1	0.380503	1	1	0.251572	1	1	1	1	1	1	1	0.713836	1	0.163522	0.339623	1	0.531447	0.474843
MMU 068	MMU	68	0.342767	0.160377	0.622642	0.553459	0.402516	0.22327	0.424528	0.402516	0.399371	0.506289	1	0.289308	0.534591	0.512579	0.408805	0.238994	0.374214	0.455975	0.528302	0.402516	0.147799	0.27673	0.342767	1	0.147799	1	1	0.613208	1	1	1	1	1	0.122642	1	1	0.68239	0.238994	0.371069	0.0628931	0.713836	0.383648	0.163522	0.0251572	1	1	1
MMU 069	MMU	69	0.677419	0.564516	0.432258	0.632258	0.729032	0.758065	0.732258	0.409677	0.416129	0.332258	0.258065	0.451613	0.409677	0.764516	0.7	0.770968	0.680645	0.6	0.46129	0.377419	0.677419	0.519355	0.551613	0.580645	1	1	1	1	1	1	1	0.296774	0.241935	0.109677	0.287097	1	0.325806	1	1	1	0.896774	0.358065	0.419355	1	0.53871	1	1
MMU 071	MMU	71	0.529032	0.664516	0.658065	0.606452	0.754839	0.787097	0.76129	0.8	0.683871	0.735484	0.651613	0.825806	0.651613	0.696774	0.83871	0.806452	0.83871	0.703226	0.664516	0.812903	0.716129	0.76129	0.754839	0.548387	0.329032	1	0.129032	0.225806	0.135484	0.303226	1	0.122581	0.716129	0.451613	0.122581	0.277419	0.587097	0.083871	0.109677	1	0.541935	0.309677	0.225806	0.103226	1	0.00645161	0.56129
MMU 072	MMU	72	0.151613	0.116129	0.364516	0.406452	0.329032	0.151613	0.206452	0.212903	0.416129	0.429032	0.258065	0.26129	0.351613	0.174194	0.132258	0.0741935	0.190323	0.303226	0.190323	0.454839	0.287097	0.306452	0.425806	0.809677	0.303226	0.312903	0.0483871	0.0548387	1	1	1	1	0.241935	1	0.287097	0.0516129	0.6	0.0870968	0.212903	0.251613	0.109677	0.358065	0.193548	0.0193548	0.335484	0.470968	1
MMU 077	MMU	77	0.692308	0.628205	0.935897	0.717949	0.833333	0.961538	0.871795	0.705128	0.833333	0.782051	0.846154	0.628205	0.666667	0.692308	0.653846	0.846154	0.794872	0.769231	0.666667	0.512821	0.666667	0.589744	0.679487	0.628205	0.230769	0.333333	0.0384615	0.423077	0.153846	0.615385	0.410256	0.320513	0.910256	0.423077	0.205128	0.0769231	0.692308	1	0.192308	1	0.807692	0.0128205	0.512821	0.346154	0.397436	0.576923	0.333333
MMU 078	MMU	78	0.677419	0.880645	0.690323	0.812903	0.893548	0.441935	0.412903	0.296774	0.209677	0.548387	0.670968	0.348387	0.487097	0.56129	0.7	0.325806	0.441935	0.380645	0.890323	0.506452	0.577419	0.454839	0.529032	0.1	0.16129	1	1	1	1	0.358065	1	1	1	0.109677	1	1	1	1	0.212903	1	0.377419	1	0.419355	1	0.335484	0.470968	1
MMU 079	MMU	79	0.583871	0.487097	0.483871	0.296774	0.222581	0.509677	0.393548	0.351613	0.490323	0.548387	0.345161	0.354839	0.409677	0.425806	0.516129	0.364516	0.335484	0.458065	0.264516	0.506452	0.577419	0.351613	0.316129	0.580645	1	1	1	0.16129	1	0.358065	1	0.0516129	1	1	1	1	0.0548387	0.0580645	1	0.251613	0.154839	0.132258	1	1	1	0.23871	1
MMU 088	MMU	88	0.189369	0.275748	0.269103	0.169435	0.265781	0.312292	0.13289	0.332226	0.209302	0.122924	0.239203	0.212625	0.196013	0.259136	0.162791	0.186047	0.272425	0.219269	0.365449	0.372093	0.401993	0.272425	0.312292	0.757475	0.325581	0.232558	1	0.139535	0.451827	1	0.252492	0.0365449	0.076412	0.285714	0.30897	0.119601	1	0.0598007	1	1	0.229236		0.0465116	0.0830565	0.0199336	1	1
MMU 090	MMU	90	0.129568	0.116279	0.551495	0.332226	0.186047	0.139535	0.182724	0.299003	0.481728	0.44186	0.0465116	0.358804	0.162791	0.245847	0.192691	0.0730897	0.255814	0.272425	0.488372	0.435216	0.265781	0.219269	0.305648	0.215947	1	0.232558	0.30897	0.604651	1	1	1	0.302326	0.0299003	0.285714	1	1	1	1	1	1	0.903654	1	1	0.61794	0.54485	1	0.388704
MMU 091	MMU	91	0.119601	0.106312	0.269103	0.0930233	0.149502	0.126246	0.149502	0.372093	0.209302	0.182724	0.0465116	0.17608	0.196013	0.13289	0.225914	0.13289	0.109635	0.142857	0.109635	0.435216	0.571429	0.285714	0.189369	0.215947	1	0.00332226	0.109635	0.332226	1	1	0.0797342	1	0.0398671	1	1	1	0.465116	1	1	1	0.611296	1	0.0465116	0.0830565	0.0730897	0.0498339	1
MMU 092	MMU	92	0.657807	0.524917	0.358804	0.398671	0.398671	0.498339	0.591362	0.654485	0.614618	0.790698	0.431894	0.465116	0.398671	0.651163	0.372093	0.631229	0.518272	0.438538	0.518272	0.468439	0.651163	0.571429	0.511628	0.0664452	0.149502	0.232558	1	0.192691	0.451827	1	1	1	0.299003	1	1	1	0.704319	1	1	1	0.45515	1	1	1	0.299003	1	0.388704
MMU 094	MMU	94	0.657807	0.524917	0.358804	0.55814	0.524917	0.498339	0.534884	0.830565	1	0.598007	0.431894	0.568106	0.448505	0.461794	0.372093	0.385382	0.54485	0.627907	0.568106	0.222591	0.465116	0.438538	0.48505	0.215947	0.325581	0.232558	0.30897	0.604651	1	0.378738	0.252492	1	0.55814	1	0.30897	1	0.302326	1	0.33887	1	0.754153	0.358804	0.365449	0.0830565	0.0398671	1	0.166113
MMU 097	MMU	97	0.251656	0.834437	0.92053	0.556291	0.662252	0.410596	0.437086	0.827815	0.874172	0.913907	0.622517	0.682119	0.662252	0.688742	0.556291	0.642384	0.423841	0.768212	0.741722	0.609272	0.728477	0.708609	0.721854	0.794702	0.503311	0.390728	0.509934	0.847682	1	0.589404	1	1	1	1	1	1	0.860927	0.0728477	0.0198675	0.410596	0.125828	0.00662252	0.589404	0.0596026	0.344371	1	0.370861
MMU 101	MMU	101	0.013289	0.0498339	0.0564784	0.0166113	0.0299003	0.00332226	0.0365449	0.112957	0.0996678	0.0166113	0.0465116	0.119601	0.162791	0.0166113	0.00332226	0.0531561	0.00332226	0.0465116	0.076412	0.275748	0.202658	0.0830565	0.0498339	1	1	0.232558	1	1	0.265781	0.378738	1	0.302326	0.299003	1	0.30897	1	0.17608	0.0598007	0.33887	1	0.348837	1	1	0.119601	0.142857	0.252492	1
MMU 102	MMU	102	0.089701	0.013289	0.00332226	0.0664452	0.136213	0.0299003	0.0166113	0.0598007	0.0631229	0.152824	0.0365449	0.0697674	0.196013	0.0166113	0.0531561	0.146179	0.0963455	0.0299003	0.076412	0.524917	0.136213	0.0863787	0.0365449	0.215947	1	1	1	1	1	1	1	0.106312	1	1	1	0.119601	1	1	0.106312	1	0.112957	1	0.159468	0.119601	0.299003	1	0.0797342
MMU 103	MMU	103	0.0265781	0.0265781	0.0365449	0.0166113	0.0166113	0.0232558	0.0631229	0.013289	0.00996678	0.0166113	0.0465116	0.0664452		0.013289	0.0232558	0.0166113	0.089701	0.00332226	0.0199336	0.136213	0.219269	0.0199336	0.0697674	0.757475	1	1	1	0.604651	0.0232558	1	1	1	1	0.285714	1	0.0199336	0.465116	1	0.33887	1	0.754153	0.126246	1	0.61794	0.54485	0.116279	1
MMU 108	MMU	108	0.853821	0.335548	0.325581	0.461794	0.186047	0.328904	0.312292	0.830565	0.481728	0.598007	0.611296	0.707641	0.681063	0.401993	0.372093	0.495017	0.38206	0.109635	0.315615	0.584718	0.332226	0.478405	0.415282	0.431894	1	0.232558	1	0.0863787	1	0.149502	1	0.0365449	0.299003	0.126246	0.30897	1	0.465116	1	1	0.0930233	0.611296	0.358804	1	0.232558	0.0730897	0.116279	0.388704
MMU 110	MMU	110	0.551495	0.76412	1	0.803987	0.561462	0.604651	0.724252	0.770764	0.601329	0.740864	0.425249	0.435216	0.774086	0.780731	1	0.332226	0.548173	0.860465	0.843854	0.717608	0.69103	0.598007	0.710963	0.790698	0.285714	0.318937	0.282392	0.152824	0.0930233	0.119601	0.116279	1	1	1	1	1	0.724252	1	1	1	1	0.365449	1	0.378738	1	1	0.332226
MMU 112	MMU	112	0.126246	0.136213	0.232558	0.139535	0.13289	0.136213	0.0863787	0.215947	0.259136	0.375415	0.109635	0.182724	0.182724	0.136213	0.0963455	0.106312	0.126246	0.13289	0.222591	0.415282	0.196013	0.398671	0.20598	1	1	1	0.282392	1	1	1	1	0.136213	0.475083	1	1	0.272425	1	0.126246	1	0.146179	0.398671	0.365449	0.325581	1	0.156146	0.438538	0.129568
MMU 113	MMU	113	0.229236	0.637874	0.817276	0.611296	0.461794	0.830565	0.531561	0.770764	0.358804	0.521595	0.109635	0.255814	0.491694	0.325581	0.312292	0.48505	0.428571	0.481728	0.704319	0.657807	0.843854	0.435216	0.843854	1	1	1	1	0.0465116	1	1	0.116279	0.342193	1	0.229236	0.112957	1	0.724252	0.0664452	0.076412	1	1	1	0.325581	0.116279	0.156146	0.0930233	0.332226
MMU 115	MMU	115	0.33887	0.637874	0.318937	0.611296	0.461794	0.604651	0.724252	0.571429	0.465116	0.740864	0.425249	0.365449	0.491694	0.225914	0.671096	0.332226	0.255814	0.312292	0.388704	0.717608	0.607973	0.388704	0.465116	0.790698	0.285714	0.318937	0.282392	0.262458	1	0.38206	1	0.0498339	1	0.229236	1	1	0.352159	0.209302	0.152824	0.146179	0.00332226	0.119601	1	0.0531561	0.511628	0.0930233	1
MMU 116	MMU	116	0.229236	0.272425	0.817276	0.252492	0.461794	0.245847	0.315615	0.770764	0.465116	0.740864	0.272425	0.504983	0.491694	0.435216	0.312292	0.179402	0.242525	0.418605	0.481728	0.591362	0.787375	0.647841	0.465116	0.790698	1	0.0465116	1	0.0199336	1	1	0.116279	1	0.475083	1	1	1	0.352159	1	0.152824	0.00664452	0.269103	1	0.126246	0.54485	0.511628	0.0930233	1
MMU 120	MMU	120	0.126246	0.172757	0.152824	0.0299003	0.076412	0.156146	0.196013	0.255814	0.109635	0.0730897	0.272425	0.196013	0.112957	0.112957	0.076412	0.106312	0.106312	0.196013	0.30897	0.561462	0.584718	0.225914	0.23588	0.531561	1	0.0996678	1	1	1	1	1	0.136213	0.0199336	1	1	1	0.352159	0.209302	1	1	0.714286	1	1	0.199336	1	0.438538	1
MMU 121	MMU	121	0.229236	0.305648	0.44186	0.45515	0.33887	0.86711	0.315615	0.282392	0.219269	0.521595	0.076412	0.33887	0.372093	0.225914	0.23588	0.48505	0.405316	0.265781	0.315615	0.438538	0.607973	0.51495	0.368771	0.202658	1	1	1	0.152824	1	1	1	1	1	1	1	0.119601	0.724252	1	1	1	0.883721	0.119601	1	1	0.511628	1	1
MMU 122	MMU	122	0.551495	0.136213	0.17608	0.332226	0.33887	0.186047	0.229236	0.501661	0.465116	0.265781	0.109635	0.269103	0.315615	0.325581	0.312292	0.48505	0.186047	0.345515	0.518272	0.136213	0.262458	0.312292	0.245847	0.531561	1	1	1	0.445183	1	1	0.289037	1	1	1	0.305648	0.272425	0.352159	1	1	0.305648	0.269103	1	1	0.378738	1	1	0.332226
MMU 125	MMU	125	0.136213	0.0365449	0.136213	0.0332226	0.0398671	0.0265781	0.0465116	0.142857	0.219269	0.0730897		0.0431894	0.0564784	0.0564784	0.116279	0.0332226	0.0531561	0.0199336	0.0265781	0.375415	0.222591	0.0996678	0.0930233	0.531561	1	1	1	0.445183	1	1	1	1	1	1	0.112957	0.119601	0.352159	1	1	0.146179	0.136213	1	1	0.116279	0.285714	1	1
MMU 127	MMU	127	0.681063	0.305648	0.528239	0.332226	0.33887	0.322259	0.259136	0.501661	0.465116	0.740864	1	0.504983	0.372093	0.325581	0.189369	0.730897	0.242525	0.448505	0.843854	0.777409	0.654485	0.647841	0.378738	0.531561	1	0.318937	1	0.0465116	1	1	1	1	0.475083	1	1	1	0.0996678	0.126246	0.315615	1	0.182724	1	1	1	1	1	1
MMU 130	MMU	130	0.126246	0.0697674	0.136213	0.0564784	0.0365449	0.0564784	0.119601	0.282392	0.013289	0.0664452	0.0199336	0.0465116	0.0730897	0.225914	0.0232558	0.0830565	0.0930233	0.0365449	0.315615	0.438538	0.534884	0.139535	0.20598	1	1	0.318937	1	0.152824	1	1	0.289037	0.0232558	1	0.0830565	1	0.0232558	0.724252	1	1	0.146179	0.714286	0.00664452	0.325581	0.378738	0.511628	1	0.129568
MMU 133	MMU	133	0.446429	0.242857	0.314286	0.221429	0.178571	0.232143	0.285714	0.25	0.103571	0.25	0.282143	0.189286	0.0821429	0.171429	0.3	0.235714	0.25	0.478571	0.389286	0.321429	0.410714	0.139286	0.482143	0.757143	1	0.335714	0.257143	0.489286	1	1	1	1	1	0.210714	1	0.117857	0.617857	1	0.328571	0.317857	0.821429	1	0.0428571	1	0.339286	1	1
MMU 134	MMU	134	0.603571	0.542857	0.564286	0.221429	0.307143	0.232143	0.178571	0.514286	0.353571	0.546429	0.192857	0.389286	0.539286	0.407143	0.539286	0.235714	0.278571	0.342857	0.614286	0.692857	0.542857	0.564286	0.632143	0.757143	1	0.15	0.0892857	1	1	0.335714	0.235714	1	0.117857	1	1	1	0.617857	0.0321429	0.328571	1	0.296429	1	1	0.535714	0.546429	1	1
MMU 140	MMU	140	0.8	0.971429	0.871429	0.971429	0.985714	0.728571	0.828571	0.971429	0.971429	0.942857	0.814286	0.914286	0.828571	0.942857	0.842857	0.957143	0.971429	0.957143	0.971429	0.928571	0.971429	0.957143	0.971429	0.928571	1	0.285714	0.171429	0.528571	0.257143	0.542857	0.357143	1	0.314286	1	1	1	0.0714286	0.1	0.542857	0.171429	0.471429	0.185714	0.728571	0.328571	0.414286	0.0857143	0.485714
MMU 143	MMU	143	0.910714	0.446429	0.639286	0.553571	0.685714	0.596429	0.575	0.514286	0.407143	0.332143	0.510714	0.439286	0.314286	0.482143	0.425	0.585714	0.5	0.585714	0.389286	0.0107143	0.0321429	0.346429	0.392857	0.460714	0.0821429	0.335714	0.257143	0.489286	0.135714	1	0.107143	0.303571	0.217857	1	1	0.267857	0.0535714	1	0.328571	1	0.00714286	1	0.3	0.535714	0.0428571	0.428571	0.192857
MMU 150	MMU	150	0.128906	0.246094	0.160156	0.398438	0.277344	0.230469	0.269531	0.511719	0.507812	0.414062	0.664062	0.371094	0.417969	0.304688	0.128906	0.125	0.328125	0.429688	0.664062	0.230469	0.148438	0.1875	0.230469	0.472656	0.15625	0.304688	0.183594	0.339844	1	0.390625	1	0.355469	0.304688	0.105469	1	1	0.753906	0.0351562	0.179688	0.25	0.242188	0.0195312	0.175781	0.261719	1	0.25	0.417969
MMU 155	MMU	155	0.800781	0.335938	0.441406	0.398438	0.1875	0.308594	0.375	0.449219	0.507812	0.542969	0.324219	0.402344	0.503906	0.792969	0.3125	0.59375	0.445312	0.300781	0.457031	0.269531	0.230469	0.460938	0.453125	0.472656	0.15625	1	1	0.574219	0.382812	1	0.09375	1	0.613281	1	0.335938	1	0.449219	1	1	1	0.476562	1	1	0.574219	0.496094	0.53125	0.417969
MMU 160	MMU	160	0.226562	0.226562	0.542969	0.316406	0.589844	0.328125	0.269531	0.691406	0.65625	0.414062	0.664062	0.652344	1	0.183594	0.394531	0.339844	0.445312	0.375	0.949219	0.972656	0.929688	0.398438	0.800781	1	1	1	0.363281	0.574219	1	0.0273438	0.09375	1	0.132812	0.105469	1	1	1	1	1	1	0.75	1	0.382812	0.574219	0.496094	0.25	1
MMU 162	MMU	162	0.128906	0.1875	0.144531	0.121094	0.148438	0.128906	0.078125	0.222656	0.265625	0.414062	0.121094	0.109375	0.0859375	0.078125	0.167969	0.105469	0.234375	0.179688	0.238281	0.230469	0.0976562	0.132812	0.03125	0.78125	1	1	1	0.1875	0.105469	1	1	0.121094	1	0.273438	0.335938	1	0.183594	1	1	0.25	0.621094	1	0.0742188	0.574219	0.496094	0.53125	1
MMU 164	MMU	164	0.269531	0.121094	0.0976562	0.121094	0.1875	0.230469	0.132812	0.164062	0.183594	0.414062	0.164062	0.214844	0.125	0.15625	0.144531	0.148438	0.214844	0.105469	0.105469	0.121094	0.222656	0.171875	0.15625	1	1	0.121094	0.183594	0.113281	0.046875	0.0273438	0.09375	0.355469	1	0.0078125	0.0234375	0.0546875	1	0.0664062	0.078125	1	0.476562	1	1	0.382812	0.0234375	0.25	1
MMU 166	MMU	166	0.0234375	0.0820312	0.0664062	0.0703125	0.0429688	0.0390625	0.0273438	0.222656	0.136719	0.0273438	0.0664062	0.144531	0.0859375	0.0703125	0.0351562	0.0117188	0.0507812	0.0390625	0.136719	0.550781	0.40625	0.179688	0.15625	0.78125	0.378906	0.0585938	0.363281	0.0117188	0.046875	0.140625	1	1	0.132812	0.105469	0.140625	0.0078125	0.25	0.00390625	1	0.0625	0.621094	0.257812	0.382812	0.148438	0.0390625	1	1
MMU 170	MMU	170	0.328125	0.144531	0.382812	0.21875	0.417969	0.230469	0.277344	0.0664062	0.121094	0.144531	0.429688	0.273438	0.242188	0.203125	0.238281	0.148438	0.160156	0.179688	0.300781	0.0351562	0.0429688	0.09375	0.230469	0.472656	0.378906	0.304688	0.363281	0.113281	1	1	1	0.355469	0.613281	0.273438	0.140625	0.0546875	0.449219	1	1	1	0.0078125	0.0195312	1	0.0976562	0.496094	1	0.417969
MMU 173	MMU	173	0.526104	0.895582	0.405622	0.405622	0.678715	0.349398	0.309237	0.751004	0.674699	0.46988	1	0.654618	0.738956	0.417671	0.538153	0.305221	0.51004	0.851406	0.73494	0.550201	0.53012	0.646586	0.714859	0.518072	0.345382	1	0.0441767	0.0883534	1	1	1	1	1	0.0923695	1	1	1	0.116466	0.0200803	0.116466	0.522088	0.0722892	0.168675	0.196787	1	1	1
MMU 174	MMU	174	0.060241	0.0481928	0.064257	0.0883534	0.108434	0.0843373	0.060241	0.0763052	0.0562249	0.15261	0.172691	0.0401606	0.0883534	0.060241	0.0722892	0.0120482	0.0562249	0.0803213	0.168675	0.248996	0.461847	0.0562249	0.0160643	1	1	1	0.108434	1	0.305221	1	1	1	1	0.24498	0.0240964	0.11245	0.670683	0.064257	0.0562249	1	0.305221	1	0.389558	0.385542	1	0.0401606	1
MMU 178	MMU	178	0.614458	0.273092	0.297189	0.405622	0.481928	0.48996	0.425703	0.168675	0.277108	0.108434	0.172691	0.301205	0.248996	0.317269	0.373494	0.369478	0.381526	0.365462	0.341365	0.823293	0.582329	0.389558	0.457831	0.128514	1	1	1	0.176707	0.305221	1	0.0923695	0.337349	0.240964	0.24498	1	0.269076	0.261044	1	1	0.285141	0.305221	0.0722892	0.389558	1	0.236948	0.457831	0.060241
MMU 179	MMU	179	0.184739	0.305221	0.236948	0.349398	0.136546	0.164659	0.192771	0.140562	0.277108	0.26506	0.0401606	0.24498	0.104418	0.184739	0.176707	0.253012	0.164659	0.325301	0.309237	0.248996	0.0923695	0.297189	0.188755	0.779116	1	0.297189	0.333333	0.333333	1	0.369478	0.240964	0.104418	1	1	1	1	0.670683	1	0.0562249	0.285141	0.522088	1	0.389558	1	0.120482	1	1
MMU 183	MMU	183	0.526104	0.305221	0.345382	0.405622	0.341365	0.228916	0.373494	0.192771	0.144578	0.124498	0.192771	0.301205	0.148594	0.317269	0.24498	0.160643	0.305221	0.345382	0.309237	0.594378	0.646586	0.305221	0.437751	0.518072	0.160643	1	1	0.333333	1	0.144578	0.240964	1	0.240964	1	0.305221	0.11245	0.670683	1	1	0.116466	0.710843	0.281124	0.168675	0.196787	1	1	0.353414
MMU 185	MMU	185	0.060241	0.180723	0.0763052	0.100402	0.0763052	0.128514	0.0441767	0.192771	0.144578	0.064257	0.192771	0.196787	0.248996	0.0923695	0.0361446	0.0120482	0.0883534	0.116466	0.168675	0.791165	0.48996	0.204819	0.305221	0.779116	0.160643	0.297189	1	1	1	1	1	1	0.514056	1	1	0.0281124	0.417671	1	1	0.285141	0.710843	1	0.389558	1	1	1	1
MMU 187	MMU	187	0.0682731	0.305221	0.297189	0.240964	0.273092	0.188755	0.184739	0.401606	0.220884	0.345382	0.506024	0.465863	0.590361	0.281124	0.373494	0.164659	0.285141	0.389558	0.409639	0.550201	0.686747	0.389558	0.353414	0.345382	0.345382	0.0963855	1	0.0883534	1	0.144578	0.0923695	0.337349	0.0843373	1	1	0.11245	0.417671	0.184739	0.168675	1	0.710843	1	1	0.385542	0.120482	0.0763052	0.156627
MMU 188	MMU	188	0.128514	0.329317	0.449799	0.293173	0.365462	0.297189	0.204819	0.666667	1	0.26506	0.253012	0.393574	1	0.361446	0.293173	0.453815	0.305221	0.39759	0.574297	0.37751	0.409639	0.389558	0.506024	0.208835	1	0.297189	1	0.0883534	1	1	1	0.337349	1	1	1	1	1	1	0.0200803	0.285141	1	0.281124	1	0.385542	0.0321285	0.457831	0.156627
MMU 189	MMU	189	0.216867	0.216867	0.2249	0.212851	0.297189	0.248996	0.204819	0.120482	0.441767	0.345382	0.506024	0.144578	0.369478	0.108434	0.176707	0.305221	0.220884	0.148594	0.409639	0.257028	0.313253	0.269076	0.273092	1	1	0.0120482	1	0.0883534	1	1	1	0.337349	0.514056	1	1	0.269076	0.670683	1	0.329317	0.285141	0.305221	1	0.389558	0.385542	0.0522088	1	0.353414
MMU 190	MMU	190	0.337349	0.253012	0.345382	0.349398	0.240964	0.248996	0.26506	0.321285	0.277108	0.46988	0.192771	0.353414	0.305221	0.2249	0.453815	0.453815	0.236948	0.148594	0.192771	0.11245	0.184739	0.281124	0.192771	0.345382	1	1	1	0.0361446	1	0.144578	1	1	0.240964	1	0.100402	0.269076	0.0923695	0.184739	0.168675	1	0.156627	1	1	0.0522088	1	1	0.156627
MMU 191	MMU	191	0.698795	0.493976	0.236948	0.405622	0.273092	0.325301	0.26506	0.401606	0.578313	0.650602	0.172691	0.421687	0.204819	0.481928	0.538153	0.60241	0.393574	0.212851	0.176707	0.060241	0.236948	0.281124	0.168675	0.345382	0.345382	1	1	1	0.305221	0.369478	0.0923695	1	0.0843373	1	1	1	0.0481928	1	0.329317	1	0.0160643	1	1	0.385542	0.46988	0.0401606	1
MMU 194	MMU	194	0.398467	0.448276	0.283525	0.329502	0.264368	0.337165	0.413793	0.605364	0.655172	0.544061	1	0.547893	1	0.306513	0.371648	0.452107	0.59387	0.835249	0.51341	0.804598	0.766284	0.904215	0.559387	0.804598	1	1	1	0.48659	0.264368	0.547893	1	0.43295	0.425287	0.32567	0.402299	1	0.773946	0.0421456	0.344828	0.111111	0.655172	0.348659	1	0.283525	0.509579	0.524904	0.164751
MMU 195	MMU	195	0.157088	0.187739	0.452107	0.662835	0.425287	0.582375	0.586207	0.877395	0.655172	1	1	0.789272	1	0.59387	1	0.613027	0.59387	0.578544	0.808429	0.639847	1	0.662835	0.624521	1	1	1	0.0766284	1	0.0421456	0.241379	1	1	0.425287	0.0574713	0.226054	1	0.524904	1	1	1	0.816092	1	0.0153257	0.283525	0.279693	0.237548	1
MMU 198	MMU	198	0.778626	0.725191	0.480916	0.442748	0.603053	0.832061	0.78626	0.603053	0.633588	0.78626	0.29771	0.625954	0.541985	0.916031	0.48855	0.641221	0.396947	0.610687	0.717557	0.740458	0.847328	0.709924	0.778626	0.709924	0.122137	1	0.0687023	0.48855	0.0839695	0.29771	0.381679	1	0.381679	0.0992366	1	0.198473	0.412214	0.0458015	1	1	0.129771	0.282443	0.221374	0.40458	0.328244	0.274809	0.335878
MMU 201	MMU	201	0.245211	0.731801	0.241379	0.490421	0.264368	0.582375	0.371648	0.605364	0.348659	0.544061	1	0.716475	0.509579	0.455939	0.233716	0.298851	0.43295	0.517241	0.908046	0.885057	0.957854	0.475096	0.59387	1	1	0.00383142	0.0766284	1	0.264368	1	1	0.0153257	0.10728	1	0.122605	1	0.340996	0.137931	1	1	0.413793	0.118774	1	0.187739	0.0651341	0.524904	0.0536398
MMU 203	MMU	203	0.32567	0.275862	0.693487	0.260536	0.183908	0.754789	0.89272	0.793103	0.498084	0.544061	0.413793	0.314176	0.275862	0.455939	0.371648	0.789272	0.37931	0.544061	0.770115	0.187739	0.394636	0.444444	0.559387	0.32567	1	0.306513	0.413793	0.153257	1	0.241379	1	0.43295	0.214559	0.32567	1	1	1	1	1	1	0.816092	1	1	0.187739	1	1	1
MMU 206	MMU	206	0.168033	0.241803	0.122951	0.22541	0.286885	0.258197	0.196721	0.545082	0.278689	0.364754	0.266393	0.311475	0.254098	0.0409836	0.172131	0.245902	0.233607	0.151639	0.331967	0.454918	0.54918	0.377049	0.42623	1	1	0.327869	1	0.5	1	1	1	1	0.454918	0.114754	1	1	1	1	0.0737705	1	0.536885	0.0819672	1	0.368852	0.0286885	1	1
MMU 214	MMU	214	0.0655738	0.0204918	0.0163934	0.0942623	0.0122951	0.163934	0.147541	0.192623	0.135246	0.114754	0.0409836	0.045082	0.254098	0.110656	0.0696721	0.0819672	0.122951	0.00409836	0.0696721	0.237705	0.155738	0.00409836	0.045082	0.807377	0.413934	1	0.319672	0.286885	1	0.372951	1	0.122951	0.20082	0.266393	1	1	1	1	0.168033	1	0.237705	1	1	0.581967	0.188525	1	1
MMU 216	MMU	216	0.25	0.0778689	0.0286885	0.290984	0.20082	0.217213	0.233607	0.303279	0.0409836	0.0491803	0.0901639	0.0778689	0.0860656	0.168033	0.155738	0.245902	0.315574	0.17623	0.0245902	0.0286885	0.0286885	0.00409836	0.0655738	0.237705	1	0.057377	1	0.5	1	1	0.0327869	0.344262	0.454918	1	1	1	0.680328	1	0.397541	1	0.536885	1	1	0.368852	1	1	0.295082
MMU 217	MMU	217	0.565574	0.368852	0.348361	0.32377	0.405738	0.487705	0.413934	0.57377	0.479508	0.54918	0.508197	0.659836	0.885246	0.536885	0.446721	0.52459	0.442623	0.532787	0.221311	0.413934	0.688525	0.42623	0.545082	0.561475	0.233607	0.135246	0.319672	0.0122951	1	1	1	0.122951	0.20082	1	1	1	1	0.0860656	0.168033	0.114754	0.0491803	1	0.00819672	0.581967	0.360656	1	1
MMU 220	MMU	220	0.282787	0.135246	0.20082	0.262295	0.143443	0.237705	0.336066	0.114754	0.278689	0.307377	0.0901639	0.217213	0.254098	0.151639	0.266393	0.32377	0.188525	0.184426	0.29918	0.454918	0.139344	0.42623	0.356557	1	1	0.327869	0.131148	1	1	0.372951	0.237705	1	0.454918	1	1	0.118852	0.397541	1	0.168033	0.0409836	0.385246	1	0.168033	0.188525	0.532787	1	1
MMU 221	MMU	221	0.159836	0.217213	0.0860656	0.262295	0.266393	0.360656	0.401639	0.393443	0.278689	0.307377	0.315574	0.401639	0.311475	0.245902	0.266393	0.32377	0.25	0.258197	0.168033	0.47541	0.413934	0.29918	0.143443	0.0778689	0.045082	0.327869	1	0.286885	0.122951	1	0.0163934	1	1	1	0.254098	1	0.680328	1	1	1	0.893443	0.27459	0.405738	0.581967	1	0.20082	1
MMU 223	MMU	223	0.282787	0.0122951	0.163934	0.122951	0.282787	0.327869	0.29918	0.192623	0.114754	0.0901639	0.266393	0.0737705	0.139344	0.151639	0.319672	0.221311	0.233607	0.0491803	0.143443	0.413934	0.258197	0.122951	0.114754	0.237705	1	0.327869	1	1	0.122951	1	1	1	1	1	1	1	0.680328	0.0860656	1	1	0.729508	0.0819672	1	0.368852	1	0.409836	1
MMU 235	MMU	235	0.323276	0.24569	0.293103	0.633621	0.301724	0.599138	0.590517	0.168103	0.594828	0.125	0.232759	0.189655	0.331897	0.392241	0.482759	0.538793	0.62931	0.314655	0.409483	0.469828	0.551724	0.275862	0.327586	0.0215517	1	0.125	0.293103	0.306034	1	0.362069	1	0.275862	1	1	1	0.0258621	0.392241	1	1	0.280172	0.396552	0.314655	0.142241	1	0.150862	1	1
MMU 236	MMU	236	0.461207	0.271552	0.461207	0.284483	0.237069	0.24569	0.237069	0.137931	0.275862	0.349138	0.62069	0.405172	0.331897	0.219828	0.482759	0.314655	0.336207	0.396552	0.215517	0.387931	0.422414	0.288793	0.409483	0.159483	1	0.344828	1	0.0215517	1	1	0.189655	1	1	0.189655	0.262931	1	0.392241	1	1	0.280172	0.0646552	1	0.142241	0.512931	1	0.012931	0.155172
MMU 238	MMU	238	0.534483	0.612069	0.543103	0.469828	0.87931	0.543103	0.413793	0.318966	0.357759	1	0.232759	0.456897	0.331897	0.75431	0.685345	0.392241	0.262931	0.396552	0.741379	0.344828	0.784483	0.780172	0.831897	0.810345	1	0.125	0.293103	1	1	1	1	1	0.228448	1	1	1	0.232759	0.012931	1	0.112069	0.396552	0.314655	1	0.137931	0.258621	1	1
MMU 240	MMU	240	0.0431034	0.0172414	0.107759	0.0301724	0.0646552	0.0603448	0.0732759	0.0646552	0.275862	0.0431034	0.232759	0.125	0.125	0.012931	0.0991379	0.0431034	0.0689655	0.0905172	0.112069	0.387931	0.387931	0.137931	0.206897	0.810345	1	1	1	1	1	0.12931	1	0.275862	1	1	1	0.258621	1	0.0387931	0.297414	1	0.241379	1	1	1	1	0.362069	1
MMU 245	MMU	245	0.108696	0.0652174	0.0869565	0.0652174	0.16087	0.152174	0.243478	0.178261	0.33913	0.343478	0.0956522	0.073913	0.134783	0.152174	0.256522	0.247826	0.234783	0.347826	0.378261	0.630435	0.543478	0.230435	0.178261	1	1	1	1	0.113043	0.378261	0.0565217	1	0.13913	1	0.143478	1	0.221739	1	1	1	0.343478	0.443478	0.352174	1	0.147826	1	0.530435	1
MMU 247	MMU	247	0.134783	0.447826	0.226087	0.121739	0.16087	0.33913	0.334783	0.178261	0.33913	0.134783	0.46087	0.421739	0.0434783	0.117391	0.256522	0.621739	0.413043	0.256522	0.573913	0.769565	0.456522	0.382609	0.547826	0.704348	0.130435	1	1	0.0608696	0.152174	1	1	1	0.0913043	1	1	1	0.0695652	1		1	0.73913	0.352174	0.169565	0.417391	1	0.0695652	0.147826
MMU 249	MMU	249	0.2	0.304348	0.0434783	0.273913	0.304348	0.33913	0.365217	0.152174	0.230435	0.230435	0.682609	0.313043	0.5	0.182609	0.46087	0.247826	0.234783	0.208696	0.2	0.182609	0.00869565	0.182609	0.0913043	0.469565	0.026087	1	1	0.556522	0.152174	1	1	0.352174	0.0347826	0.330435	0.382609	1	0.713043	1	1	1	0.221739	1	1	0.252174	0.0521739	0.282609	0.36087
MMU 252	MMU	252	0.026087	0.0130435	0.0347826	0.0217391	0.026087	0.0130435	0.0217391	0.178261	0.143478	0.0304348	0.204348	0.165217	0.0782609	0.0782609	0.00434783	0.0391304	0.0173913	0.0130435	0.0826087	0.308696	0.434783	0.121739	0.117391	0.469565	1	1	0.347826	1	1	0.165217	0.113043	0.0478261	0.186957	1	0.382609	1	0.452174	1	0.33913	0.343478	0.73913	1	1	0.6	0.326087	1	0.36087
MMU 253	MMU	253	0.634783	0.447826	0.721739	0.273913	0.917391	0.252174	0.43913	0.708696	0.830435	0.343478	0.278261	0.491304	0.386957	0.447826	0.730435	0.247826	0.1	0.0913043	0.573913	0.56087	0.726087	0.878261	0.769565	1	0.0521739	0.1	1	0.308696	0.378261	0.165217	0.113043	0.352174	1	0.330435	1	1	0.313043	0.217391	0.33913	1	0.0695652	1	0.0913043	0.147826	0.326087	0.130435	0.147826
MMU 254	MMU	254	0.0565217	0.195652	0.452174	0.673913	0.773913	0.213043	0.0565217	0.317391	0.830435	0.343478	0.46087	0.373913	0.386957	0.347826	0.0869565	0.0391304	0.273913	0.882609	0.669565	0.265217	0.726087	0.269565	0.626087	1	1	1	0.0173913	0.556522	0.0173913	0.165217	1	1	0.521739	0.330435	1	1	0.713043	0.0391304	0.33913	0.147826	0.0304348	1	0.447826	0.252174	0.326087	1	1
MMU 255	MMU	255	0.147826	0.778261	0.578261	0.221739	0.404348	0.104348	0.121739	0.8	0.669565	0.717391	0.682609	0.682609	1	0.447826	0.0695652	0.0869565	0.165217	0.595652	0.965217	0.847826	0.908696	0.517391	0.834783	1	0.33913	1	0.0391304	0.00869565	0.0130435	0.373913		0.00434783	0.521739	0.0217391	0.382609	0.00434783	0.313043	1	0.33913	0.0347826	0.586957	0.130435	0.169565	0.252174	0.326087	0.0695652	1
MMU 259	MMU	259	0.302521	0.218487	0.361345	0.445378	0.201681	0.310924	0.260504	0.306723	0.420168	0.731092	0.369748	0.323529	0.277311	0.130252	0.105042	0.197479	0.243697	0.55042	0.752101	0.554622	0.785714	0.592437	0.44958	0.735294	1	0.0588235	0.105042	0.0546218	0.0840336	0.348739	0.0210084	0.092437	1	1	0.294118	1	0.642857	0.159664	0.193277	0.105042	0.752101	0.386555	0.239496	0.298319	0.0630252	0.487395	0.155462
MMU 261	MMU	261	0.159664	0.319328	0.252101	0.394958	0.394958	0.285714	0.277311	0.302521	0.436975	0.87395	0.462185	0.310924	0.521008	0.277311	0.184874	0.243697	0.487395	0.361345	0.184874	0.201681	0.470588	0.344538	0.294118	0.756303	0.504202	0.243697	0.260504	0.798319	0.201681	0.0336134	0.10084	0.478992	1	0.403361	0.529412	0.336134	0.428571	0.277311	0.588235	0.109244	0.579832	0.12605	0.403361	0.0588235	0.420168	0.310924	1
MMU 262	MMU	262	0.0294118	0.252101	0.0378151	0.0840336	0.113445	0.0588235	0.10084	0.197479	0.252101	0.0336134	0.092437	0.138655	0.12605	0.105042	0.0588235	0.0210084	0.0252101	0.109244	0.0840336	0.327731	0.382353	0.0630252	0.0840336	0.273109	0.323529	1	0.0504202	0.344538	0.0840336	0.348739	0.012605	0.0210084	0.487395	1	0.0966387	0.159664	0.361345	1	0.37395	0.289916	0.579832	0.0714286	0.00840336	0.0336134	0.0252101	0.487395	0.382353
MMU 263	MMU	263	0.134454	0.0882353	0.0840336	0.155462	0.0714286	0.0714286	0.201681	0.0462185	0.0336134	0.0588235	0.0588235	0.0504202	0.0420168	0.0630252	0.121849	0.176471	0.0714286	0.0378151	0.302521	0.5	0.121849	0.10084	0.163866	0.487395	1	1	1	0.563025	0.256303	1	1	1	1	1	0.294118	0.323529	0.155462	0.159664	1	1	1	0.386555	0.428571	0.298319	1	1	1
MMU 264	MMU	264	0.235294	0.252101	0.105042	0.134454	0.142857	0.147059	0.147059	0.197479	0.777311	0.365546	0.369748	0.12605	0.197479	0.0840336	0.0588235	0.147059	0.218487	0.193277	0.134454	0.193277	0.0882353	0.193277	0.121849	0.735294	1	0.302521	0.012605	0.344538	0.256303	0.348739	0.109244	0.294118	0.487395	1	1	1	0.361345	1	0.193277	1	0.277311	1	1	0.516807	0.441176	0.487395	1
MMU 266	MMU	266	0.218487	0.94958	0.302521	0.630252	0.436975	0.957983	0.420168	1	0.663866	0.0504202	0.731092	0.613445	0.672269	0.462185	0.151261	0.378151	0.563025	0.697479	0.957983	0.890756	0.798319	0.571429	0.798319	1	1	1	0.260504	1	1	0.268908		1	0.714286	1	1	0.0168067	0.831933	1	1	0.218487	0.957983		1	0.268908	1	0.672269	1
MMU 269	MMU	269	0.109244	0.0798319	0.361345	0.155462	0.201681	0.176471	0.155462	0.386555	0.306723	0.121849	0.0588235	0.117647	0.197479	0.239496	0.0420168	0.264706	0.10084	0.264706	0.222689	0.386555	0.130252	0.256303	0.0756303	0.735294	0.323529	0.302521	0.315126	0.344538	0.0840336	0.348739	1	0.294118	1	1	1	0.0672269	1	1	0.37395	0.105042	0.277311	0.189076	1	0.516807	0.0630252	0.247899	0.155462
MMU 273	MMU	273	0.655462	0.672269	0.588235	0.932773	0.613445	0.957983	0.94958	0.445378	0.495798	0.705882	0.462185	0.705882	0.588235	0.647059	1	0.87395	0.672269	0.647059	0.613445	0.226891	0.470588	0.512605	0.529412	0.0672269	0.134454	0.478992	1	0.411765	1	1	0.193277	0.478992	0.714286	0.151261	0.529412	0.168067	0.621849	1	1	1	0.235294	0.201681	1	0.403361	0.680672	0.436975	0.344538
MMU 279	MMU	279	0.951923	0.855769	0.629808	1	0.899038	0.966346	0.971154	0.8125	0.75	1	1	0.754808	0.730769	1	1	0.317308	0.826923	0.947115	0.490385	0.538462	0.625	0.918269	0.875	0.3125	1	1	1	1	0.427885	0.413462	0.274038	1	1	1	1	1	0.697115	1	1	1	0.716346	1	1	0.649038	0.514423	0.235577	0.403846
MMU 285	MMU	285	0.261538	0.205128	0.497436	0.241026	0.476923	0.251282	0.34359	0.164103	0.102564	0.302564	0.605128	0.0871795	0.25641	0.261538	0.179487	0.194872	0.225641	0.517949	0.579487	0.241026	0.164103	0.271795	0.271795	0.333333	1	1	0.0769231	1	1	1	1	0.338462	1	0.0461538	0.179487	1	0.482051	0.164103	1	1	0.54359	1	0.189744	0.241026	0.2	0.205128	1
MMU 286	MMU	286	0.2	0.276923	0.497436	0.241026	0.384615	0.215385	0.282051	0.307692	0.405128	0.461538	0.271795	0.497436	0.25641	0.205128	0.271795	0.292308	0.420513	0.379487	0.758974	0.835897	0.8	0.405128	0.476923	0.774359	0.0666667	1	0.174359	0.225641	0.184615	0.0512821	0.266667	0.338462	0.235897	0.14359	0.179487	0.0461538	0.697436	0.164103	1	0.312821	0.733333	1	0.189744	0.241026	0.2	1	1
MMU 287	MMU	287	0.112821	0.189744	0.174359	0.205128	0.14359	0.112821	0.123077	0.307692	0.553846	0.461538	0.271795	0.333333	0.220513	0.0923077	0.138462	0.153846	0.184615	0.179487	0.441026	0.548718	0.364103	0.302564	0.358974	0.774359	0.138462	0.312821	0.174359	0.451282	0.184615	0.358974	0.266667	1	0.235897	1	1	0.297436	0.174359	0.251282	1	0.312821	0.897436	0.358974	0.189744	0.241026	0.2	1	1
MMU 294	MMU	294	0.112903	0.139785	0.252688	0.306452	0.22043	0.215054	0.16129	0.193548	0.241935	0.123656	0.150538	0.198925	0.758065	0.172043	0.177419	0.263441	0.188172	0.22043	0.263441	0.365591	0.376344	0.354839	0.38172	0.763441	1	0.333333	1	0.564516	0.451613	1	0.0913978	1	1	1	1	0.107527	1	1	1	1	0.435484	1	0.494624	0.639785	0.575269	1	0.333333
MMU 296	MMU	296	0.473684	0.842105	0.736842	0.789474	0.789474	0.789474	0.736842	0.947368	0.789474	0.894737	0.947368	0.947368	1	0.789474	0.789474	0.736842	0.789474	0.736842	1	1	1	0.947368	1	0.947368	0.684211	0.789474	0.157895	1	0.736842	0.210526	1	0.947368	0.631579	0.736842	0.0526316	1	0.210526	0.0526316	0.526316		0.684211	0.210526	0.105263	0.421053	0.421053	0.473684	0.578947
MMU 298	MMU	298	0.0645161	0.0107527	0.0967742	0.0698925	0.0806452	0.102151	0.107527	0.177419	0.0591398	0.0537634	0.0215054	0.0483871	0.198925	0.129032	0.0913978	0.0483871	0.188172	0.102151	0.102151	0.419355	0.306452	0.0752688	0.215054	0.11828	1	0.139785	1	1	0.209677	1	1	0.354839	0.580645	1	0.172043	1	0.516129	1	0.33871	1	0.892473	1	1	1	0.575269	0.0376344	1
MMU 299	MMU	299	0.639785	0.548387	0.61828	0.354839	0.532258	0.317204	0.591398	0.424731	0.0913978	0.327957	0.150538	0.526882	0.596774	0.774194	0.758065	0.387097	0.306452	0.268817	0.0591398	0.0430108	0.134409	0.225806	0.166667	0.00537634	1	0.139785	1	0.564516	0.209677	0.430108	1	1	1	0.387097	1	0.0268817	0.0430108	1	1	1	0.0430108	1	1	0.0752688	0.0591398	1	1
MMU 300	MMU	300	0.172043	0.139785	0.16129	0.236559	0.177419	0.209677	0.16129	0.451613	0.241935	0.327957	0.225806	0.198925	0.22043	0.0860215	0.16129	0.139785	0.129032	0.27957	0.376344	0.209677	0.33871	0.268817	0.236559	0.763441	0.247312	0.333333	1	1	1	1	1	0.354839	0.580645	1	1	0.107527	0.209677	1	0.33871	0.172043	0.435484	1	0.494624	0.150538	1	1	1
MMU 304	MMU	304	0.430108	0.903226	0.903226	1	0.483871	0.935484	0.967742	0.913978	1	1	1	1	1	1	0.892473	0.623656	0.935484	0.956989	0.935484	0.935484	0.935484	0.924731	0.935484	0.763441	1	1	1	1	1	0.634409	1	1	0.580645	1	1	1	0.505376	0.0430108	0.322581	1	0.634409	1	0.419355	0.0967742	1	1	0.548387
MMU 306	MMU	306	0.865591	0.365591	0.446237	0.236559	0.596774	0.66129	0.591398	0.295699	0.629032	0.430108	0.311828	0.387097	0.44086	0.5	0.758065	0.612903	0.77957	0.403226	0.145161	0.16129	0.0752688	0.354839	0.172043	0.451613	1	1	0.33871	0.0215054	1	0.0698925	0.27957	1	0.344086	1	1	1	0.516129	1	0.0752688	1	0.607527	1	0.0376344	0.252688	0.166667	0.473118	1
MMU 310	MMU	310	0.763441	0.784946	0.903226	0.806452	0.83871	0.870968	0.784946	0.913978	1	0.72043	0.752688	0.806452	0.795699	0.88172	0.892473	0.731183	0.731183	0.83871	0.645161	0.0322581	0.107527	0.548387	0.623656	0.430108	1	1	0.548387	0.172043	0.387097	0.634409	0.505376	1	0.795699	0.365591	0.333333	0.225806	0.505376	0.129032	0.0860215	0.172043	0.634409	0.0967742	0.419355	0.247312	0.784946	0.505376	0.548387
MMU 312	MMU	312	0.0967742	0.193548	0.0430108	0.129032	0.11828	0.0806452	0.188172	0.0645161	0.0268817	0.0806452	0.0107527	0.0483871	0.22043	0.301075	0.11828	0.172043	0.0967742	0.0967742	0.204301	0.193548	0.16129	0.215054	0.236559	0.11828	1	1	1	1	0.451613	0.430108	1	0.0483871	0.102151	1	1	0.241935	0.736559	0.123656	1	0.360215	0.435484	1	0.494624	1	0.575269	0.258065	1
MMU 320	MMU	320	0.104972	0.0883978	0.0441989	0.0718232	0.0441989	0.0165746	0.0276243	0.0110497	0.0441989	0.0552486	0.0718232	0.104972	0.104972	0.0276243	0.0331492	0.0220994	0.0552486	0.038674	0.0773481	0.132597	0.0331492	0.0165746	0.0110497	0.513812	1	0.121547	0.0165746	1	1	1	0.0939227	0.149171	0.508287	1	1	0.270718	0.674033	1	0.0220994	0.325967	0.574586	1	0.0220994	0.220994	1	1	1
MMU 321	MMU	321	0.762431	0.364641	0.38674	0.226519	0.292818	0.430939	0.546961	0.497238	0.585635	0.729282	0.160221	0.513812	0.60221	0.475138	1	0.762431	0.607735	0.309392	0.773481	0.61326	0.674033	0.563536	0.331492	0.801105	1	0.121547	0.38674	0.425414	0.187845	0.143646	0.237569	1	1	0.292818	0.337017	1	0.0607735	1	0.0607735	0.325967	0.265193	0.314917	0.248619	1	1	0.453039	1
MMU 323	MMU	323	0.414365	0.226519	0.237569	0.19337	0.18232	0.21547	0.348066	0.314917	0.585635	0.243094	0.430939	0.38674	0.337017	0.243094	0.254144	0.38674	0.325967	0.265193	0.303867	0.447514	0.552486	0.226519	0.353591	1	1	0.121547	0.38674	1	1	1	1	1	0.508287	1	0.110497	1	0.038674	0.0220994	0.331492	1	0.392265	1	0.469613	0.38674	0.524862	1	0.176796
MMU 324	MMU	324	0.850829	0.519337	0.447514	0.552486	0.762431	0.718232	0.469613	0.563536	0.232044	0.729282	0.430939	0.646409	0.60221	0.60221	1	0.513812	0.850829	0.668508	0.883978	0.685083	0.707182	0.81768	0.651934	0.325967	1	1	1	0.132597	0.464088	0.143646	0.0939227	0.149171	0.508287	0.132597	0.110497	0.270718	1	1	1	1	0.889503	1	0.248619	0.0939227	1	0.453039	0.353591
MMU 325	MMU	325	0.762431	0.519337	0.535912	0.375691	0.906077	0.718232	0.690608	0.563536	0.403315	0.729282	0.674033	0.59116	1	0.60221	1	0.513812	0.453039	0.392265	0.574586	0.790055	0.574586	0.751381	0.685083	1	1	1	0.38674	0.248619	0.464088	1	0.237569	0.342541	1	1	1	0.0110497	0.674033	1	0.171271	1	0.392265	1	0.469613	0.38674	1	1	1
MMU 326	MMU	326	0.165746	0.265193	0.237569	0.143646	0.232044	0.20442	0.149171	0.441989	0.232044	0.535912	0.292818	0.165746	0.60221	0.270718	0.220994	0.38674	0.104972	0.309392	0.574586	0.58011	0.552486	0.259669	0.353591	1	1	0.00552486	0.00552486	0.0939227	0.464088	0.41989	1	1	1	1	1	1	0.41989	1	1	1	0.740331	1	0.469613	0.0662983	1	1	0.00552486
MMU 327	MMU	327	0.850829	0.287293	0.447514	0.552486	0.403315	0.718232	0.38674	0.563536	0.303867	0.535912	0.430939	0.59116	0.60221	0.60221	0.685083	1	0.508287	0.320442	0.209945	0.364641	0.171271	0.491713	0.381215	0.325967	0.104972	1	0.38674	1	0.464088	1	1	0.342541	0.248619	0.132597	1	0.270718	0.0994475	1	1	1	0.574586	1	1	0.38674	1	1	1
MMU 330	MMU	330	0.803279	0.778689	0.795082	0.672131	0.631148	0.483607	0.631148	0.877049	1	0.811475	1	0.745902	0.836066	0.483607	0.745902	0.639344	0.844262	0.737705	0.47541	0.827869	0.877049	0.819672	0.819672	0.52459	1	1	0.245902	0.516393	1	1	1	0.163934	0.336066	0.172131	0.254098	1	1	1	1	1	0.663934	0.409836	0.106557	1	1	0.442623	0.0819672
MMU 332	MMU	332	0.188525	0.237705	0.319672	0.229508	0.327869	0.245902	0.196721	0.491803	0.647541	0.188525	0.303279	0.229508	0.377049	0.245902	0.303279	0.336066	0.434426	0.286885	0.188525	0.614754	0.360656	0.385246	0.213115	0.52459	0.122951	0.385246	0.245902	0.188525	1	0.368852	1	0.163934	0.0983607	0.0901639	0.0163934	1	0.270492	1	0.0409836	1	0.311475	0.409836	0.385246		0.508197	0.131148	0.319672
[truncated: 115 more columns]

## Sheet: AtypicalHg17
Breakpoint	Origine	Number	Alu Alu	Alu AluJ/FLAM	Alu AluJb	Alu AluJo	Alu AluS	Alu AluSc	Alu AluSg	Alu AluSg/x	Alu AluSg1	Alu AluSp	Alu AluSp/q	Alu AluSq	Alu AluSq/x	Alu AluSx	Alu AluY	Alu AluYa8	Alu AluYb9	Alu FAM	Alu FLAM_A	Alu FLAM_C	Alu FRAM	CR1 L3	CR1 L3b	ERV1 LTR12C	ERV1 LTR8	ERV1 MER21B	ERV1 MER21C	ERV1 MER41A	ERV1 MER41B	ERV1 MER57A	ERVL ERVL-E	ERVL LTR16A	ERVL LTR16A1	ERVL LTR16B	ERVL LTR16C	ERVL LTR33	ERVL LTR33A	ERVL LTR50	ERVL LTR67	ERVL MLT2A2	ERVL MLT2B1	ERVL MLT2B4	ERVL MLT2D	L1 HAL1	L1 HAL1b	L1 L1	L1 L1M1
BTA 001	BTA	1	0.141975	0.0473251	0.0843621	0.211934	0.325103	0.158436	0.141975	0.164609	0.148148	0.271605	0.0864198	0.12963	0.164609	0.131687	0.146091	0.109053	1	0.58642	0.300412	0.0925926	0.135802	0.641975	0.407407	1	1	0.158436	0.119342	1	1	1	0.259259	1	0.119342	1	0.117284	0.102881	1	0.115226	0.547325	0.139918	1	1	1	0.415638	0.273663	1	1
BTA 025	BTA	25	0.0454545		0.00826446	0.00413223	0.0371901	0.0123967	0.0123967	0.0123967	0.00826446	0.00826446	0.0578512	0.00826446	0.00826446	0.00826446	0.00413223	0.644628	0.640496	0.0289256	0.0247934	0.00826446	0.0206612	0.896694	0.665289	1	0.0909091	0.14876	0.0206612	0.202479	0.053719	0.0165289	0.702479	0.119835	0.590909	0.326446	0.227273	0.582645	0.198347	0.144628	0.801653	1	0.219008	0.570248	1	0.11157	0.0247934	0.603306	0.0454545
BTA 027	BTA	27	0.0929752	0.0619835	0.053719	0.0619835	0.280992	0.0144628	0.053719	0.0289256	0.221074	0.0371901	0.0144628	0.0764463	0.0475207	0.0433884	0.0330579	0.394628	0.39876	0.0206612	0.0516529	0.0433884	0.0743802	0.103306	0.214876	0.328512	1	1	1	0.0950413	1	1	1	1	1	0.380165	0.555785	0.458678	1	1	0.566116	1	1	0.367769	0.190083	0.671488	0.621901	0.702479	1
BTA 028	BTA	28	0.219008	0.305785	0.119835	0.161157	1	0.169421	0.088843	0.13843	0.524793	0.072314	1	0.198347	0.214876	0.177686	0.0971074	0.394628	0.39876	0.235537	0.152893	0.113636	0.152893	0.0289256	0.378099	0.328512	0.32438	0.334711	0.415289	1	1	1	0.456612	0.632231	0.355372	0.380165	1	0.458678	1	0.289256	0.272727	1	1	1	0.380165	0.359504	0.621901	1	1
BTA 042	BTA	42	0.520661	1	0.547521	0.39876	1	0.0971074	0.171488	0.280992	0.0289256	0.142562	1	0.17562	1	0.202479	0.0413223	1	0.39876	0.497934	0.582645	0.390496	0.152893	0.0557851	0.0495868	0.0847107	1	1	0.415289	1	1	0.270661	0.334711	0.632231	1	0.00826446	0.00826446		1	0.0227273	0.0661157	0.179752	0.400826	0.367769	1	0.671488	1	0.702479	0.326446
BTA 043	BTA	43	0.219008	0.305785	0.0681818	0.0950413	0.280992	0.386364	0.0929752	0.0454545	0.221074	0.126033	0.280992	0.0619835	0.11157	0.0330579	0.239669	0.0950413	0.0909091	0.235537	0.0413223	0.0909091	0.0743802	0.0557851	0.378099	1	0.142562	0.018595	1	1	1	1	0.183884	0.632231	0.123967	0.132231	0.303719	0.458678	1	0.134298	0.566116	1	1	1	0.380165	0.671488	0.35124	0.702479	1
BTA 044	BTA	44	0.209068	0.289673	0.27204	0.191436	0.269521	0.392947	0.277078	0.143577	0.523929	0.438287	0.297229	0.279597	0.0957179	0.188917	0.0730479	0.382872	0.397985	1	0.448363	0.123426	0.105793	0.173804	0.649874	0.38539	1	0.327456	0.392947	1	1	1	1	0.627204	0.279597	0.43073	0.108312	0.435768	0.428212	1	0.619647	1	0.415617	0.380353	1	0.471033	0.322418	1	1
BTA 052	BTA	52	0.242424	0.479798	0.136364	0.186869	0.0707071	0.146465	0.242424	0.176768	0.0707071	0.161616	1	0.292929	0.252525	0.207071	0.156566	0.641414	0.282828	0.287879	0.0454545	0.333333	0.378788	0.893939	0.419192	0.626263	0.171717	0.30303	0.131313	0.0555556	0.0151515	1	0.176768	0.343434	0.111111	0.0151515	0.020202	0.0808081	0.020202	0.020202	0.838384	1	0.636364	0.0606061	0.439394	0.383838	0.19697	0.89899	1
BTA 086	BTA	86	0.262295	0.377049	0.0491803	0.0491803	0.606557	0.0819672	0.0819672	0.0819672	0.360656	0.0983607	0.344262	0.114754	0.0491803	0.0655738	0.196721	0.0163934	0.0327869	0.0163934	0.0327869	0.147541	0.0983607	0.52459	0.590164	0.868852	0.0163934	0.901639	0.147541	0.737705	0.852459	0.901639	0.967213	0.114754	1	0.754098	0.393443	0.737705	0.163934	0.147541	0.213115	0.57377	1	0.672131	0.868852	0.0327869	0.0819672	0.934426	0.672131
BTA 094	BTA	94	0.184358	1	0.0921788	0.139665	0.296089	0.0698324	0.114525	0.0865922	0.555866	0.0977654	0.075419	0.125698	0.427374	0.0670391	0.0893855	1	1	0.22905	0.106145	0.156425	0.444134	0.416201	0.167598	0.117318	0.27095	0.117318	0.385475	0.22905	0.0921788	1	1	1	1	1	0.351955	1	1	1	0.343575	1	1	0.379888	0.25419	0.0865922	0.175978	0.793296	1
BTA 103	BTA	103	0.117318	0.50838	0.206704	0.234637	0.162011	0.0726257	0.195531	0.0558659	0.553073	0.0837989	1	0.206704	0.0670391	0.150838	0.0949721	0.301676	0.726257	0.446927	0.379888	0.24581	0.201117	0.212291	0.631285	0.296089	0.234637	0.100559	0.0391061	0.0726257	1	0.0558659	0.698324	0.486034	0.636872	0.407821	0.480447	0.296089	1	0.284916	0.0502793	1	0.469274	0.418994	0.614525	0.273743	0.184358	0.256983	0.430168
BTA 171	BTA	171	0.214286	0.242857	0.0142857	0.0142857	0.157143	0.0571429	0.0142857	0.0285714	0.3	0.0285714	0.128571	0.0285714	0.0142857	0.0714286	0.0857143	0.771429	0.728571				0.128571	0.328571	0.5	0.214286	1	0.171429	0.128571	0.0714286	0.5	0.657143	0.0428571	0.628571	0.442857	1	0.571429	0.471429	0.5	0.614286	0.214286	0.685714	0.585714	0.485714	0.4	0.414286	0.185714	0.442857	1
BTA 184	BTA	184	0.191176	0.117647	0.117647	0.0735294	0.0588235	0.0147059	0.0588235	0.0147059	0.161765	0.102941	0.102941	0.0735294	0.102941	0.0147059	0.0588235	0.514706	0.0882353	0.352941	0.235294	0.235294	0.117647	0.338235	0.397059	0.691176	0.764706	0.147059	0.205882	0.0147059	0.529412	0.838235	0.411765	0.367647	1	0.720588	0.764706	0.617647	0.529412	0.735294	0.764706	0.602941	0.308824	0.220588	0.75	0.279412	0.529412	0.602941	0.367647
BTA 186	BTA	186	0.0674157	0.0449438	0.187266	0.116105	0.0262172	0.149813	0.172285	0.179775	0.0749064	0.393258	1	0.161049	0.0861423	0.149813	0.138577	0.374532	1	0.127341	0.209738	0.0861423	0.157303	0.752809	0.322097	1	0.329588	1	0.348315	0.127341	0.123596	0.123596	0.348315	0.142322	1	1	1	0.700375	0.363296	1	1	0.138577	1	1	1	0.456929	1	0.292135	0.149813
BTA 191	BTA	191	0.0674157	0.378277	0.11236	0.247191	0.0262172	0.329588	0.157303	0.0299625	0.172285	0.116105	0.329588	0.138577	0.161049	0.205993	0.228464	1	0.359551	0.0337079	0.475655	0.138577	0.198502	0.752809	1	1	0.116105	0.0187266	0.348315	1	1	1	0.348315	0.142322	0.0337079	1	0.617978	1	1	0.138577	0.505618	1	0.393258	0.2397	1	0.456929	0.337079	0.131086	1
BTA 207	BTA	207	0.256604	0.0641509	0.128302	0.135849	0.30566	0.101887	0.309434	0.4	1	0.218868	0.29434	0.192453	0.0566038	0.173585	0.10566	0.0226415	1	0.501887	0.14717	0.177358	0.113208	0.415094	0.649057	0.313208	1	1	0.422642	1	1	1	1	0.607547	1	1	0.618868	1	0.362264	1	0.573585	1	1	1	0.381132	0.54717	0.486792	0.720755	1
BTA 219	BTA	219	0.238806	0.477612	0.149254	0.179104	0.298507	0.208955	0.134328	0.179104	0.373134	0.253731	0.0447761	0.164179	0.164179	0.179104	0.328358	0.0298507	0.656716	0.283582	0.0597015	0.119403	0.164179	0.656716	0.477612	0.119403	0.791045	0.0895522	0.223881	0.716418	0.477612	0.373134	0.313433	0.522388	0.328358	0.656716	0.507463	0.626866	0.149254	0.731343	0.149254	0.791045	0.447761	0.746269	0.134328	0.19403	0.328358	0.791045	1
BTA 238	BTA	238	0.3	0.02	0.1	0.05	0.17	0.12	0.17	0.14	0.08	0.12	1	0.19	0.19	0.06	0.16	0.57	1	0.12	0.26	0.07	0.19	0.27	0.27	0.52	0.33	0.08	0.41	0.06	0.25	0.26	1	1	0.24	0.14	0.11	0.38	0.14	1	0.3	0.35	0.38	1	0.54	0.13	0.27	0.71	0.28
BTA 242	BTA	242	0.27027	0.378378	0.318919	0.140541	1	0.151351	0.172973	0.297297	0.0378378	0.237838	0.124324	0.140541	1	0.156757	0.189189	0.0486486	1	0.308108	0.0594595	0.2	0.432432	0.264865	0.0972973	0.264865	1	0.340541	0.4	1	0.286486	0.248649	0.232432	0.502703	1	0.32973	0.156757	0.421622	0.140541	1	0.616216	1	1	1	1	0.805405	1	0.113514	0.0756757
BTA 244	BTA	244	0.0432432	1	0.108108	0.124324	0.367568	0.232432	0.189189	0.194595	0.145946	0.183784	0.367568	0.335135	0.313514	0.113514	0.0918919	0.281081	0.378378	0.145946	0.162162	0.0756757	0.432432	0.681081	1	0.264865	0.0432432	0.156757	1	1	0.0648649	0.00540541	0.232432	0.502703	0.027027	1	0.508108	0.421622	0.275676	0.216216	1	1	1	0.0432432	0.237838	0.805405	0.291892	0.394595	1
BTA 246	BTA	246	0.140541	0.124324	0.0486486	0.0432432	0.102703	0.0108108	0.0594595	0.0594595	0.0648649	0.0324324	0.0108108	0.0810811	0.0432432	0.0378378	0.0648649	0.281081	0.0378378	0.145946	0.0918919	0.172973	0.124324	0.491892	0.189189	0.0972973	1	0.340541	1	0.0108108	0.286486	1	1	0.264865	1	1	1	0.421622	1	1	0.616216	1	1	0.113514	1	0.524324	1	0.394595	1
BTA 248	BTA	248	0.140541	0.378378	0.291892	0.205405	0.367568	0.32973	0.0594595	0.297297	0.297297	0.221622	0.0108108	0.0810811	0.102703	0.167568	0.356757	0.281081	0.378378	1	0.210811	0.389189	0.286486	0.0540541	0.308108	0.264865	1	1	1	1	1	1	1	0.502703	0.32973	1	1	0.6	1	1	1	1	0.12973	1	1	0.805405	0.535135	1	1
BTA 256	BTA	256	0.1875	0.1375	0.1375	0.05	1	0.2	0.375	0.2625	1	0.4	0.1	0.2875	0.3875	0.1625	0.3125	0.5875	0.6625	0.375	0.15	0.15	0.2875	0.3375	0.2	0.35	0.1375	1	0.25	0.1625	0.0875	0.5125	0.1125	0.1875	0.2625	0.5375	0.4875	0.175	1	0.0625	0.3125	0.5375	0.6125	1	1	0.0875	0.1375	0.175	0.0625
BTA 258	BTA	258	0.173913	0.26087	0.26087	0.0434783	0.304348	0.0434783	0.0869565	0.0434783	0.0434783	0.0869565	0.0434783	0.0434783	0.434783	0.217391	0.217391	0.304348	0.73913	0.478261	0.130435	0.0434783	0.0434783	0.304348	0.26087	0.0434783	0.130435	0.0434783	0.304348	0.173913	0.217391	0.608696	0.0869565	0.521739	0.565217	0.695652	0.434783	0.304348	0.73913	0.130435	0.347826	0.26087	0.608696	1	0.478261	0.26087	0.478261	0.0869565	0.173913
BTA 291	BTA	291	0.433333	0.266667	0.266667		0.533333	0.466667	0.366667	0.166667	0.283333	0.566667	0.2	0.1	0.666667	0.05	0.366667	0.583333	0.55	0.283333	0.05	0.183333	0.0166667	0.366667	1	0.333333	0.383333	0.55	0.4	0.2	0.616667	1	1	1	0.0333333	0.0666667	0.0333333	0.0333333	1	1	1	0.316667		1	0.25	0.316667	1	0.55	1
BTA 294	BTA	294	0.457627	0.440678	0.144068	0.169492	0.686441	0.305085	0.29661	0.0254237	0.644068	0.355932	0.516949	0.110169	0.00847458	0.0254237	0.186441	1	0.0508475	0.550847	0.144068	0.271186	0.110169	0.118644	1	1	1	1	1	0.135593	0.220339	1	1	1	0.271186	1	0.279661	1	0.279661	1	1	1	1	1	1	1	0.118644	0.677966	1
BTA 299	BTA	299	0.396825	0.15873	0.238095	0.174603	0.571429	0.190476	0.238095	0.126984	0.190476	0.15873	0.15873	0.190476	0.31746	0.253968	0.174603	1	0.031746	0.238095	0.0952381	0.301587	0.222222	0.793651	0.714286	1	0.238095	0.031746	0.031746	0.0793651	0.269841	1	0.222222	0.52381	0.0634921	0.587302	0.269841	0.714286	0.190476	0.47619	0.619048	0.222222	1	0.0634921	0.333333	0.015873	0.047619	0.174603	1
BTA 306	BTA	306	0.197368	0.263158	0.144737	0.105263	1	0.223684	0.421053	0.144737	0.289474	0.434211	1	0.157895	0.263158	0.184211	0.381579	1	0.105263	0.394737	0.0789474	0.0526316	0.157895	0.302632	0.210526	1	0.171053	1	0.447368	1	0.302632	1	1	0.552632	1	1	1	0.118421	1	1	0.184211	1	0.539474	0.289474	0.368421	0.302632	0.605263	1	0.0263158
[truncated: 98 more columns]

## Sheet: AtypicalMMU
Breakpoint	Origine	Number	Alu B1_Mm	Alu B1_Mur1	Alu B1_Mur2	Alu B1_Mur3	Alu B1_Mur4	Alu B1_Mus1	Alu B1_Mus2	Alu B1F	Alu B1F1	Alu B1F2	Alu PB1	Alu PB1D10	Alu PB1D7	Alu PB1D9	B2 B2_Mm1a	B2 B2_Mm1t	B2 B2_Mm2	B2 B3	B2 B3A	B4 B4	B4 B4A	B4 ID_B1	B4 RSINE1	CR1 L3	ERV1 MER21B	ERV1 RLTR14	ERV1 RLTR23	ERV1 RMER5	ERVK RLTR11A	ERVK RLTR11A2	ERVK RLTR11B	ERVK RLTR12B	ERVK RLTR15	ERVK RLTR16	ERVK RLTR17	ERVK RLTR18B	ERVK RLTR21	ERVK RLTR22_Mur	ERVK RLTR25B	ERVK RLTRETN_Mm	ERVK RMER12	ERVK RMER13A	ERVK RMER17B	ERVK RMER17C	ERVK RMER19B	ERVK RMER19C	ERVK RMER20B
BTA 082	BTA	82	0.115385	0.538462	0.480769	0.346154	0.461538	0.269231	0.326923	0.538462	0.692308	0.480769	0.634615	0.615385	0.576923	0.538462	0.153846	0.115385	0.346154	0.423077	0.461538	0.846154	0.788462	0.384615	0.5	0.846154	0.730769	0.480769	0.807692	0.0384615	1	0.403846	0.211538	1	0.942308	0.865385	0.384615	0.0961538	0.211538	0.211538	0.0192308		0.307692	0.923077		0.192308	0.980769	0.711538	1
BTA 209	BTA	209	0.229508	0.336066	0.262295	0.377049	0.393443	0.303279	0.303279	0.254098	0.139344	0.262295	0.344262	0.286885	0.377049	0.327869	0.368852	0.434426	0.385246	0.237705	0.352459	0.57377	0.491803	0.377049	0.311475	0.557377	0.622951	0.278689	0.0819672	0.52459	0.286885	0.155738	0.196721	0.54918	0.155738	0.122951	0.0327869	0.254098	0.729508	0.163934	0.368852	1	0.532787	0.180328	0.360656	0.0901639	0.0819672	0.0983607	0.286885
BTA 119	BTA	119	0.0232558	0.0365449	0.0398671	0.139535	0.0332226	0.076412	0.0930233	0.0598007	0.219269	0.0299003	0.272425	0.0431894	0.0830565	0.0232558	0.0531561	0.0531561	0.0531561	0.0232558	0.00664452	0.0531561	0.0398671	0.0598007	0.0465116	0.328904	0.285714	1	1	0.598007	1	1	1	1	0.182724	1	1	0.272425	0.352159	1	0.315615	1	0.714286	1	1	1	0.511628	1	0.332226
BTA 118	BTA	118	0.106312	0.013289	0.00664452	0.0564784	0.0797342	0.152824	0.149502	0.0232558	0.219269	0.0664452	0.076412	0.076412	0.0166113	0.0465116	0.116279	0.106312	0.106312	0.0232558	0.013289	0.0697674	0.0564784	0.013289	0.0498339	0.13289	0.285714	1	1	0.262458	1	0.38206	0.289037	1	0.475083	1	1	1	0.352159	1	0.152824	0.305648	0.182724	1	1	0.199336	0.511628	0.438538	1
BTA 012	BTA	12	0.350515	0.43299	0.329897	0.319588	0.381443	0.412371	0.463918	0.371134	0.28866	0.319588	0.391753	0.28866	0.278351	0.484536	0.350515	0.453608	0.350515	0.412371	0.773196	0.453608	0.546392	0.494845	0.42268	0.0412371	0.164948	1	0.804124	0.917526	0.474227	0.701031	1	0.608247	0.463918	0.371134	0.536082	0.28866	0.639175	1	1	0.659794	0.505155	0.793814	0.278351	0.618557	0.257732	0.340206	0.206186
BTA 013	BTA	13	0.125641	0.0564103	0.0769231	0.146154	0.135897	0.133333	0.120513	0.0384615	0.0589744	0.0384615	0.115385	0.0153846	0.105128	0.161538	0.0974359	0.0564103	0.120513	0.0974359	0.146154	0.176923	0.197436	0.0538462	0.0692308	0.276923	0.330769	0.110256	0.0641026	0.348718	1	0.0641026	1	0.374359	1	1	1	1	0.666667	1	1	1	0.630769	0.115385	0.448718	0.379487	1	1	1
BTA 124	BTA	124	0.681063	0.534884	0.388704	0.803987	0.561462	0.767442	0.315615	0.770764	0.465116	0.152824	0.624585	0.318937	0.119601	0.225914	0.671096	0.179402	0.428571	0.448505	0.481728	0.328904	0.222591	0.229236	0.179402	0.13289	1	1	1	0.445183	1	1	1	1	0.475083	1	1	1	0.352159	1	1	1	0.182724	1	1	1	1	1	1
BTA 192	BTA	192	0.232	0.128	0.144	0.192	0.12	0.28	0.336	0.4	0.352	0.224	0.192	0.184	0.328	0.08	0.24	0.544	0.416	0.184	0.28	0.216	0.448	0.208	0.352	0.656	0.32	0.24	0.512	0.096	0.296	0.576	1	1	0.024	1	1	1	0.4	0.248	0.344	0.496	0.048	0.472	0.112	0.504	0.68	0.4	0.16
BTA 257	BTA	257	0.0689655	0.258621	0.103448	0.206897	0.293103	0.189655	0.155172	0.327586	0.189655	0.189655	0.189655	0.0689655	0.37931	0.189655	0.103448	0.241379	0.241379	0.189655	0.465517	0.344828	0.224138	0.293103	0.517241	0.844828	0.362069	0.413793	1	0.327586	0.275862	0.327586	0.206897	0.603448	0.189655	0.0689655	0.206897	0.37931	0.741379	0.517241	0.224138	0.793103	0.586207	0.413793	0.396552	0.5	0.689655	0.534483	0.103448
BTA 215	BTA	215	0.434426	0.229508	0.204918	0.418033	0.147541	0.254098	0.319672	0.311475	0.311475	0.262295	0.278689	0.311475	0.393443	0.270492	0.254098	0.229508	0.295082	0.237705	0.057377	0.106557	0.155738	0.0655738	0.057377	0.459016	0.47541	0.278689	0.516393	0.204918	1	0.155738	1	0.286885	0.393443	0.245902	1	0.114754	0.508197	1	0.368852	0.229508	0.139344	0.459016	0.639344	0.483607	0.229508	0.204918	1
BTA 251	BTA	251	0.747826	0.447826	0.4	0.365217	0.304348	0.691304	0.778261	0.530435	0.830435	0.491304	0.682609	0.491304	0.317391	0.613043	0.730435	0.434783	0.204348	0.313043	0.743478	0.469565	0.456522	0.717391	0.513043	0.704348	1	1	0.347826	0.308696	1	1	1	0.352174	0.0347826	1	1	1	0.117391	1	1	1	0.0391304	1	0.447826	0.00869565	0.0521739	0.282609	1
BTA 073	BTA	73	0.0709677	0.0322581	0.0774194	0.0645161	0.0387097	0.103226	0.0709677	0.0709677	0.0774194	0.116129	0.148387	0.109677	0.0387097	0.0774194	0.103226	0.0709677	0.0903226	0.0451613	0.083871	0.251613	0.290323	0.122581	0.0580645	0.412903	0.503226	0.129032	0.0129032	0.529032	0.380645	0.580645	0.180645	0.212903	0.716129	0.0903226	1	0.490323	0.374194	0.122581	0.148387	0.219355	0.277419	0.122581	0.225806	0.135484	0.548387	0.154839	0.335484
BTA 029	BTA	29	0.274725	0.230769	0.252747	0.252747	0.307692	0.241758	0.296703	0.10989	0.186813	0.153846	0.10989	0.21978	0.208791	0.406593	0.197802	0.175824	0.296703	0.252747	0.21978		0.021978	0.186813	0.153846	0.0769231	0.021978	0.406593	1	0.89011	0.417582	0.230769	0.615385	0.296703	0.0769231	0.021978	0.527473	1	0.0659341	0.494505	0.153846	0.0879121	0.10989	0.483516	0.153846	0.175824	0.406593	0.747253	0.846154
BTA 031	BTA	31	0.574176	0.192308	0.598901	0.195055	0.351648	0.32967	0.335165	0.186813	0.631868	0.21978	0.131868	0.31044	0.156593	0.315934	0.461538	0.585165	0.379121	0.428571	0.425824	0.673077	0.631868	0.365385	0.387363	0.5	1	0.0879121	1	0.252747	1	1	1	0.115385	1	1	0.296703	1	1	1	1	0.217033	1	0.307692	0.0164835	0.137363	0.0824176	0.0714286	0.129121
BTA 126	BTA	126	0.156146	0.534884	0.388704	0.332226	0.27907	0.162791	0.149502	0.365449	0.259136	0.521595	0.425249	0.504983	0.611296	0.325581	0.139535	0.0996678	0.162791	0.435216	0.518272	0.777409	0.654485	0.677741	0.425249	0.531561	0.126246	1	1	0.445183	0.245847	1	1	1	0.475083	0.0830565	0.305648	0.119601	0.182724	1	0.315615	0.305648	0.534884	1	1	0.378738	0.511628	0.438538	0.332226
BTA 141	BTA	141	0.403571	0.3	0.446429	0.303571	0.382143	0.525	0.35	0.403571	0.407143	0.332143	0.192857	0.357143	0.314286	0.342857	0.539286	0.360714	0.560714	0.257143	0.332143	0.321429	0.410714	0.232143	0.267857	0.0857143	1	1	1	1	1	1	1	1	1	1	1	1	0.371429	1	1	1	0.664286	1	0.0428571	1	0.546429	0.428571	1
BTA 204	BTA	204	0.712121	0.363636	0.348485	0.19697	0.257576	0.212121	0.363636	0.333333	0.287879	0.651515	0.136364	0.30303	0.515152	0.545455	0.378788	0.348485	0.348485	0.318182	0.30303	0.0909091	0.257576	0.439394	0.424242	0.484848	0.181818	0.0909091	0.30303	0.0909091	0.621212	0.80303	0.666667	0.0909091	0.030303	0.515152	0.590909	1	0.757576	1	0.0757576	0.727273	0.151515	0.0757576	0.530303	0.469697	0.363636	0.545455	0.151515
BTA 241	BTA	241	0.310345	0.137931	0.172414	0.37069	0.439655	0.284483	0.310345	0.362069	0.232759	0.405172	0.206897	0.327586	0.163793	0.232759	0.206897	0.275862	0.25	0.224138	0.344828	0.413793	0.241379	0.37931	0.25	0.301724	0.456897	1	1	1	0.0258621	0.0603448	0.137931	0.00862069	0.465517	0.0862069	0.456897	0.439655	0.362069	0.00862069	1	0.508621	0.181034	0.0948276	1	0.732759	0.344828	1	0.206897
BTA 042	BTA	42	0.142857	0.107143	0.0631868	0.0274725	0.0631868	0.153846	0.118132	0.0302198	0.129121	0.043956	0.0494505	0.0686813	0.0934066	0.0357143	0.0549451	0.0302198	0.0769231	0.0686813	0.0961538	0.436813	0.296703	0.134615	0.0384615	1	0.302198	0.269231	1	1	1	0.145604	1	0.115385	1	1	1	1	0.406593	1	1	0.0274725	0.0769231	0.104396	0.401099	0.541209	1	1	1
BTA 044	BTA	44	0.010989	0.318681	0.167582	0.195055	0.112637	0.175824	0.126374	0.197802	0.00274725	0.0824176	0.0989011	0.0549451	0.0302198	0.228022	0.181319	0.0989011	0.244505	0.17033	0.0494505	0.673077	0.32967	0.115385	0.134615	0.5	1	1	1		1	0.145604	1	1	1	1	1		1	1	0.00549451	1	0.288462	1	1	0.137363	0.326923	1	1
BTA 182	BTA	182	0.0963855	0.060241	0.0883534	0.0441767	0.0401606	0.0522088	0.0522088	0.0722892	0.220884	0.0763052	0.0562249	0.0883534	0.0562249	0.108434	0.0321285	0.0361446	0.0321285	0.0361446	0.0682731	0.196787	0.228916	0.0240964	0.0682731	0.128514	1	0.0963855	1	0.333333	0.108434	1	0.240964	0.337349	1	0.0923695	1	0.269076	0.670683	0.116466	0.329317	1	0.522088	1	1	0.385542	0.0522088	0.184739	1
BTA 180	BTA	180	0.128514	0.0481928	0.2249	0.160643	0.11245	0.108434	0.349398	0.236948	0.441767	0.15261	0.192771	0.301205	0.248996	0.317269	0.100402	0.204819	0.0682731	0.196787	0.409639	0.453815	0.582329	0.317269	0.317269	0.208835	1	1	0.0200803	1	1	1	1	0.104418	1	0.00803213	1	1	0.417671	1	1	1	0.305221	1	1	1	0.0522088	1	1
BTA 144	BTA	144	0.357143	0.382143	0.364286	0.346429	0.285714	0.267857	0.239286	0.514286	0.289286	0.435714	0.128571	0.175	0.314286	0.153571	0.246429	0.235714	0.178571	0.178571	0.546429	0.464286	0.0857143	0.35	0.314286	0.278571	1	1	1	1	1	1	0.235714	0.142857	1	1	1	1	0.371429	1	1	0.317857	0.475	1	1	1	0.546429	1	1
BTA 146	BTA	146	0.342857	0.228571	0.314286	0.528571	0.471429	0.185714	0.285714	0.271429	0.385714	0.357143	0.242857	0.128571	0.257143	0.128571	0.171429	0.2	0.328571	0.557143	0.542857	0.385714	0.242857	0.614286	0.357143	0.371429	0.0714286	0.114286	0.428571	0.8	0.114286	0.0857143	0.2	0.171429	0.314286	0.571429	0.171429	0.357143	0.171429	0.571429	0.371429	0.7	0.571429	0.328571	0.171429	0.0285714	0.114286	0.242857	0.857143
BTA 165	BTA	165	0.0703125	0.0429688	0.046875	0.0585938	0.0625	0.0507812	0.0703125	0.0429688	0.078125	0.117188	0.0078125		0.015625	0.0429688	0.0507812	0.207031	0.0703125	0.0273438	0.0195312	0.03125	0.0234375	0.0390625	0.03125	0.472656	1	1	0.183594	0.1875	1	0.140625	0.09375	0.121094	0.132812	1	0.335938	0.128906	0.25	1	0.398438	1	0.75	1	0.175781	0.261719	0.152344	0.25	0.417969
BTA 161	BTA	161	0.128906	0.226562	0.160156	0.152344	0.0898438	0.0664062	0.121094	0.078125	0.105469	0.117188	0.242188	0.0898438	0.0195312	0.0742188	0.0625	0.207031	0.210938	0.214844	0.308594	0.40625	0.453125	0.0546875	0.09375	0.78125	1	1	0.183594	1	1	0.140625	1	0.355469	0.132812	0.105469	0.335938	0.253906	0.753906	0.121094	0.00390625	1	0.921875	0.0898438	0.175781	0.148438	0.152344	0.25	1
BTA 049	BTA	49	0.208791	0.0659341	0.0989011	0.120879	0.175824	0.197802	0.208791	0.197802	0.186813	0.0659341	0.241758	0.131868	0.0989011	0.120879	0.230769	0.285714	0.340659	0.0879121	0.175824	0.428571	0.384615	0.175824	0.175824	0.736264	0.186813	0.142857	0.263736		0.230769	0.582418	0.0549451	0.043956	0.21978	0.626374	1	0.010989	0.703297	0.263736	0.835165	1	0.516484	0.142857	0.450549	0.835165	0.516484	0.351648	0.846154
BTA 292	BTA	292	0.225641	0.184615	0.133333	0.164103	0.138462	0.184615	0.123077	0.307692	0.405128	0.174359	0.194872	0.251282	0.317949	0.174359	0.164103	0.117949	0.0923077	0.0410256	0.107692	0.210256	0.184615	0.117949	0.184615	0.507692	0.307692	0.0205128	1	0.225641	0.405128	1	1	0.0564103	0.235897	0.14359	1	1	0.0358974	0.251282	1	0.112821	0.025641	0.358974	0.430769	0.133333	0.0564103	0.0512821	0.184615
[truncated: 115 more columns]

## Sheet: Stat Satellites 
Breakpoint regions containing Satellite in the human sequence
Origine	Numéro	Chromo	Start	End	Nbr Satellites	Type
BTA	103	chr5	174522268	176201787	3	INTER BTA	0.71
BTA	195	chr10	57700000	59900000	2	INTER BTA
HSA CENTR	29	chr2	89956094	95064151	18	INTER MMU
HSA	31	chr2	106415034	110198824	4	INTER MMU
HSA	35	chr2	128415027	133237276	23	INTER MMU
HSA CENTR	172	chr9	38462099	67936136	106	INTER MMU
MMU	278	chr18	9962541	11581371	4	INTER MMU
MMU	310	chr22	20662816	21704437	10	INTER MMU
HSA	17	chr1	224759958	225408590	11	INTER MMU+BTA
HSA	58	chr3	126576149	127457799	17	INTER MMU+BTA
[truncated: 16 more rows]
